# Supplementary material for: Insights into malaria susceptibility using genome-wide data on 17,000 individuals from Africa, Asia and Oceania
Source: Nat Commun. 2019 Dec 16;10:5732. doi: 10.1038/s41467-019-13480-z (PMC6914791; doi:10.1038/s41467-019-13480-z)
Supplement: Supplementary file 3 — Supplementary Data 1 [file 41467_2019_13480_MOESM3_ESM.xlsx]

## Sheet: ST2 - 97 top regions
Variant						Region					Bayesian meta-analysis														Bayesian analysis of population effects (case-control model)																				Frequentist meta-analysis (case-control)
variant_id	chromosome	position	rsid	ref_allele	nonref_allele	region_lower_bp	region_upper_bp	nearest_gene	distance_to_nearest_gene	all_genes_in_region	effective_minor_allele_count	included_cohorts	case-control:add:mean_bf	case-control:dom:mean_bf	case-control:rec:mean_bf	case-control:het:mean_bf	case-control:mean_bf	subphenotype:add:mean_bf	subphenotype:dom:mean_bf	subphenotype:rec:mean_bf	subphenotype:het:mean_bf	subphenotype:mean_bf	mean_bf	best_posterior_model	fix:11111111111:bf	fix:11111111100:bf	fix:11111100000:bf	fix:11110000000:bf	fix:11000000000:bf	fix:00000000011:bf	fix:00000011100:bf	fix:00001111100:bf	fix:00111100000:bf	cor:11111111111:bf	cor:11111111100:bf	cor:11111100000:bf	cor:11110000000:bf	cor:11000000000:bf	cor:00000000011:bf	cor:00000011100:bf	cor:00001111100:bf	cor:00111100000:bf	ind:11111111111:bf	str:bf	case-control:add:included	case-control:add:N	case-control:beta_1:add/SM	case-control:se_1:add/SM	case-control:add:pvalue
50314001	11	5248232	rs334	T	A	3500000	6500000	HBB	0	HBB(0kb);HBD(5kb);HBBP1(14kb);BGLT3(17kb);HBG1(21kb);HBG2(26kb);OR51V1(26kb);HBE1(41kb);OR51B4(74kb);OR52A1(74kb);OR52A5(94kb);OR51B2(96kb);OR51B5(113kb);OR51B6(124kb);OR51M1(162kb);OR52E2(167kb);OR52J3(179kb);OR51Q1(195kb);OR51I1(213kb);OR51I2(226kb);OR51L1(227kb);MMP26(234kb);OR52D1(261kb);OR51A2(271kb);OR51A4(279kb);UBQLN3(280kb);UBQLNL(287kb);OLFM5P(291kb);OR51G1(302kb);OR51G2(311kb);OR52H1(3…	1391.65	_11110111100_	8.29e+58	2.15e+69	0.873	9.22e+69	2.27e+69	1.35e+44	1.31e+55	0.741	3.57e+55	9.76e+54	1.82e+69	casecontrol:het:cor:11111111111	2.32319e+65	2.32319e+65	1.89613e+36	7.53515e+39	1.25045e+36	1	7.06443e+26	5.07611e+27	1.07667e+06	5.63912e+69	5.63912e+69	4.75416e+40	6.59544e+40	1.24585e+36	1	4.47813e+27	4.09582e+29	1.24916e+06	9.15935e+67	2.66801e+70	_11110111100_	14955	-1.106	0.07	1.31e-55
46130190	9	136132908	rs8176719	T	TC	136065377	136290667	ABO	0	ABO(0kb);OBP2B(48kb);SURF6(64kb);MED22(74kb);RPL7A(82kb);SNORD24(83kb);SNORD36B(84kb);SNORD36A(84kb);SNORD36C(84kb);SURF1(85kb);SURF2(90kb);SURF4(95kb);STKLD1(110kb);REXO4(138kb);ADAMTS13(146kb)	11381.8	_11111111111_	4.26e+17	6.53e+18	1200	219000000	1.48e+18	6230000000000000	1.25e+16	2000	1830000	4980000000000000	1.18e+18	casecontrol:dom:fix:11111111100	1.89958e+17	4.08496e+19	3.99208e+11	2.43396e+08	1.55112e+07	0.245712	6.35197e+06	1.36154e+10	6324.63	3.96993e+17	1.64254e+19	2.35136e+11	1.53389e+08	1.80784e+07	0.248214	5.18172e+06	9.41068e+09	4236.56	4567161240163600	3.55675e+17	_11111111111_	17056	0.223	0.025	1.16e-19
4925240	1	203658471	rs4951377	A	G	203614225	203752678	ATP2B4	0	ATP2B4(0kb);SNORA77(40kb);LINC00260(41kb);LAX1(75kb)	9296.93	_11111111111_	58800	322000000	4.71	0.118	64300000	1380	642000	1.16	0.0728	129000	51500000	casecontrol:dom:fix:11111111111	1.19511e+08	1.19548e+08	26530.7	4634.76	2462.03	0.783267	173.734	984.523	1.01548	6.11009e+07	6.11179e+07	22068.2	4865.57	2721.97	0.764651	130.321	596.322	0.869435	915536	7.01022e+06	_11111111111_	17056	0.14	0.026	9.42e-08
22763417	4	144513361	rs567544458	T	G	143500000	146500000	FREM3	0	FREM3(0kb);GUSBP5(30kb);SMARCA5(34kb);SMARCA5-AS1(77kb);GAB1(117kb);LOC105377458(225kb);MIR3139(248kb);GYPE(278kb);LOC101927636(320kb);USP38(368kb);GYPB(403kb);LOC105377623(407kb);GYPA(517kb);INPP4B(745kb);HHIP-AS1(1050kb);HHIP(1053kb);ANAPC10(1402kb);ABCE1(1505kb);OTUD4(1541kb);IL15(1858kb);SMAD1(1889kb);SMAD1-AS2(1904kb);SMAD1-AS1(1922kb);MMAA(2027kb);C4orf51(2087kb);ZNF827(2165kb);LOC100507639…	590.393	_00000011100_	78700000	71100000	1	12500000	48200000	569000	408000	1	72700	324000	38600000	casecontrol:add:fix:11111111111	7.26425e+07	7.26425e+07	1	1	1	1	7.26425e+07	7.26425e+07	1	4.96232e+07	4.96232e+07	1	1	1	1	4.96232e+07	4.96232e+07	1	6.93243e+06	2.87945e+07	_00000011100_	6337.01	-0.588	0.09	6.56e-11
17565958	3	160396863	rs116423146	C	T	159876347	160806118	ARL14	628	ARL14(0kb);PPM1L(77kb);KPNA4(113kb);SCARNA7(163kb);TRIM59(229kb);SMC4(244kb);MIR16-2(274kb);MIR15B(274kb);IFT80(279kb);B3GALNT1(404kb);C3orf80(450kb);IL12A-AS1(471kb)	2673.4	_11110111100_	418000	2650000	1.08	3090000	1310000	320000	1920000	2.98	2100000	932000	1240000	casecontrol:het:fix:11111111111	2.00179e+06	2.00179e+06	101.617	440.453	91.8708	1	6122.21	707.638	0.621597	2.01937e+06	2.01937e+06	134.735	383.996	119.578	1	6134.83	1323.5	0.628526	150597	584417	_11110111100_	14955	0.244	0.043	1.64e-08
31819628	6	93218698	rs62418762	C	T	92935926	93479363	EPHA7	731042	NA	2362.56	_11110111111_	148	245	0.965	274	163	5990000	435000	8.47	8610	2490000	497000	subphenotype:add:cm_sma_fix	110.331	568.641	1233.41	601.458	12.2284	0.581386	0.542974	0.666202	35.2223	105.553	511.233	938.698	547.697	10.8721	0.551753	0.576651	0.654443	31.3969	13.5892	116.191	_11110111111_	16923	0.178	0.046	0.000115
45929619	9	129250119	rs57032711	G	A	129036077	129350228	MVB12B	0	MVB12B(0kb);NRON(77kb);LOC101929116(211kb)	3732.68	_11111111100_	388000	453000	0.519	32100	252000	146000	203000	1.04	15800	102000	222000	casecontrol:add:fix:11111111111	468626	468626	151.396	42.3674	2.38684	1	653.533	2041.55	21.0113	235953	235953	108.835	38.093	2.00531	1	506.406	1268.57	17.444	3693.43	41779.5	_11111111100_	15088	-0.209	0.037	1.31e-08
52407309	11	79337866	rs79124314	G	A	79182388	79499959	TENM4	186171	NA	1254.62	_11110111100_	16.3	37	1	76.9	29.5	3820	47900	1	439000	99000	19800	subphenotype:het:cm_sma_fix	30.7769	30.7769	3.7295	9.23881	84.8079	1	1.82275	0.987877	0.570501	43.9331	43.9331	8.99629	16.4695	77.8686	1	1.66041	0.981321	0.514554	29.7458	40.9189	_11110111100_	14955	0.182	0.061	0.00294
30101764	6	31449022	rs2523650	T	C	31323427	31695574	HCG26	8837	HCG26(8kb);MICB(13kb);HCP5(15kb);MCCD1(47kb);ATP6V1G2-DDX39B(48kb);DDX39B(48kb);SNORD117(55kb);SNORD84(59kb);DDX39B-AS1(61kb);ATP6V1G2(63kb);NFKBIL1(65kb);MICA(65kb);LTA(90kb);TNF(94kb);LTB(99kb);LST1(104kb);NCR3(107kb);HLA-B(124kb);AIF1(133kb);PRRC2A(139kb);SNORA38(141kb);MIR6832(152kb);BAG6(157kb);APOM(171kb);C6orf47(177kb);GPANK1(179kb);CSNK2B(184kb);LY6G5B(189kb);LY6G5C(195kb);ABHD16A(205kb);…	8965	_11111111111_	8300	0.501	99600	2770	23800	669	0.351	4600	71.6	1200	19300	casecontrol:rec:cor:11111111111	20457.4	13800.9	5.32826	0.970374	0.689015	0.913543	388.321	3661.97	1.58108	65503.4	73198.2	16.3501	2.24287	0.578912	0.787148	923.703	6476.94	9.53772	10368.1	13295.7	_11111111111_	17056	-0.121	0.026	3e-06
6376638	2	5435704	rs116782507	A	G	5320736	5512599	LINC01248	338569	NA	939.96	_10110111100_	39200	19000	1	7370	21000	2390	1390	1	643	1360	17100	casecontrol:add:fix:11111111111	40012.8	40012.8	441.976	174.599	52.4687	1	15.0372	35.6874	2.18031	17639.1	17639.1	304.298	136.625	52.4687	1	11.3505	24.0259	1.91609	323.815	2526.05	_10110111100_	14533	-0.375	0.071	1.5e-07
46322422	10	620483	rs74806154	G	GGCAC	282172	774131	DIP2C	0	DIP2C(0kb);MIR5699(67kb);PRR26(75kb);MIR7641-2(292kb);ZMYND11(319kb)	9260.86	_11111111111_	31800	22500	6.97	26.6	17200	16100	9260	4.22	11.6	8300	15400	casecontrol:add:fix:11111111111	35338.9	27974.7	218.35	301.11	41.1633	0.520994	13.818	11.9986	0.971003	10937.4	8202.16	117.359	186.73	39.3006	0.7212	7.47922	5.67573	0.775616	76.7294	761.92	_11111111111_	17056	0.138	0.026	8.07e-08
54743596	12	24535213	rs73289758	C	T	24430311	24571508	SOX5	0	SOX5(0kb)	2544	_11111111111_	0.556	0.791	0.647	0.92	0.694	100000	58400	0.886	8790	53600	10700	subphenotype:add:sma	0.740654	0.759721	0.533983	0.360797	0.395131	0.506619	0.494923	2.58936	1.05189	0.541366	0.549553	0.607182	0.32181	0.376442	0.57317	0.383518	2.30602	1.44217	0.269318	0.315686	_11111111111_	17056	0.085	0.043	0.0514
31020459	6	65826631	rs9453186	T	C	65739014	66073723	EYS	0	EYS(0kb);LOC441155(184kb)	3708.2	_11111111100_	1070	13300	0.385	33700	9830	10.3	83.7	0.909	207	62.5	7880	casecontrol:het:fix:11111100000	928.694	928.694	205749	39053	491.718	1	0.189157	0.277226	104.73	2815.65	2815.65	124639	29748.6	521.417	1	0.154972	0.226931	100.637	569.579	5133.08	_11111111100_	15088	-0.135	0.037	0.000221
65507983	16	3705349	rs8176921	GTC	G	3379206	3808919	DNASE1	0	DNASE1(0kb);TRAP1(2kb);SLX4(43kb);CREBBP(69kb);NLRC3(77kb);CLUAP1(116kb);C16orf90(159kb);NAA60(168kb);MIR6126(169kb);ZNF597(211kb);ZNF174(245kb);ZSCAN32(254kb);MTRNR2L4(283kb);OR2C1(298kb)	654.277	_11100111100_	0.335	0.348	1	0.352	0.474	75400	32000	1	8570	38300	7660	subphenotype:add:cm_sma_other_ind	0.470853	0.470853	0.423221	0.433955	0.429932	1	0.657224	0.607592	0.683845	0.389699	0.389699	0.396179	0.414649	0.422769	1	0.590171	0.538564	0.673755	0.275223	0.300384	_11100111100_	14249	0.09	0.083	0.279
78094031	0X	24450148	rs59309986	A	G	24327020	24564119	PDK3	33196	PDK3(33kb);SUPT20HL1(66kb);SUPT20HL2(118kb)	457.216	_10000111100_	8680	1170	138	1450	4030	39800	2740	181	2980	17100	6640	subphenotype:add:cm_sma_other_cor	7209.12	7209.12	15.1926	5.72859	6.02508	1	102.78	604.516	1.31995	4127.15	4127.15	14.0791	5.76141	6.02508	1	75.869	406.001	1.40244	169.491	894.799	_10000111100_	12533	0.595	0.121	8.24e-07
32674827	6	124906987	rs76995465	C	T	124836522	124975912	NKAIN2	0	NKAIN2(0kb)	1460.71	_11110111100_	14500	3570	1	458	6590	9470	3040	1	427	4480	6170	casecontrol:add:fix:11111111111	11550.5	11550.5	2.9001	1.50022	0.834563	1	1087.6	2359.05	1.58626	6953.99	6953.99	2.43317	1.46184	0.901214	1	737.273	1353.2	1.33702	85.3576	1433.92	_11110111100_	14955	-0.281	0.056	5.38e-07
40902337	8	74497378	rs199722126	T	TTAAA	74375757	74872993	STAU2	0	STAU2(0kb);UBE2W(194kb);TCEB1(359kb)	3823.99	_11111111100_	831	11000	0.485	23500	7240	212	2520	0.451	4670	1530	6100	casecontrol:het:fix:11111111111	13983.6	13983.6	197.959	12.6827	4.38678	1	8.76725	120.322	12.5846	5748.19	5748.19	110.147	7.87962	3.74619	1	6.25725	84.82	8.99489	51.4877	837.619	_11111111100_	15088	0.163	0.036	6e-06
63458335	15	36786999	rs74956838	T	C	36680061	36915568	C15orf41	84805	C15orf41(84kb)	2128.03	_11110111100_	10.2	9.8	0.774	5.99	7.39	46000	41000	0.897	10100	28600	5730	subphenotype:add:other	10.2498	10.2498	12.2226	1.68202	0.911852	1	0.496113	1.53068	5.01325	8.82224	8.82224	11.6378	1.61088	0.825189	1	0.482156	1.67451	6.53087	1.76309	3.50384	_11110111100_	14955	0.149	0.048	0.00186
22664533	4	140873757	rs58491357	G	A	140807855	141002542	MAML3	0	MAML3(0kb)	1803.75	_11111111100_	7560	7670	1	3180	5190	9680	6600	1	2070	5600	5270	casecontrol:add:fix:11111111111	9208.52	9208.52	235.55	60.2054	2.9385	1	8.20461	28.1571	53.2284	5573.79	5573.79	170.75	52.1412	3.18202	1	8.78723	24.2886	42.3923	325.226	1160.18	_11111111100_	15088	0.252	0.051	9.17e-07
30040209	6	29621426	rs10583650	GTA	G	29384163	29847055	MOG	3332	MOG(3kb);ZFP57(18kb);GABBR1(20kb);OR2H2(64kb);HLA-F(69kb);SNORD32B(71kb);HLA-F-AS1(72kb);UBD(93kb);IFITM4P(97kb);LINC01015(120kb);HCG4(137kb);LOC554223(138kb);MAS1L(165kb);HLA-G(173kb);OR2H1(189kb);OR10C1(212kb);OR11A1(225kb)	2597.3	_11110111100_	9360	10400	0.539	3030	6430	2.29	4.42	0.693	3.93	2.73	5150	casecontrol:add:fix:11110000000	55.9234	55.9234	13153.6	142126	1164.41	1	0.263444	0.254517	2.54705	342.78	342.78	18601.6	131313	1211.31	1	0.230552	0.210922	4.39104	226.302	3554.87	_11110111100_	14955	-0.138	0.043	0.00128
26755050	5	97312364	rs72781601	C	T	97025689	97399437	LINC01340	305609	NA	1111.66	_10100010111_	56.4	361	0.637	208	136	299	19900	0.671	96400	23400	4790	subphenotype:het:sma_other_fix	182.362	1.64594	2.95302	2.95302	4.33244	35.2248	0.630667	0.630667	0.76566	247.406	2.06522	3.01803	3.01803	4.33244	53.194	0.689612	0.689612	0.76566	156.15	136.834	_10100010111_	13780	0.264	0.073	0.000299
26398974	5	83512679	rs79425449	C	A	83409105	83899149	EDIL3	0	EDIL3(0kb)	369.086	_10100110100_	2.98	3.32	1	3.8	2.82	17400	33700	1	50400	23800	4760	subphenotype:het:cm_sma_fix	1.33755	1.33755	0.487898	0.613089	0.741454	1	19.6103	1.42151	1.30071	2.31871	2.31871	0.571267	0.624897	0.741454	1	21.8915	3.11223	1.24177	8.87596	8.36915	_10100110100_	13029	0.199	0.121	0.0998
74313030	20	6448521	rs6117276	C	T	6356022	6644541	CASC20	0	CASC20(0kb)	4885.92	_11111111111_	55.1	0.176	16500	1.05	3320	0.179	0.1	50800	0.662	10200	4690	casecontrol:rec:fix:11111111111	6002.4	0.301325	0.247176	0.267536	0.295632	3507.81	0.40913	0.401849	0.406935	3690.07	0.239525	0.210867	0.234954	0.275762	2454.21	0.368268	0.331179	0.376355	360.376	971.652	_11111111111_	17056	0.056	0.034	0.0987
6114570	1	246001444	rs12083051	G	T	245941783	246111083	SMYD3	0	SMYD3(0kb)	7906.57	_11111111100_	14100	517	139	0.54	5760	576	58.3	33.2	0.424	249	4660	casecontrol:add:fix:11111111111	9240.11	9240.11	15856	66.2353	49.0347	1	0.359815	11.9275	38.3524	5428.07	5428.07	12342.2	41.6007	40.8074	1	0.247373	14.0366	47.0421	160.396	1554.18	_11111111100_	15088	0.14	0.028	4.36e-07
70766364	18	22506991	rs10502462	C	T	22368591	22613841	ZNF521	134897	NA	3040	_11111111111_	233	189	0.712	61.4	144	32500	37000	0.918	8880	22200	4550	subphenotype:add:cm_other_fix	224.301	230.273	38.4383	122.434	4.41631	0.503767	1.42299	1.03487	2.29174	178.959	212.041	39.2374	114.859	3.86179	0.482853	1.53354	0.975366	3.74489	13.5309	45.3458	_11111111111_	17056	0.162	0.04	5.25e-05
68865204	17	34027605	rs56292300	G	T	33795723	34241817	AP2B1	0	AP2B1(0kb);RASL10B(31kb);GAS2L2(43kb);MMP28(55kb);C17orf50(60kb);TAF15(108kb);PEX12(121kb);LOC105371743(126kb);SNORD7(126kb);SLFN14(142kb);HEATR9(154kb);CCL5(170kb);LRRC37A8P(203kb);SLFN12L(212kb)	980.183	_10100111110_	2140	7320	1	16600	5640	8.98	12.4	1	13.8	9.05	4510	casecontrol:het:str	5.1329	0.920647	406.966	30.6788	0.856924	5.14259	42.9418	5.28589	754.816	95.9654	17.237	546.698	46.0187	0.856924	5.14259	56.5097	14.0575	905.3	43976.5	95050.6	_10100111110_	15074	0.174	0.073	0.0171
74212224	20	3039218	rs11476520	GT	G	2765223	3080685	MRPS26	10322	MRPS26(10kb);GNRH2(12kb);OXT(13kb);PTPRA(19kb);AVP(23kb);VPS16(191kb);PCED1A(217kb);TMEM239(238kb);C20orf141(242kb);CPXM1(257kb)	11475.8	_11111111111_	13500	598	80.7	0.134	5530	216	23.6	4.73	0.0679	92.2	4450	casecontrol:add:cor:11111111111	3218.36	3119.64	5.35284	0.2894	0.207229	0.571586	36.4383	2680.12	75.8327	14044.6	15798.6	21.6166	0.298839	0.183477	0.628671	115.18	26115.1	143.138	7222.29	10658.4	_11111111111_	17055.8	-0.098	0.025	6.72e-05
7224532	2	34201221	rs56291704	G	A	34013107	34304353	LINC01317	0	LINC01317(0kb);LINC01318(91kb)	14092.6	_11111111111_	0.101	35.5	0.665	25700	5140	0.0945	6.01	2.19	8270	1660	4440	casecontrol:het:fix:11111111111	9503.93	306.524	1.06761	1.99508	0.585763	3.13857	22.1241	11.2096	0.355122	6440.25	218.848	0.753491	1.32108	0.507985	2.66956	27.4785	17.0074	0.434431	133.67	737.344	_11111111111_	17056	-0.031	0.023	0.183
8565448	2	76929465	rs187671713	G	A	76888167	76973852	LRRTM4	45385	NA	1768.47	_11110111110_	39.6	27.1	1	12.8	24	15800	39200	1	37800	21700	4360	subphenotype:dom:other	40.4788	51.7851	4.96088	2.14767	0.992777	0.69613	3.03195	7.27022	1.9788	24.0379	30.8485	5.90103	3.19178	1.3565	0.69613	2.05976	4.25656	2.26572	4.73375	5.88061	_11110111110_	16202	-0.188	0.052	0.000275
13620557	3	18743561	rs6550603	G	A	18582744	18910031	SATB1-AS1	171955	NA	15142.1	_11111111111_	9240	18	8470	1.1	5400	6.65	0.123	17.4	0.431	6.24	4320	casecontrol:add:fix:11111100000	239.55	261.148	71028.4	20402.1	1416.19	12.2552	0.273327	0.153308	7.02104	3533.29	1237.27	41766.6	14498.6	1186.92	11.226	0.16506	0.147367	7.23141	7915.38	25328.4	_11111111111_	17056	-0.048	0.023	0.0391
45810020	9	124921753	rs7045306	G	A	124846235	124984481	NDUFA8	0	NDUFA8(0kb);MORN5(0kb);MIR4478(39kb);LHX6(43kb);TTLL11(65kb)	1621.62	_11110111100_	8950	5570	1	1520	5000	639	586	1	218	416	4080	casecontrol:add:fix:11111111111	8982.87	8982.87	8.12822	7.37421	4.2768	1	229.655	224.978	0.746249	5199.92	5199.92	6.99124	7.31363	6.13431	1	150.102	139.017	0.660682	105.809	900.998	_11110111100_	14955	-0.266	0.054	8.54e-07
33038407	6	138225144	rs572459786	C	CATCT	137998192	138326598	TNFAIP3	20693	TNFAIP3(20kb);LOC100130476(35kb);LOC100507406(164kb)	545.731	_10000011100_	7310	5350	1	3070	4610	1270	1110	1	817	893	3860	casecontrol:add:fix:11111111111	6304.48	6304.48	0.680551	0.680551	0.680551	1	9264.79	9264.79	1	4969.33	4969.33	0.680551	0.680551	0.680551	1	7545.77	7545.77	1	856.147	3199.14	_10000011100_	11316	0.451	0.094	1.5e-06
60022141	13	99501332	rs61318313	A	AGTGTG	99384807	99791004	DOCK9	0	DOCK9(0kb);DOCK9-AS1(14kb);SLC15A1(96kb);DOCK9-AS2(237kb)	287.976	_10000010111_	0.464	0.507	1	0.551	0.597	34500	18400	1	6040	18700	3740	subphenotype:add:cm_sma_other_ind	0.462135	0.649177	0.81489	0.81489	0.81489	0.878685	0.945945	0.945945	1	0.479358	0.641643	0.81489	0.81489	0.81489	0.82131	0.887182	0.887182	1	0.495146	0.613248	_10000010111_	12486	-0.038	0.131	0.774
32624322	6	123128854	rs5784724	C	CT	123081867	123215072	SMPDL3A	0	SMPDL3A(0kb);FABP7(23kb)	4955.51	_11111111111_	5.32	334	2.66	20100	4090	0.855	61.9	0.578	4470	906	3450	casecontrol:het:fix:11111111111	7676.82	9455.77	17.8154	2.56725	3.21954	0.285909	38.1139	725.104	1.00058	3271.15	4604.67	16.2158	2.25729	3.67225	0.259973	25.7753	420.028	1.01385	30.8938	514.867	_11111111111_	17055.9	0.093	0.033	0.00549
64022124	15	56775234	rs7165198	G	A	56300427	57141415	MNS1	17899	MNS1(17kb);TEX9(37kb);ZNF280D(147kb);RFX7(239kb)	3819.93	_11111111111_	1980	0.492	12100	5060	4230	7.54	0.744	5.43	1.9	4.63	3390	casecontrol:rec:ind:11111111111	11.5031	6.1599	11.5263	1.90769	1.22014	0.581857	196.579	9.02799	3.14808	9617.72	1517.69	13.3076	2.32677	2.54987	1.52801	388.93	292.899	2.78808	48452.3	8201.36	_11111111111_	17056	-0.009	0.036	0.804
25210823	5	36723381	rs115594123	G	T	36645038	37771382	SLC1A3	34945	SLC1A3(34kb);NIPBL-AS1(148kb);NIPBL(153kb);C5orf42(382kb);LOC105374727(525kb);NUP155(568kb);WDR70(656kb)	987.058	_11110110100_	1990	5870	1	9390	3850	304	707	1	876	439	3170	casecontrol:het:fix:11111111111	6662.15	6662.15	368.172	535.18	387.571	1	6.31224	3.01961	0.623705	4236.4	4236.4	280.739	417.07	356.535	1	5.66195	2.93719	0.583192	210.822	1099.23	_11110110100_	14157	0.321	0.07	4.56e-06
67911733	16	88992963	rs74035897	T	C	88894799	89063176	CBFA2T3	0	CBFA2T3(0kb);LOC100129697(13kb);LOC101927793(39kb);PABPN1L(59kb);TRAPPC2L(63kb);GALNS(69kb)	659.143	_11110111100_	0.253	0.259	1	0.269	0.407	29400	12600	1	4590	15200	3040	subphenotype:add:cm_sma_other_ind	0.369486	0.369486	0.427573	0.45251	0.476739	1	0.492261	0.451443	0.519995	0.342042	0.342042	0.426224	0.478417	0.460113	1	0.461207	0.409519	0.597379	0.302266	0.275377	_11110111100_	14954.8	0.013	0.084	0.878
75290123	20	43956636	kgp9033888	C	A	43760707	44077039	SDC4	0	SDC4(0kb);RBPJL(10kb);MATN4(19kb);SYS1(33kb);SYS1-DBNDD2(35kb);TP53TG5(45kb);SLPI(73kb);DBNDD2(77kb);PIGT(88kb);MIR6812(97kb);SEMG2(103kb);SEMG1(118kb);PI3(151kb)	14822	_11111111111_	409	17700	0.495	10.4	3710	17.2	1630	0.141	1.38	332	3030	casecontrol:dom:fix:11111111111	4316.25	4766.26	1.31472	1.32749	3.16173	0.839318	3523.34	763.95	0.203571	7026.17	8661.39	0.917752	1.20311	2.52278	1.08431	5454.7	1520.45	0.191983	934.622	2167.28	_11111111111_	17056	-0.096	0.023	3.03e-05
68107625	17	4484243	rs145550473	C	A	4432698	4535993	SMTNL2	3033	SMTNL2(3kb);GGT6(20kb);MYBBP1A(25kb);SPNS2(41kb);ALOX15(49kb)	840.456	_10110111100_	0.443	0.401	1	0.367	0.531	31700	9960	1	2210	15100	3020	subphenotype:add:sma	0.555423	0.555423	0.572927	0.904012	0.712912	1	0.475094	0.419016	0.532421	0.422336	0.422336	0.53973	0.825892	0.712912	1	0.406828	0.356629	0.527883	0.262059	0.300108	_10110111100_	14533	0.114	0.073	0.121
27971405	5	138406078	rs7701116	C	T	137951946	138836366	SIL1	0	SIL1(0kb);CTNNA1(135kb);LRRTM2(195kb);MATR3(203kb);SNHG4(203kb);SNORA74A(208kb);PAIP2(271kb);SLC23A1(296kb);LOC105379194(316kb);MZB1(317kb);PROB1(321kb);SPATA24(326kb);DNAJC18(339kb);ECSCR(378kb)	9121	_11111111111_	403	14800	0.276	2450	3620	99.8	844	0.44	104	230	2940	casecontrol:dom:fix:11111111111	6954.9	3213.99	5.07502	7.04338	4.39007	0.903799	68.3371	40.9029	0.719032	3550.01	1491.58	2.68984	4.1806	3.58181	1.53412	62.0948	35.648	0.541716	98.5105	348.85	_11111111111_	17056	0.112	0.026	1.3e-05
59078000	13	65991906	rs9598973	C	A	65401452	66223381	LINC01052	448273	NA	12539.9	_11111111111_	1130	12800	1.92	0.159	3010	474	9000	0.697	0.0845	1990	2800	casecontrol:dom:fix:11111111111	5720.24	30.9685	1.72635	1.07644	1.70487	288.368	2.53509	3.64202	0.283941	3400.13	13.9708	1.04748	0.807831	1.4006	221.968	2.02141	2.3874	0.248715	72.8874	582.828	_11111111111_	17056	0.11	0.024	4.3e-06
27268928	5	114413518	rs62380051	T	C	113992859	114475225	TRIM36	46941	TRIM36(46kb);LOC101927078(304kb)	7333.21	_11111111111_	2920	927	5.87	14	1360	16800	8640	3.09	32.1	8470	2780	subphenotype:add:cm_sma_other_cor	2425.22	5182.89	47.7921	5.93767	4.25225	0.281555	13.6671	159.69	3.49881	1002.14	2222.4	29.352	3.7288	3.80155	0.264107	10.4586	126.691	3.98703	44.2961	170.027	_11111111111_	17056	0.134	0.028	1.52e-06
44900637	9	91529375	rs11137449	A	T	91362500	91636275	C9orf47	76403	C9orf47(76kb);S1PR3(76kb);SHC3(91kb)	3165.7	_11110111100_	5380	5090	0.718	743	3320	34.4	31.4	1.03	10.4	22.3	2660	casecontrol:add:fix:11111100000	347.611	347.611	55485.9	15251.5	1674.32	1	0.25512	0.259908	6.1894	1183.43	1183.43	45738.5	16789.6	1404.76	1	0.236342	0.247766	8.85599	874.405	2546.99	_11110111100_	14955	0.154	0.039	9.22e-05
39748299	8	31691759	rs75060108	A	G	31427083	31972870	NRG1	0	NRG1(0kb)	1899.65	_11110111100_	1200	4860	0.741	7580	2970	311	1830	0.702	3170	1120	2600	casecontrol:het:fix:11111111111	5424.77	5424.77	46.3839	16.2657	3.4498	1	17.4852	61.2208	3.53788	2927.59	2927.59	34.1462	14.8565	3.34899	1	16.0562	45.9073	3.54394	135.285	500.775	_11110111100_	14955	-0.223	0.049	6.41e-06
67173275	16	70828269	rs8044133	C	T	70262151	70914640	VAC14	0	VAC14(0kb);HYDIN(7kb);VAC14-AS1(21kb);MTSS1L(108kb);IL34(133kb);SF3B3(216kb);SNORD111(256kb);SNORD111B(264kb);COG4(270kb);FUK(314kb);ST3GAL2(355kb);DDX19A(420kb);LOC100506083(447kb);DDX19B(460kb);AARS(504kb);EXOSC6(542kb)	14542.8	_11111111111_	13.2	0.124	15900	140	3210	1.38	0.154	120	1.85	25	2570	casecontrol:rec:fix:11111111111	5422.47	5503.98	2.097	1.70138	0.338192	0.477379	209.927	220.286	1.59854	3938.75	4013.75	1.73476	1.5299	0.407336	0.450046	167.279	189.646	1.57443	93.1788	711.437	_11111111111_	17056	-0.083	0.024	0.000462
24825861	5	23566990	rs2914266	T	C	23419637	23741640	PRDM9	38284	PRDM9(38kb)	1260.43	_11110111100_	2750	5330	1	5070	3180	14.9	34.9	1	60.2	25.2	2550	casecontrol:add:cor:11111111111	2091.01	2091.01	13.4896	2.66714	0.514433	1	28.3691	233.291	173.954	9649.06	9649.06	70.0707	9.72541	0.567283	1	33.297	275.231	197.474	607.435	4667.87	_11110111100_	14955	-0.26	0.061	1.87e-05
33392588	6	150973623	rs144224092	C	T	150901437	151086353	PLEKHG1	0	PLEKHG1(0kb)	574.501	_10000111100_	3210	4010	1	3430	2770	1390	1930	1	1820	1310	2480	casecontrol:add:fix:11111111111	4760.61	4760.61	2.95068	0.896353	0.896353	1	365.8	2600.13	2.6434	2802.76	2802.76	3.00047	0.896353	0.896353	1	248.589	1731.84	2.6434	121.425	847.932	_10000111100_	12533	0.427	0.091	2.74e-06
13132995	3	3260438	rs2874666	C	T	3216826	3340203	CRBN	39037	CRBN(39kb)	13356.2	_11111111111_	2990	3.27	8370	1.84	2870	257	1.06	533	0.419	210	2340	casecontrol:rec:fix:11111111111	5967.29	2591.93	539.907	83.2738	44.2826	0.559073	2.30067	7.76705	1.66174	1872.36	984.511	272.86	59.0472	40.257	0.463278	1.33552	3.67493	1.29797	21.8041	99.384	_11111111111_	17056	0.114	0.023	9.45e-07
30124971	6	32389512	rs9268560	C	G	32182075	32655083	LOC101929163	14006	LOC101929163(14kb);BTNL2(14kb);HLA-DRA(18kb);HCG23(28kb);C6orf10(49kb);HLA-DRB5(95kb);HLA-DRB6(130kb);HLA-DRB1(157kb);NOTCH4(197kb);HLA-DQA1(215kb);HLA-DQB1(237kb);HLA-DQB1-AS1(238kb)	12124.5	_11111111111_	0.255	0.21	0.592	0.496	0.361	5.06	0.0964	10200	44200	10900	2170	subphenotype:het:cm	0.411457	0.355151	0.587531	0.77824	1.10303	0.714348	0.156203	0.1431	0.186635	0.206925	0.18902	0.397926	0.604909	1.23304	0.656704	0.114202	0.0847004	0.130975	0.0262038	0.0422943	_11111111111_	17056	-0.031	0.024	0.197
67661530	16	83360775	rs9940464	T	C	83271738	83453847	CDH13	0	CDH13(0kb)	10418	_11111111111_	5830	17.5	1530	0.16	2640	275	4.67	49.7	0.0718	121	2140	casecontrol:add:cor:00000011100	106.491	305.556	0.145885	0.180442	0.196519	0.297334	13316.4	2228.69	0.437039	1062.45	3542.3	0.115	0.168538	0.207605	0.462334	99644.8	30479	0.364352	2278.7	2041.12	_11111111111_	17056	-0.068	0.025	0.00632
39642150	8	27930877	rs12335348	A	G	27861713	28074501	NUGGC	0	NUGGC(0kb);ELP3(16kb)	8306.4	_11111111111_	6030	611	34.1	3.17	2540	156	35.8	2.66	0.522	70.3	2050	casecontrol:add:fix:11111111111	4228.9	967.478	99.4602	9.72854	4.57458	1.62265	1.56249	10.5752	10.1464	3745.01	1118.11	86.1052	10.3388	6.5594	1.77598	2.86299	17.935	8.40476	927.701	425.507	_11111111111_	17055.9	-0.13	0.027	1.13e-06
63391416	15	34243529	rs116830894	T	C	34115302	34431832	AVEN	0	AVEN(0kb);CHRM5(16kb);RYR3(85kb);EMC7(132kb);PGBD4(150kb)	1506.37	_11110111100_	1820	3110	1	2860	1920	3800	2580	1	1010	2240	1980	casecontrol:add:fix:11111111111	3371.9	3371.9	884.469	265.311	71.1633	1	1.35696	3.31033	2.80734	1945.58	1945.58	686.872	255.656	84.5693	1	1.00915	2.1943	2.53166	105.49	424.612	_11110111100_	14955	-0.256	0.056	4.55e-06
8443669	2	72601995	rs115075175	C	A	72358355	73203005	EXOC6B	0	EXOC6B(0kb);CYP26B1(227kb);SPR(512kb);EMX1(542kb);SFXN5(567kb)	264.347	_10110100100_	3710	2800	1	1770	2400	220	173	1	121	147	1950	casecontrol:add:fix:11111111111	2118.54	2118.54	11690.1	3101.49	7.23904	1	0.725407	0.874087	265.343	3120.52	3120.52	12738.7	3702.25	7.23904	1	0.725407	0.896813	344.017	1301.11	3738.75	_10110100100_	11264	-0.716	0.157	4.86e-06
38101207	7	146066621	rs7782691	G	C	145998928	146219321	CNTNAP2	0	CNTNAP2(0kb)	5873.69	_11111111100_	0.194	0.482	0.334	0.906	0.422	672	27000	0.213	20000	9670	1930	subphenotype:dom:other	0.300646	0.300646	1.65552	1.38654	0.333611	1	0.199076	0.167976	1.61982	0.215183	0.215183	1.10961	1.05621	0.287938	1	0.155469	0.139295	1.38584	0.0689072	0.178211	_11111111100_	15088	0.028	0.03	0.351
37121157	7	109376731	rs146842860	G	A	109269250	109612293	EIF3IP1	222553	EIF3IP1(222kb)	899.613	_10110111100_	2780	3360	1	2570	2300	490	501	1	323	361	1910	casecontrol:add:cor:11111111111	2120.59	2120.59	0.906215	1.19061	4.16071	1	982.844	585.248	0.51253	5156.3	5156.3	0.985817	1.38518	4.16071	1	2330.21	1347.66	0.485447	1512.1	3498.51	_10110111100_	14533	0.321	0.073	9.57e-06
70641278	18	14765179	rs79727153	G	A	14541037	15061276	ANKRD30B	0	ANKRD30B(0kb);MIR3156-2(64kb);LINC01443(181kb);LINC01444(204kb);POTEC(221kb)	1987.4	_11110111100_	1040	3840	1	5030	2190	8.71	17.1	1	20.1	11.1	1750	casecontrol:het:cor:11111111111	262.477	262.477	1.75873	2.02189	7.51179	1	34.341	26.3564	0.453515	6773.18	6773.18	2.05994	2.59219	7.37559	1	1562.1	962.474	0.411575	10322.2	4571	_11110111100_	14955	-0.168	0.049	0.000655
31089829	6	68009679	rs11751459	C	A	67760656	68308518	LOC102723883	755564	NA	2374.24	_11110111111_	0.314	0.308	0.789	0.247	0.394	9330	18100	0.556	6170	8570	1720	subphenotype:add:cm	0.396159	0.329966	0.360481	0.373105	0.393473	1.0347	0.469942	0.389803	0.485165	0.33108	0.291783	0.332022	0.349093	0.38378	1.08848	0.436397	0.376685	0.495097	0.217244	0.217994	_11110111111_	16923	0.067	0.046	0.141
28020575	5	140463169	rs192044995	C	G	139980256	140675017	LOC101926905	5560	LOC101926905(5kb);PCDHB2(11kb);PCDHB3(16kb);PCDHB1(29kb);PCDHB4(38kb);PCDHB5(51kb);PCDHB6(66kb);PCDHAC2(71kb);PCDHAC1(71kb);PCDHA13(71kb);PCDHA12(71kb);PCDHA11(71kb);PCDHA10(71kb);PCDHA9(71kb);PCDHA8(71kb);PCDHA7(71kb);PCDHA6(71kb);PCDHA5(71kb);PCDHA4(71kb);PCDHA3(71kb);PCDHA2(71kb);PCDHA1(71kb);PCDHB17P(72kb);PCDHB7(89kb);PCDHB8(94kb);PCDHB16(98kb);PCDHB9(103kb);PCDHB10(108kb);PCDHB11(116kb);PCD…	436.228	_00000111100_	55.2	21.3	1	7.14	28	12600	10800	1	5620	8320	1690	subphenotype:add:sma_other_cor	34.8268	34.8268	0.672548	1	1	1	93.137	34.8268	0.672548	30.7788	30.7788	0.672548	1	1	1	74.0299	30.7788	0.672548	11.4338	27.7671	_00000111100_	7553.99	0.362	0.103	0.000415
15833615	3	97894794	rs578029530	G	T	97732913	98192663	OR5H15	6309	OR5H15(6kb);OR5H14(25kb);OR5H1(42kb);OR5AC2(87kb);OR5H6(88kb);OR5H2(106kb);GABRR3(140kb);OR5K4(177kb);OR5K3(214kb);OR5K1(293kb)	1176.87	_11110111100_	0.801	0.829	1	0.789	0.844	11300	12100	1	7450	8420	1680	subphenotype:add:sma	0.616586	0.616586	0.371485	0.390823	0.427113	1	1.41657	1.1184	0.452735	1.0452	1.0452	0.327686	0.358871	0.419274	1	5.24845	3.14367	0.424045	1.09261	0.747114	_11110111100_	14955	0.079	0.064	0.216
24576559	5	14727646	rs76935595	T	G	14533014	14786766	ANKH	0	ANKH(0kb);OTULIN(27kb);SNORD141B(75kb);SNORD141A(75kb);FAM105A(111kb)	1061.16	_11110111100_	3160	3100	1	880	2060	1.01	0.887	1	0.657	0.912	1650	casecontrol:add:fix:00111100000	2.2757	2.2757	369.393	24.8571	0.485172	1	0.740089	0.436598	53069	67.1839	67.1839	3468.41	166.109	0.487928	1	0.664505	0.746387	36912.8	191.495	1836.11	_11110111100_	14955	0.149	0.068	0.028
30083829	6	31016186	rs73727186	G	A	30816294	31185116	HCG22	5041	HCG22(5kb);MUC22(13kb);MUC21(59kb);C6orf15(62kb);PSORS1C1(66kb);CDSN(66kb);PSORS1C2(89kb);CCHCR1(94kb);DPCR1(94kb);TCF19(110kb);POU5F1(115kb);SFTA2(116kb);VARS2(121kb);PSORS1C3(125kb);GTF2H4(134kb);DDR1(148kb);HCG27(149kb);MIR4640(157kb)	2152.46	_11111111100_	1170	3950	0.711	3820	2020	127	268	0.695	264	157	1650	casecontrol:dom:fix:11111111111	2364.34	2364.34	4.13344	0.816053	0.401464	1	102.979	1397.38	63.1792	3948.75	3948.75	6.61257	0.992601	0.385339	1	139.548	1709.4	62.2561	300.864	2234.31	_11111111100_	15088	0.207	0.047	1.28e-05
71224521	18	39128197	rs16974953	C	G	38820528	39348673	KC6	27636	KC6(27kb)	1685.42	_11110111100_	2840	2950	1	1290	1980	124	161	1	85	99	1610	casecontrol:add:fix:11111111111	3619.08	3619.08	118.218	134.186	34.9297	1	5.34132	5.34154	1.05596	1932.4	1932.4	99.3245	127.899	35.4789	1	4.07464	3.7215	1.13631	48.8545	375.709	_11110111100_	14955	-0.248	0.053	2.57e-06
24420661	5	9521209	kgp22481814	G	T	9430569	9640161	SEMA5A	0	SEMA5A(0kb);CTD-2201E9.1(3kb);SNHG18(25kb);SNORD123(27kb);TAS2R1(107kb)	1117	_11110111100_	2080	2860	1	2830	1970	69.4	72.6	1	58.7	54.2	1590	casecontrol:add:fix:11000000000	37.407	37.407	1496.44	12295.5	31895.4	1	0.402497	0.375932	0.492199	395.741	395.741	3181.35	12370.3	27814.8	1	0.410335	0.358884	0.455999	414.528	1355.85	_11110111100_	14955	0.199	0.065	0.00222
38718977	8	4014579	rs7821609	C	G	3903730	4095705	CSMD1	0	CSMD1(0kb)	13726.4	_11111111111_	505	3.16	1960	0.211	595	110	0.326	27300	1.27	5500	1580	subphenotype:rec:cm_sma_other_cor	1033.94	496.804	386.445	77.0477	90.7253	0.795285	0.525755	1.25266	0.947549	695.744	327.892	198.992	53.0763	103.421	0.744921	0.611578	1.19181	0.675086	14.196	112.325	_11111111111_	17055.9	0.106	0.024	1.1e-05
24537323	5	13427671	rs189654102	C	T	12924581	13571354	DNAH5	262766	NA	4385.36	_11111111111_	4.99	95.8	0.418	1320	285	100	3630	0.338	27700	6310	1490	subphenotype:het:cm_other_fix	277.385	60.1991	7.47042	0.560383	0.287	0.654069	1.34893	19.3289	87.4359	768.865	134.82	28.3455	0.675396	0.258727	0.860495	1.25832	29.9854	158.071	93.0769	180.879	_11111111111_	17055.9	-0.106	0.035	0.00234
46379245	10	2208319	rs201355766	G	A	2106775	2316456	MIR6072	90036	MIR6072(90kb)	293.719	_10000011100_	1.03	1.04	1	1.04	1.03	7000	10200	1	11700	7180	1440	subphenotype:add:sma	1.18083	1.18083	1.04166	1.04166	1.04166	1	0.848337	0.848337	1	0.970711	0.970711	1.04166	1.04166	1.04166	1	0.727072	0.727072	1	0.489247	0.668382	_10000011100_	11316	0.241	0.132	0.0677
44996081	9	94988117	rs186421274	C	T	94901932	95607382	IARS	0	IARS(0kb);LINC00475(66kb);MIR3651(66kb);SNORA84(66kb);NOL8(71kb);CENPP(99kb);OGN(157kb);OMD(188kb);ASPN(230kb);ECM2(267kb);MIR4670(302kb);IPPK(387kb);LOC100128361(392kb);BICD2(485kb);LOC101929748(579kb);ANKRD19P(583kb);ZNF484(619kb)	349.878	_10100010100_	1840	1760	1	1170	1320	2730	2480	1	1460	1880	1440	casecontrol:add:fix:11111111111	2105.98	2105.98	190.19	190.19	28.6466	1	3.21285	3.21285	2.08796	1776.92	1776.92	171.454	171.454	28.6466	1	3.16198	3.16198	2.08796	196.777	572.638	_10100010100_	11812	0.604	0.133	5.56e-06
19037070	4	11324220	rs116044948	G	A	11250501	11433694	MIR572	46231	MIR572(46kb);HS3ST1(75kb)	1109.58	_11110111100_	2080	2650	1	2030	1770	1.94	2.27	1	2.23	1.88	1420	casecontrol:add:ind:11111111111	4.31316	4.31316	2.55545	0.632762	6.653	1	0.661828	16.2117	0.679781	636.581	636.581	342.157	11.0131	6.10208	1	0.811507	54.3006	47.3761	31418	9208.24	_11110111100_	14955	-0.165	0.067	0.0137
49603903	10	118020381	rs7079449	A	T	117933798	118137907	GFRA1	0	GFRA1(0kb);CCDC172(63kb)	807.144	_10110110100_	2800	1	1900	937	1690	507	1	410	249	335	1420	casecontrol:add:fix:11111111111	2958.29	2958.29	405.45	145.705	10.2313	1	1.97364	4.3107	14.9489	1791.43	1791.43	315.646	123.292	10.2313	1	1.95433	3.88327	12.0013	68.917	426.677	_10110110100_	13735	-0.368	0.079	3.14e-06
12436815	2	224113428	rs115386769	A	T	223979084	224288264	KCNE4	193071	NA	648.566	_10100111100_	0.384	0.384	1	0.382	0.507	12200	7040	1	3360	6970	1390	subphenotype:add:cm_sma_other_ind	0.408565	0.408565	0.443014	0.545274	0.63173	1	0.494937	0.623865	0.942055	0.482279	0.482279	0.491624	0.539579	0.63173	1	0.588099	0.699915	0.894707	0.602966	0.40232	_10100111100_	13827	-0.039	0.086	0.646
54330031	12	10062759	kgp3228776	C	T	9977789	10180763	CLEC2A	0	CLEC2A(0kb);KLRF2(14kb);LOC100506159(26kb);LOC400002(37kb);CLEC2B(40kb);CLEC12A(41kb);KLRF1(65kb);CLEC1B(82kb);CLEC12B(100kb);LOC102724020(105kb)	6110	_11111111100_	0.351	0.13	6300	0.373	1260	0.229	0.0853	9160	0.12	1830	1370	casecontrol:rec:fix:11111111111	2318.15	2318.15	7.85279	12.7907	3.90087	1	13.9358	9.98304	0.349756	1215.86	1215.86	6.88946	11.0211	3.87905	1	10.0237	7.07697	0.309661	39.3183	221.375	_11111111100_	15088	0.059	0.03	0.0499
63581904	15	41093534	kgp20034349	T	C	40637543	41281139	DNAJC17	0	DNAJC17(0kb);ZFYVE19(5kb);PPP1R14D(14kb);C15orf62(28kb);GCHFR(33kb);SPINT1(42kb);RMDN3(46kb);RAD51(69kb);RHOV(70kb);VPS18(93kb);LOC105370943(105kb);RAD51-AS1(106kb);DLL4(127kb);CASC5(138kb);CHAC1(152kb);INO80(177kb);RPUSD2(226kb);C15orf57(236kb);MRPL42P5(268kb);CHST14(328kb);BAHD1(333kb);IVD(380kb);KNSTRN(407kb);DISP2(430kb);PHGR1(444kb)	2071	_11110111100_	1010	2710	0.713	3060	1560	567	1030	0.685	788	591	1360	casecontrol:het:fix:11111111111	2902	2902	55.0838	36.3001	37.5772	1	8.55945	12.4154	0.657687	1396.75	1396.75	36.228	27.7498	34.3649	1	7.35327	9.01852	0.559657	80.0962	304.411	_11110111100_	14955	0.215	0.048	7.08e-06
66809375	16	57630559	kgp16483448	C	T	57521055	57686816	ADGRG5	19459	ADGRG5(19kb);ADGRG1(23kb);CCDC102A(60kb)	503	_10110110000_	46.1	29.8	1	14.2	27.4	15400	1540	1	133	6500	1320	subphenotype:add:cm_sma_fix	37.6387	37.6387	54.3488	40.9324	15.4624	1	0.713237	0.672413	1.18592	28.7024	28.7024	41.3084	33.7555	15.4624	1	0.713237	0.658512	1.09629	7.58993	16.1991	_10110110000_	10667	0.348	0.099	0.00044
54771494	12	25517185	rs113065354	A	G	25487049	25624483	LMNTD1	111831	NA	1940.21	_11110111110_	3090	1410	0.939	283	1570	492	251	0.853	53.2	258	1310	casecontrol:add:fix:11111111111	2830.22	4458.52	13.8162	8.33123	7.94704	0.602476	70.6593	89.6507	0.651892	1362.57	2095.04	9.61027	7.04678	7.1821	0.602476	51.8308	57.9747	0.603891	51.4131	319.383	_11110111110_	16202	-0.234	0.049	2.21e-06
72953903	19	18207900	rs139909427	C	T	18130330	18430950	IL12RB1	0	IL12RB1(0kb);MAST3(0kb);PIK3R2(56kb);IFI30(76kb);MPV17L2(96kb);RAB3A(99kb);LOC102725254(107kb);PDE4C(110kb);LOC729966(152kb);KIAA1683(160kb);JUND(182kb);MIR3188(184kb);LSM4(209kb)	300.956	_10000010100_	49.8	53.7	1	55.6	42	6810	8400	1	9690	6340	1300	subphenotype:add:cm	38.4439	38.4439	0.594665	0.594665	0.594665	1	171.171	171.171	1	46.0874	46.0874	0.594665	0.594665	0.594665	1	138.479	138.479	1	22.1391	47.7588	_10000010100_	10518	0.437	0.13	0.000787
52400776	11	79128401	rs11822615	G	A	79029410	79232225	TENM4	0	TENM4(0kb);MIR5579(4kb);MIR708(15kb)	2447.05	_11111111100_	19.1	26	0.792	19.8	16.9	5690	12000	0.629	8560	6390	1290	subphenotype:dom:cm_sma_fix	24.13	24.13	46.18	37.3911	2.09766	1	0.44432	0.506573	6.08739	13.3946	13.3946	32.984	34.4551	1.84969	1	0.369258	0.381551	6.19673	1.03853	5.61606	_11111111100_	15088	0.149	0.044	0.000808
36309770	7	79563937	rs147029962	C	A	79161770	79781735	GNAI1	200203	GNAI1(200kb)	292.675	_10000110100_	0.903	0.814	1	0.712	0.866	4120	9420	1	14500	6430	1290	subphenotype:het:sma	0.967376	0.967376	1.00258	0.781878	0.781878	1	0.617655	0.742303	0.927143	0.840156	0.840156	0.947984	0.781878	0.781878	1	0.601248	0.701322	0.927143	0.475676	0.564417	_10000110100_	11735	0.229	0.132	0.083
39171792	8	14596777	rs115192530	G	A	14439032	14782888	SGCZ	0	SGCZ(0kb)	1268.94	_11110111100_	3.35	4.26	1	4.71	3.33	7830	8660	1	7180	6300	1260	subphenotype:add:cm	4.75811	4.75811	0.641325	0.464072	0.617036	1	3.33968	8.27354	0.523924	3.06428	3.06428	0.533119	0.420521	0.586992	1	2.904	5.9695	0.509295	0.817163	1.53478	_11110111100_	14955	0.167	0.061	0.00642
18586904	3	196681475	rs116126306	T	C	196530826	196752213	PIGZ	0	PIGZ(0kb);NCBP2-AS2(10kb);NCBP2(12kb);SENP5(19kb);MELTF(47kb);MFI2-AS1(48kb);PAK2(121kb)	626.257	_10000111100_	607	1100	1	1520	767	2180	4660	1	7110	3230	1260	subphenotype:het:cm_sma_other_cor	1138.15	1138.15	45.2746	1.33614	1.33614	1	15.878	296.128	17.6897	1125.7	1125.7	44.838	1.33614	1.33614	1	12.5233	328.435	17.6897	99.7323	540.533	_10000111100_	12533	0.371	0.088	2.39e-05
10234003	2	142319835	rs62169797	C	G	142143981	142490527	LRP1B	0	LRP1B(0kb)	2925.31	_11110111111_	0.0945	0.101	0.496	0.103	0.178	1930	9110	0.548	18000	6200	1240	subphenotype:het:sma	0.15283	0.18466	0.244528	0.259501	0.307172	0.307436	0.300429	0.288071	0.452092	0.10602	0.142034	0.207448	0.231542	0.308521	0.277031	0.259943	0.239611	0.401137	0.069239	0.0702918	_11110111111_	16923	-0.011	0.041	0.783
55904503	12	68018546	rs78308377	A	G	67983755	68198619	DYRK2	23966	DYRK2(23kb);LOC101927901(84kb)	529.799	_10110111100_	1340	1900	1	2100	1340	803	1140	1	1300	808	1230	casecontrol:add:fix:11111111111	1621.96	1621.96	1965.64	14.731	1.63597	1	0.988528	22.0062	443.297	2249.56	2249.56	2355.86	13.7769	1.63597	1	0.955294	38.2405	602.064	222.92	1302.12	_10110111100_	14533	0.427	0.098	1.27e-05
32381164	6	114059900	rs2498750	T	G	113800236	114245145	LOC101927686	88623	LOC101927686(88kb);MARCKS(118kb);LINC01268(129kb);FLJ34503(165kb)	4082.25	_11111111110_	0.128	0.138	0.383	0.135	0.182	3.19	0.249	30500	0.0815	6090	1220	subphenotype:rec:sma	0.134439	0.13822	0.167444	0.173901	0.199992	0.910421	0.477239	0.327817	0.370254	0.0918048	0.093537	0.124253	0.137762	0.188728	0.910421	0.370015	0.251366	0.304394	0.0528334	0.0604542	_11111111110_	16335	0.017	0.035	0.635
17460573	3	156512415	rs5853768	A	AAAT	156260772	156815945	LINC00886	0	LINC00886(0kb);PA2G4P4(14kb);LEKR1(31kb);TIPARP(87kb);TIPARP-AS1(118kb);SSR3(239kb);LINC00880(287kb);LOC105374177(287kb);LINC00881(295kb)	5431.11	_11111111111_	1460	4140	0.786	389	1490	39.9	118	0.249	7.74	41.1	1200	casecontrol:dom:fix:11111111111	2545.54	3588.9	1537.66	301.001	8.41829	0.31602	1.0288	3.58436	97.7435	1374.61	1695.94	857.884	219.539	8.7817	0.51523	0.658867	1.98654	64.8204	33.0815	294.274	_11111111111_	17056	-0.145	0.032	6.42e-06
145699	1	4820262	rs112340678	T	C	4744537	4922714	AJAP1	0	AJAP1(0kb)	3702.16	_11111111100_	2160	2940	0.723	234	1500	0.728	0.458	0.518	0.191	0.525	1200	casecontrol:add:str	18.5348	18.5348	6.13825	98.7709	26.995	1	778.685	1534.19	0.344081	1375.48	1375.48	12.8923	66.3272	22.8284	1	518.887	829.857	0.474976	4846.61	22924.8	_11111111100_	15088	-0.053	0.037	0.151
29812581	6	21390832	rs183954794	A	G	21288865	21497028	LINC00581	95460	LINC00581(95kb)	527.888	_11110110100_	429	1610	1	4440	1380	40.7	108	1	220	82	1120	casecontrol:het:fix:11111111111	2423.97	2423.97	492.794	293.841	18.1483	1	1.38961	2.20708	5.40955	1414.68	1414.68	356.159	244.969	16.4235	1	1.32138	1.87498	5.08753	30.7916	345.433	_11110110100_	14157	0.406	0.096	2.49e-05
30091448	6	31229366	rs9264397	G	C	31115368	31347140	HLA-C	7160	HLA-C(7kb);HCG27(57kb);PSORS1C3(83kb);POU5F1(90kb);HLA-B(92kb);MIR6891(93kb);TCF19(97kb);CCHCR1(103kb)	8655.45	_11111111111_	281	0.431	5660	658	1380	8.31	0.301	49.1	13.7	15.9	1100	casecontrol:rec:fix:00000011100	661.072	184.549	0.238539	0.441879	0.241049	1.29962	21787.2	4150.34	0.26144	864.453	273.492	0.180714	0.354003	0.226285	1.14247	11601	3624.45	0.25002	129.567	786.466	_11111111111_	17056	-0.106	0.026	4.73e-05
60524894	14	20608777	rs149666743	C	T	20519980	20694535	OR4N5	3118	OR4N5(3kb);OR4K17(22kb);OR11G2(56kb);OR4L1(79kb);OR11H6(83kb)	376.932	_10110110100_	7.08	7.5	1	7.57	6.05	5580	7520	1	8450	5420	1090	subphenotype:add:cm_sma_other_ind	9.35518	9.35518	2.50185	0.946975	0.793374	1	1.37469	4.55286	1.89079	6.59771	6.59771	2.23752	0.842708	0.793374	1	1.24355	4.12493	1.84762	0.925905	2.52269	_10110110100_	13735	0.344	0.118	0.00355
8341335	2	69062392	rs17036074	G	A	68970258	69163086	ARHGAP25	8435	ARHGAP25(8kb);BMP10(30kb)	1553	_11110111100_	1830	1760	1	1090	1300	174	209	1	165	145	1070	casecontrol:add:cor:11111111111	888.511	888.511	54.274	3.27197	389.321	1	3.35725	79.2085	0.560876	3048.66	3048.66	600.426	34.5047	325.922	1	2.40904	55.9545	2.23444	2010.43	4126.47	_11110111100_	14955	-0.234	0.057	3.37e-05
46135641	9	136296691	rs188945868	G	A	136127339	136395881	ADAMTS13	0	ADAMTS13(0kb);REXO4(13kb);STKLD1(25kb);CACFD1(28kb);SLC2A6(39kb);SURF4(51kb);SURF2(68kb);SURF1(73kb);RPL7A(78kb);SNORD36C(78kb);SNORD36A(79kb);SNORD36B(79kb);SNORD24(80kb);MED22(81kb);TMEM8C(83kb);SURF6(93kb);ABO(146kb)	777.521	_11110111100_	1600	1570	1	1030	1160	1220	805	1	349	717	1070	casecontrol:add:cor:11111111111	1180.19	1180.19	5.55947	1.34054	0.675609	1	51.1259	387.221	7.0799	2644.84	2644.84	5.8288	1.32117	0.686326	1	139.636	841.967	5.90556	736.567	883.006	_11110111100_	14955	0.342	0.079	1.44e-05
23439573	4	168628384	rs12331137	G	C	168593999	168881780	ANXA10	385304	NA	12889.3	_11111111100_	3.59	2500	0.258	4120	1330	0.0859	0.312	0.13	0.39	0.201	1060	casecontrol:het:cor:11111111111	12.2784	12.2784	11.7191	13.7378	450.752	1	0.234369	0.326131	13.2141	2139.33	2139.33	4974.21	9069.16	362.577	1	0.187659	0.215108	35.7932	10062.5	6387.15	_11111111100_	15088	-0.056	0.024	0.023
8350166	2	69356598	rs35233386	A	G	69316839	69446006	ANTXR1	0	ANTXR1(0kb);MIR3126(25kb)	9022.12	_11111111111_	0.116	0.267	0.204	0.413	0.223	11300	3500	11.6	10.8	5210	1040	subphenotype:add:cm_sma_other_ind	0.240252	0.131693	0.238135	0.245643	0.247636	1.04813	0.13156	0.123892	0.575197	0.105826	0.0633747	0.183853	0.224566	0.231987	0.896119	0.0866161	0.0730006	0.583374	0.0131844	0.0271351	_11111111111_	17056	-0.027	0.026	0.302
26831517	5	100045858	rs71226940	A	AT	99577756	100685415	ST8SIA4	96781	ST8SIA4(96kb);MIR548P(106kb);FAM174A(123kb);LOC100133050(321kb)	10564.1	_11111111111_	353	5790	0.389	3.7	1300	0.638	0.73	0.255	0.21	0.494	1040	casecontrol:dom:cor:11111111111	54.4841	65.7221	1.46095	6.78184	2.38766	0.326366	15.4545	34.5066	0.240918	3687.25	1863.18	11.2718	13.5414	8.83163	0.453351	106.004	154.525	0.449083	11166.4	1564.77	_11111111111_	17056	0.011	0.024	0.666
36157461	7	73131238	rs549107698	C	A	72812380	73167552	STX1A	0	STX1A(0kb);MIR4284(5kb);ABHD11-AS1(18kb);WBSCR22(18kb);ABHD11(19kb);DNAJC30(33kb);VPS37D(44kb);MLXIPL(92kb);TBL2(138kb);BCL7B(159kb);BAZ1B(194kb);FZD9(280kb)	470.913	_10000111100_	1490	1840	1	1520	1270	144	189	1	173	130	1040	casecontrol:add:fix:11111111111	1974.1	1974.1	0.776221	0.960957	0.960957	1	1941.91	889.6	0.697448	1366.92	1366.92	0.758863	0.960957	0.960957	1	1352.64	690.376	0.697448	162.65	602.569	_10000111100_	12533	-0.45	0.1	7.22e-06
52041942	11	66951621	rs116555331	A	T	66671047	67434549	KDM2A	0	KDM2A(0kb);GRK2(82kb);ANKRD13D(105kb);RHOD(112kb);SSH3(119kb);SYT12(133kb);LOC100130987(133kb);MIR6860(138kb);POLD4(166kb);CLCF1(180kb);C11orf86(207kb);RAD9A(207kb);PPP1CA(214kb);TBC1D10C(219kb);PC(225kb);CARNS1(231kb);RPS6KB2(244kb);MIR3163(249kb);PTPRCAP(251kb);CORO1B(253kb);GPR152(267kb);CABP4(268kb);TMEM134(280kb);AIP(298kb);MIR6752(306kb);PITPNM1(307kb);CDK2AP2(322kb);CABP2(334kb);GSTP1(399k…	252.104	_10100100000_	0.495	0.525	1	0.554	0.614	7990	6260	1	3670	5180	1040	subphenotype:add:sma	0.584113	0.584113	0.584113	0.617507	0.709848	1	1	0.698656	0.627188	0.551538	0.551538	0.551538	0.607099	0.709848	1	1	0.698656	0.612292	0.472422	0.482839	_10100100000_	7490	0.125	0.154	0.414
47855218	10	55900650	rs11527495	G	C	55825651	56133112	PCDH15	0	PCDH15(0kb)	5101.46	_11111111111_	1.66	0.208	6450	0.136	1290	0.105	0.083	0.527	0.0747	0.179	1030	casecontrol:rec:fix:11110000000	0.671744	17.1276	11647.4	11648.5	6674.55	0.31229	0.412676	0.408604	0.487792	37.3771	307.282	11325.8	11328.2	6675.7	0.271405	0.392678	0.374089	0.702037	818.386	1363.91	_11111111111_	17056	0.033	0.032	0.303
55581762	12	56114034	rs79290029	G	C	56034917	56289016	BLOC1S1-RDH5	0	BLOC1S1-RDH5(0kb);RDH5(0kb);BLOC1S1(0kb);CD63(5kb);ITGA7(7kb);GDF11(23kb);SARNP(32kb);METTL7B(35kb);ORMDL2(97kb);DNAJC14(100kb);TMEM198B(109kb);MMP19(115kb)	3049.7	_11110111101_	136	579	0.518	691	308	482	5230	0.477	13300	3900	1030	subphenotype:het:cm_sma_other_cor	594.814	122.848	1.87861	0.96088	1.59616	4.74077	11.5627	27.6874	0.513907	311.604	58.7761	1.50089	0.912394	1.59015	4.74077	7.57191	15.1748	0.543126	12.8656	45.2451	_11110111101_	15676	0.159	0.039	5.47e-05
65706622	16	7797841	rs80002798	C	A	7730153	7864980	RBFOX1	34501	RBFOX1(34kb)	2225.51	_11110111100_	1.75	1.9	0.653	1.4	1.49	7130	7610	0.718	3460	5070	1010	subphenotype:add:sma	1.03188	1.03188	0.352243	0.365074	0.413351	1	6.56487	3.33771	0.484843	1.72784	1.72784	0.319786	0.351291	0.39589	1	10.7211	5.10474	0.464204	1.04242	1.48478	_11110111100_	14955	0.09	0.046	0.0531
[truncated: 69 more columns]
