# Supplementary material for: Insights into malaria susceptibility using genome-wide data on 17,000 individuals from Africa, Asia and Oceania
Source: Nat Commun. 2019 Dec 16;10:5732. doi: 10.1038/s41467-019-13480-z (PMC6914791; doi:10.1038/s41467-019-13480-z)
Supplement: Supplementary file 4 — Supplementary Data 2 [file 41467_2019_13480_MOESM4_ESM.xlsx]

## Sheet: ST6 - heterogeneous SNPs
Variant								BF overview									Per-population BFs											All computed BFs
analysis_id	analysis	variant_id	chromosome	position	rsid	alleleA	alleleB	included_cohorts	N	effective_minor_allele_count	mean_bf	best_posterior_model	2nd_best_posterior_model	fix:11111111111:bf	max_bf	max_bf_model	Gambia:bf	Mali:bf	BurkinaFaso:bf	Ghana:bf	Nigeria:bf	Cameroon:bf	Malawi:bf	Tanzania:bf	Kenya:bf	Vietnam:bf	PNG:bf	fix:00000000001:bf	fix:00000000010:bf	fix:00000000011:bf	fix:00000000100:bf	fix:00000000110:bf	fix:00000000111:bf	fix:00000001000:bf	fix:00000001100:bf	fix:00000001110:bf	fix:00000001111:bf	fix:00000010000:bf	fix:00000011000:bf	fix:00000011100:bf	fix:00000011110:bf	fix:00000011111:bf	fix:00000100000:bf	fix:00000110000:bf	fix:00000111000:bf	fix:00000111100:bf	fix:00000111110:bf	fix:00000111111:bf	fix:00001000000:bf
1	gwas	145699	1	4820262	rs112340678	T	C	_11111111100_	15088	3702.16	2160	str	cor:11111111111	34.2	32100	str	26.1	0.682	1.89	0.368	0.71	0.548	3.93	0.37	152	NA	NA	1	1	1	152	152	152	0.37	73.7	73.7	73.7	3.93	2.71	1240	1240	1240	0.548	6.32	4.64	2080	2080	2080	0.71
1	gwas	5593180	1	228213837	rs35216745	AT	A	_11111111111_	17056	8915.28	54.8	cor:11111111111	cor:00001111100	12.7	170000	fix:00011111000	0.13	0.366	0.288	4.59	1.1	56.3	5.43	1.67	0.502	0.3	0.536	0.536	0.3	0.367	0.502	0.5	0.706	1.67	0.249	0.222	0.253	5.43	30.1	1.23	0.678	0.523	56.3	684	4410	40.5	13.1	6.99	1.1
1	gwas	6565713	2	11522872	rs78334845	A	C	_11110111100_	14955	2454.37	1120	fix:00001111100	cor:11111111111	151	159000	fix:00011111111	0.241	0.501	0.484	3.56	0.822	0.888	5.31	0.866	138	NA	NA	1	1	1	138	138	138	0.866	281	281	281	5.31	11.2	5850	5850	5850	0.888	11.8	26	13800	13800	13800	1
1	gwas	6857438	2	21534086	rs181911967	T	A	_11111111111_	17056	4589.05	131	cor:00000011100	fix:00000011100	24.3	67600	fix:00000011000	0.171	0.45	0.407	0.493	0.742	0.276	8070	2.38	0.187	0.779	0.422	0.422	0.779	0.502	0.187	0.202	0.186	2.38	0.316	0.484	0.43	8070	67600	731	1540	1020	0.276	349	2690	193	386	294	0.742
1	gwas	6857443	2	21534226	rs112397944	G	A	_11111111111_	17056	5127.61	226	cor:00000011100	cor:11111111111	41.9	107000	fix:00000011000	0.181	0.432	0.552	0.49	0.713	0.338	26200	1.42	0.184	0.779	0.422	0.422	0.779	0.502	0.184	0.181	0.167	1.42	0.225	0.31	0.284	26200	107000	828	1720	1180	0.338	334	1490	134	253	203	0.713
1	gwas	6857453	2	21534516	rs76155472	G	A	_11111111111_	17056	4645.34	64	cor:00000011100	cor:11111111111	15	33400	fix:00000011000	0.169	0.45	0.477	0.465	0.743	0.28	4350	2.19	0.193	0.779	0.422	0.422	0.779	0.502	0.193	0.186	0.171	2.19	0.258	0.368	0.333	4350	33400	298	619	431	0.28	176	1190	77.9	151	119	0.743
1	gwas	6857495	2	21536042	rs11883957	C	A	_11111111111_	17056	5135.92	224	cor:00000011100	cor:11111111111	42.9	100000	fix:00000011000	0.182	0.431	0.551	0.498	0.714	0.343	26100	1.37	0.183	0.791	0.422	0.422	0.791	0.504	0.183	0.182	0.168	1.37	0.226	0.314	0.286	26100	100000	844	1780	1220	0.343	328	1400	134	255	204	0.714
1	gwas	6857519	2	21536873	rs13427673	G	A	_11111111111_	17056	5150	231	cor:00000011100	cor:11111111111	47.2	98200	fix:00000011000	0.186	0.426	0.552	0.506	0.715	0.343	25300	1.37	0.181	0.779	0.42	0.42	0.779	0.477	0.181	0.185	0.169	1.37	0.235	0.331	0.292	25300	98200	947	1970	1250	0.343	328	1400	146	276	209	0.715
1	gwas	6874353	2	22129200	rs76908044	G	A	_11111111111_	17056	14241.2	4.36	cor:00000011100	cor:00001111100	0.312	25800	ind:00000001000	0.108	0.588	0.268	0.252	0.779	0.231	0.198	25800	0.134	0.751	0.801	0.801	0.751	0.321	0.134	0.142	0.125	25800	24.7	46.1	8.88	0.198	13.8	2.96	4.55	2.12	0.231	0.124	7.07	2.11	3.13	1.62	0.779
1	gwas	6874398	2	22131564	rs7594555	C	T	_11111111111_	17056	14238.2	4.46	cor:00000011100	cor:00001111100	0.313	25800	ind:00000001000	0.107	0.592	0.268	0.252	0.783	0.231	0.205	25800	0.134	0.76	0.775	0.775	0.76	0.318	0.134	0.142	0.124	25800	24.7	46.5	9.05	0.205	13.5	2.93	4.53	2.13	0.231	0.126	6.95	2.1	3.12	1.63	0.783
1	gwas	6874455	2	22132882	rs7588317	G	A	_11111111111_	17056	14229.5	4.74	cor:00000011100	cor:00001111100	0.321	27200	ind:00000001000	0.107	0.596	0.268	0.252	0.785	0.232	0.21	27200	0.134	0.765	0.761	0.761	0.765	0.316	0.134	0.142	0.124	27200	25.3	48	9.37	0.21	13.7	2.99	4.62	2.18	0.232	0.128	7.12	2.14	3.2	1.67	0.785
1	gwas	6874507	2	22134199	rs7575235	G	A	_11111111111_	17056	14217.4	4.98	cor:00000011100	cor:00001111100	0.328	28300	ind:00000001000	0.108	0.6	0.268	0.252	0.786	0.234	0.214	28300	0.134	0.764	0.742	0.742	0.764	0.312	0.134	0.142	0.124	28300	25.8	49	9.64	0.214	13.8	3.02	4.69	2.23	0.234	0.129	7.32	2.2	3.29	1.72	0.786
1	gwas	9483619	2	116439283	rs35974609	A	ACCTT	_11111111111_	17056	9406.05	1090	cor:00111100000	fix:00111100000	1.32	159000	fix:00110000000	0.123	0.476	174	188	3.33	1	0.161	0.419	0.161	1.35	5.65	5.65	1.35	16.4	0.161	0.152	0.298	0.419	0.133	0.145	0.371	0.161	0.137	0.0862	0.0879	0.151	1	0.294	0.165	0.119	0.106	0.114	3.33
1	gwas	9483645	2	116440442	rs7575868	A	G	_11111111111_	17056	10218.3	2580	cor:00111100000	fix:00111100000	1.78	1740000	fix:00110000000	0.112	0.398	879	372	2.94	0.483	0.158	0.54	0.144	1.29	3.11	3.11	1.29	7.77	0.144	0.15	0.328	0.54	0.152	0.182	0.524	0.158	0.149	0.0889	0.0967	0.188	0.483	0.19	0.126	0.0821	0.0807	0.11	2.94
1	gwas	9483889	2	116450146	kgp11546707	C	T	_11111111111_	17056	10827	98.9	cor:00111100000	fix:00111100000	0.663	46700	fix:00110000000	0.113	0.373	161	63.5	3.68	0.383	0.166	0.29	0.141	1.3	4.62	4.62	1.3	12.4	0.141	0.145	0.329	0.29	0.117	0.127	0.291	0.166	0.126	0.0786	0.0787	0.121	0.383	0.188	0.129	0.0822	0.0763	0.0865	3.68
1	gwas	10149781	2	139503771	rs4305219	C	T	_11110111100_	14954.9	2625.71	22.1	cor:11111111111	ind:11111111111	5.03	63300	fix:00011110000	0.225	0.503	0.383	10.2	0.85	1.67	349	0.429	0.263	NA	NA	1	1	1	0.263	0.263	0.263	0.429	0.227	0.227	0.227	349	62	5.53	5.53	5.53	1.67	1590	333	23	23	23	1
1	gwas	11396607	2	185599568	rs2170202	G	C	_11111111111_	17056	6515.15	143	cor:00000011100	fix:00000011100	17.7	31500	fix:00000001100	0.207	0.707	0.402	0.395	0.785	0.324	0.211	1	11500	0.297	0.277	0.277	0.297	0.207	11500	1840	489	1	31500	6120	1600	0.211	0.332	1750	882	415	0.324	0.157	0.178	248	172	106	0.785
1	gwas	11396693	2	185602681	rs7581514	C	T	_11111111111_	17056	6515.06	143	cor:00000011100	fix:00000011100	17.6	31500	fix:00000001100	0.207	0.707	0.407	0.395	0.785	0.324	0.211	1	11500	0.296	0.277	0.277	0.296	0.206	11500	1820	486	1	31500	6070	1590	0.211	0.333	1750	876	413	0.324	0.157	0.178	248	171	106	0.785
1	gwas	11397339	2	185626426	rs2369595	C	T	_11111111111_	17056	6517	147	cor:00000011100	fix:00000011100	18.4	26100	fix:00000001100	0.203	0.707	0.388	0.395	0.785	0.311	0.221	0.889	11500	0.296	0.277	0.277	0.296	0.206	11500	1830	487	0.889	26100	5230	1410	0.221	0.348	1920	950	443	0.311	0.157	0.185	280	192	117	0.785
2	1000GP	79272567	2	21534098	rs201500675:TCC	T	TCC	_11111111111_	17056	4654.39	92.3	cor:00000011100	cor:11111111111	22.3	44200	fix:00000011000	0.17	0.447	0.503	0.463	0.743	0.279	5240	2.37	0.187	0.778	0.422	0.422	0.778	0.501	0.187	0.196	0.181	2.37	0.299	0.45	0.402	5240	44200	494	1030	702	0.279	208	1540	120	235	183	0.743
2	1000GP	79273122	2	22105887	2:22105887:TA	TAA	TA	_11111111111_	17056	11692.2	49.1	cor:00001111100	cor:00000011100	2.01	105000	ind:00000001000	0.115	0.428	0.308	0.324	1.15	0.657	0.35	105000	0.137	0.694	0.776	0.776	0.694	0.308	0.137	0.15	0.124	105000	53.6	96.7	16.1	0.35	20.6	5.13	7.74	3.71	0.657	0.181	43.6	10.8	16.9	7.27	1.15
2	1000GP	79273156	2	22128339	rs147770657:A	G	A	_11111111111_	17056	14134.2	4.54	cor:00000011100	cor:00001111100	0.315	29100	ind:00000001000	0.108	0.598	0.27	0.252	0.772	0.22	0.181	29100	0.136	0.779	0.848	0.848	0.779	0.326	0.136	0.148	0.126	29100	28.9	56.1	10.1	0.181	15.8	3.36	5.37	2.35	0.22	0.119	6.79	2.13	3.24	1.64	0.772
2	1000GP	79343189	2	76600205	rs35901836:A	AT	A	_11110111111_	16923	3414.64	80.9	cor:11111111111	cor:11111111100	17.8	173000	fix:01111110000	0.18	1.27	6.57	0.496	1	0.785	5570	0.515	0.21	0.556	0.311	0.311	0.556	0.305	0.21	0.204	0.178	0.515	0.187	0.174	0.145	5570	90.7	8.56	8.84	6.65	0.785	5410	182	17.3	17.8	12.9	1
2	1000GP	79484309	2	185637684	rs12693388:G	A	G	_11111111111_	17056	6773.1	163	cor:00000011100	fix:00000011100	15.4	61500	fix:00000001100	0.176	0.985	0.488	0.437	0.85	0.365	0.191	1.24	16800	0.299	0.277	0.277	0.299	0.208	16800	2680	691	1.24	61500	11600	2870	0.191	0.266	1410	780	391	0.365	0.171	0.159	207	153	98.9	0.85
2	1000GP	79484425	2	185718595	rs3046246:C	CT	C	_11111111111_	17056	9967.55	1030	fix:00000011100	cor:00000011100	66.9	142000	fix:00000001100	0.361	0.73	0.512	0.293	0.666	0.325	0.267	3.12	11300	0.272	0.29	0.29	0.272	0.192	11300	1130	492	3.12	142000	12500	4650	0.267	1.12	17300	4310	2390	0.325	0.152	0.324	1340	581	412	0.666
1	gwas	13620557	3	18743561	rs6550603	G	A	_11111111111_	17056	15142.1	9240	fix:11111100000	str	546	98200	fix:11111100000	2300	0.345	0.254	18.7	0.622	1.52	0.579	0.259	0.177	13	0.486	0.486	13	11.2	0.177	1.29	1.54	0.259	0.142	0.808	0.965	0.579	0.39	0.293	2.18	2.65	1.52	0.273	0.218	0.159	0.594	0.666	0.622
1	gwas	14907276	3	63505419	rs17068891	C	A	_11110111100_	14955	3549	4.52	cor:11110000000	cor:11111111111	0.26	26600	fix:01100000000	0.19	4.91	1870	1.16	2.5	0.339	0.327	0.487	0.201	NA	NA	1	1	1	0.201	0.201	0.201	0.487	0.217	0.217	0.217	0.327	0.212	0.13	0.13	0.13	0.339	0.203	0.168	0.119	0.119	0.119	1
2	1000GP	79583933	3	18761623	rs35961074:CT	C	CT	_11111111111_	17056	9586.41	1190	fix:11111100000	fix:11110000000	62.9	25800	fix:11111100000	404	0.477	0.389	4.24	0.649	0.921	0.757	0.322	0.18	0.568	2.55	2.55	0.568	0.344	0.18	0.23	0.177	0.322	0.171	0.232	0.175	0.757	0.712	0.439	0.693	0.464	0.921	0.265	0.241	0.185	0.234	0.196	0.649
2	1000GP	79783856	3	179383768	rs115565973:A	G	A	_11110111100_	14955	1755.56	136	cor:11111111111	ind:11111111111	3.98	48700	fix:00011111000	0.289	0.572	3.15	4.51	0.873	28.2	14.8	0.955	0.899	NA	NA	1	1	1	0.899	0.899	0.899	0.955	0.37	0.37	0.37	14.8	36.2	0.783	0.783	0.783	28.2	1230	2970	8.65	8.65	8.65	1
1	gwas	19881288	4	39438149	rs2687963	G	A	_11111111111_	17056	10292	248	cor:11111111111	ind:11111111111	34.1	890000	fix:00011110000	0.146	0.581	0.316	103	0.607	9.8	121	0.264	0.317	0.267	1.57	1.57	0.267	0.562	0.317	0.254	0.62	0.264	0.218	0.187	0.399	121	30.6	2.71	1.79	1.53	9.8	4900	924	29.2	15.1	8.06	0.607
1	gwas	20970668	4	79240131	rs345512	A	C	_11111111101_	15809	5445	39.5	cor:11111111111	cor:11111100000	0.652	66200	ind:01111000000	0.489	2.32	139	41.7	4.03	0.279	0.195	0.352	0.497	NA	0.598	0.598	1	0.598	0.497	0.497	0.265	0.352	0.45	0.45	0.248	0.195	0.171	0.266	0.266	0.175	0.279	0.15	0.134	0.197	0.197	0.141	4.03
1	gwas	20970699	4	79241357	rs345510	A	G	_11111111101_	15809	5464	42.4	cor:11111111111	cor:11111100000	0.701	60400	ind:01111000000	0.542	2.32	158	33.7	4.03	0.279	0.195	0.364	0.443	NA	0.74	0.74	1	0.74	0.443	0.443	0.236	0.364	0.424	0.424	0.225	0.195	0.175	0.256	0.256	0.162	0.279	0.15	0.136	0.19	0.19	0.133	4.03
1	gwas	20970700	4	79241452	rs345509	A	G	_11111111101_	15809	5255.26	31.5	cor:11111100000	cor:11110000000	0.528	54300	ind:01111000000	0.516	1.94	139	41.7	4.03	0.28	0.197	0.358	0.45	NA	0.521	0.521	1	0.521	0.45	0.45	0.381	0.358	0.416	0.416	0.359	0.197	0.174	0.254	0.254	0.23	0.28	0.154	0.141	0.208	0.208	0.191	4.03
1	gwas	20970740	4	79243092	rs345508	C	T	_11111111101_	15809	5251.19	32	cor:11111100000	cor:11110000000	0.537	52000	ind:01111000000	0.54	1.92	139	40.4	4.04	0.282	0.199	0.358	0.45	NA	0.526	0.526	1	0.526	0.45	0.45	0.383	0.358	0.416	0.416	0.36	0.199	0.177	0.261	0.261	0.236	0.282	0.157	0.146	0.221	0.221	0.203	4.04
1	gwas	26426557	5	84521179	rs67808717	G	T	_11111111111_	17056	7918.3	41.8	cor:11111111111	ind:11111111111	1.11	40800	ind:00011100000	0.121	0.404	0.31	312	4.98	24.7	0.334	1.27	0.589	2.39	0.291	0.291	2.39	0.838	0.589	3.71	1.82	1.27	0.259	0.78	0.546	0.334	0.785	0.196	0.286	0.239	24.7	7.41	27.2	1.43	0.748	0.607	4.98
1	gwas	26427713	5	84562600	rs7705669	G	T	_11111111111_	17056	8172	31	cor:11111111111	ind:11111111111	1	30400	ind:00011100000	0.123	0.399	0.293	928	5.42	6.03	0.349	1.36	0.385	3.52	0.289	0.289	3.52	1.13	0.385	2.7	1.47	1.36	0.217	0.619	0.462	0.349	0.894	0.195	0.26	0.221	6.03	3.26	12.2	0.867	0.481	0.395	5.42
1	gwas	26427956	5	84573197	rs67876703	G	T	_11111111111_	17056	8153.49	32.4	cor:11111111111	ind:11111111111	1.01	32500	ind:00011100000	0.125	0.395	0.291	930	5.42	6.4	0.356	1.37	0.381	3.45	0.289	0.289	3.45	1.12	0.381	2.64	1.44	1.37	0.216	0.609	0.455	0.356	0.923	0.198	0.258	0.22	6.4	3.49	13.2	0.917	0.495	0.405	5.42
1	gwas	26428249	5	84584573	rs11739797	T	C	_11111111111_	17056	8124.42	32.1	cor:11111111111	ind:11111111111	1.03	30800	ind:00011100000	0.131	0.381	0.284	731	6.61	6.38	0.373	1.19	0.348	4.77	0.289	0.289	4.77	1.39	0.348	2.88	1.54	1.19	0.208	0.664	0.488	0.373	0.901	0.198	0.27	0.229	6.38	3.79	12.8	0.952	0.515	0.421	6.61
1	gwas	26428256	5	84584824	rs11742821	A	T	_11111111111_	17056	8124.79	32.4	cor:11111111111	ind:11111111111	1.03	31000	ind:00011100000	0.131	0.381	0.284	731	6.67	6.38	0.373	1.19	0.348	4.8	0.289	0.289	4.8	1.4	0.348	2.9	1.55	1.19	0.208	0.666	0.49	0.373	0.901	0.198	0.271	0.229	6.38	3.79	12.8	0.952	0.515	0.422	6.67
1	gwas	27938003	5	137011761	rs2967790	C	T	_11111111111_	17056	8427.14	31.7	cor:11111111111	ind:11111111111	1.58	40700	ind:00000001000	0.696	0.832	0.29	0.49	1.01	0.355	0.362	40700	0.189	0.668	0.78	0.78	0.668	0.783	0.189	0.216	0.238	40700	11.9	5.76	4.32	0.362	10.8	2.26	1.74	1.57	0.355	0.442	3.1	1.32	1.17	1.12	1.01
1	gwas	27938082	5	137015272	rs2967793	G	C	_11111111111_	17056	8229.61	27.6	cor:11111111111	ind:11111111111	1.49	30500	ind:00000001000	0.689	0.731	0.293	0.499	1.01	0.41	0.479	30500	0.154	0.665	0.779	0.779	0.665	0.779	0.154	0.161	0.17	30500	15.9	6.98	5	0.479	8.87	2.3	1.73	1.54	0.41	0.681	2.88	1.31	1.15	1.1	1.01
1	gwas	27964755	5	138132658	rs34388675	AT	A	_11111111110_	16335	14394.3	75.2	cor:11111111111	cor:00001111100	9.19	35800	ind:00000111000	0.139	0.645	0.407	0.304	0.657	10.5	36.9	86	0.164	0.542	0.828	1	0.542	0.542	0.164	0.19	0.19	86	2.88	4.18	4.18	36.9	7.7	4.03	4.23	4.23	10.5	1580	61.3	21.1	16.7	16.7	0.657
1	gwas	27964777	5	138133869	rs825751	A	G	_11111111110_	16335	13445.8	91.6	cor:11111111111	cor:00001111100	10.7	38400	ind:00000111000	0.255	0.468	0.275	0.278	0.703	4.64	48.2	163	0.197	0.542	0.823	1	0.542	0.542	0.197	0.239	0.239	163	5.75	8.43	8.43	48.2	11	6.69	7.25	7.25	4.64	953	49.7	20.2	17.1	17.1	0.703
1	gwas	27964836	5	138136067	rs825748	A	G	_11111111110_	16335	13444.7	92.4	cor:11111111111	cor:00001111100	10.7	38500	ind:00000111000	0.255	0.468	0.275	0.278	0.703	4.65	48.2	163	0.197	0.551	0.823	1	0.551	0.551	0.197	0.24	0.24	163	5.75	8.58	8.58	48.2	11	6.69	7.31	7.31	4.65	955	49.8	20.2	17.2	17.2	0.703
1	gwas	27964864	5	138136619	rs825746	C	T	_11111111110_	16335	13410	90.3	cor:11111111111	cor:00001111100	10.5	38000	ind:00000111000	0.256	0.467	0.276	0.278	0.695	4.52	48.4	165	0.196	0.551	0.823	1	0.551	0.551	0.196	0.238	0.238	165	5.69	8.49	8.49	48.4	11	6.66	7.27	7.27	4.52	931	48.8	19.8	16.9	16.9	0.695
1	gwas	27964890	5	138137670	rs825762	T	C	_11111111110_	16335	13444.7	92.4	cor:11111111111	cor:00001111100	10.7	38500	ind:00000111000	0.255	0.468	0.275	0.278	0.703	4.65	48.3	163	0.197	0.551	0.823	1	0.551	0.551	0.197	0.24	0.24	163	5.75	8.58	8.58	48.3	11	6.69	7.31	7.31	4.65	955	49.8	20.2	17.2	17.2	0.703
1	gwas	27964898	5	138138007	rs825761	A	G	_11111111110_	16335	13505.2	154	cor:11111111111	cor:00001111100	13.3	76900	ind:00000111000	0.25	0.485	0.272	0.278	0.714	5.03	57.2	262	0.189	0.551	0.823	1	0.551	0.551	0.189	0.228	0.228	262	6.48	9.64	9.64	57.2	13.9	8.2	8.97	8.97	5.03	1230	64.6	26	22.1	22.1	0.714
1	gwas	27964928	5	138139277	rs906695	C	T	_11111111110_	16335	14322.7	63.3	cor:11111111111	cor:00001111100	8.34	25600	ind:00000111000	0.137	0.594	0.49	0.325	0.657	8.97	35.3	74.2	0.168	0.549	0.823	1	0.549	0.549	0.168	0.196	0.196	74.2	2.8	4.11	4.11	35.3	7.11	3.77	3.97	3.97	8.97	1310	52.1	18	14.4	14.4	0.657
1	gwas	27964945	5	138140064	rs35402183	T	TC	_11111111110_	16335	13444.6	92.4	cor:11111111111	cor:00001111100	10.7	38500	ind:00000111000	0.255	0.468	0.275	0.278	0.703	4.65	48.3	163	0.197	0.552	0.823	1	0.552	0.552	0.197	0.24	0.24	163	5.75	8.58	8.58	48.3	11	6.69	7.31	7.31	4.65	955	49.8	20.2	17.2	17.2	0.703
1	gwas	27965082	5	138145460	rs3789151	C	T	_11111111110_	16335	14368.4	75.6	cor:11111111111	cor:00001111100	9.21	36000	ind:00000111000	0.139	0.646	0.409	0.304	0.657	10.5	37.1	85.9	0.164	0.542	0.823	1	0.542	0.542	0.164	0.19	0.19	85.9	2.87	4.17	4.17	37.1	7.72	4.04	4.23	4.23	10.5	1590	61.5	21.1	16.8	16.8	0.657
1	gwas	27965100	5	138146223	rs4835649	T	C	_11111111110_	16335	13413.3	94	cor:11111111111	cor:00001111100	10.9	39100	ind:00000111000	0.255	0.468	0.275	0.278	0.703	4.6	50.1	162	0.197	0.552	0.823	1	0.552	0.552	0.197	0.241	0.241	162	5.72	8.54	8.54	50.1	11.2	6.8	7.42	7.42	4.6	981	50.6	20.5	17.4	17.4	0.703
1	gwas	27965111	5	138146520	rs6596450	G	A	_11111111111_	17056	14393.4	77.9	cor:11111111111	cor:00001111100	8.52	40900	ind:00000111000	0.127	0.7	0.411	0.291	0.657	9.68	40.6	96.7	0.165	0.522	0.82	0.82	0.522	0.622	0.165	0.188	0.206	96.7	3.08	4.3	5.35	40.6	8.47	4.44	4.6	4.84	9.68	1630	63.9	22.2	17.7	16.8	0.657
1	gwas	27965115	5	138146603	rs6596451	A	T	_11111111111_	17056	13497.4	75.4	cor:11111111111	cor:00001111100	10.1	31900	ind:00000111000	0.307	0.467	0.281	0.278	0.752	6.57	33.9	135	0.171	0.54	0.778	0.778	0.54	0.628	0.171	0.199	0.216	135	3.81	5.54	6.75	33.9	8.01	4.36	4.65	4.89	6.57	928	43.9	16.5	13.5	13	0.752
1	gwas	27965212	5	138150119	rs12517514	A	G	_11111111110_	16335	13403.9	81.6	cor:11111111111	cor:00001111100	10.3	31800	ind:00000111000	0.256	0.471	0.275	0.276	0.684	4.38	52.3	131	0.196	0.606	0.823	1	0.606	0.606	0.196	0.249	0.249	131	5.01	8.22	8.22	52.3	10.7	6.38	7.17	7.17	4.38	975	48.4	19.2	16.4	16.4	0.684
1	gwas	27965233	5	138150657	rs4835702	A	G	_11111111110_	16335	13427	82.5	cor:11111111111	cor:00001111100	10.4	31800	ind:00000111000	0.256	0.471	0.275	0.276	0.685	4.34	53.1	130	0.196	0.614	0.823	1	0.614	0.614	0.196	0.251	0.251	130	5	8.32	8.32	53.1	10.7	6.43	7.26	7.26	4.34	983	48.6	19.3	16.5	16.5	0.685
1	gwas	27965332	5	138154103	rs57427709	T	TA	_11111111110_	16335	14375.9	67.3	cor:11111111111	cor:00001111100	8.76	28100	ind:00000111000	0.138	0.653	0.409	0.298	0.643	8.56	44.7	67.3	0.164	0.673	0.823	1	0.673	0.673	0.164	0.207	0.207	67.3	2.5	4.42	4.42	44.7	7.96	4.09	4.58	4.58	8.56	1600	59.4	20	16.1	16.1	0.643
1	gwas	27965366	5	138155245	rs6873425	G	A	_11111111110_	16335	13427.8	89.6	cor:11111111111	cor:00001111100	11	32500	ind:00000111000	0.256	0.471	0.275	0.275	0.686	4.1	61.1	122	0.196	0.694	0.823	1	0.694	0.694	0.196	0.267	0.267	122	4.86	9.1	9.1	61.1	11.5	6.82	8.05	8.05	4.1	1070	51.4	20.2	17.6	17.6	0.686
1	gwas	27965385	5	138155925	rs884470	A	G	_11111111110_	16335	14382.6	69	cor:11111111111	cor:00001111100	8.94	28400	ind:00000111000	0.138	0.654	0.408	0.298	0.643	8.55	46.6	65.1	0.164	0.694	0.823	1	0.694	0.694	0.164	0.209	0.209	65.1	2.47	4.48	4.48	46.6	8.08	4.14	4.68	4.68	8.55	1670	60.9	20.4	16.4	16.4	0.643
2	1000GP	80268611	5	137009526	5:137009526:GGAAGAAGT	G	GGAAGAAGT	_11111111111_	17056	8299.2	79.2	cor:11111111111	ind:11111111111	2.26	71600	ind:00000001000	0.76	0.854	0.29	0.536	1.06	0.508	0.449	71600	0.176	0.664	0.78	0.78	0.664	0.779	0.176	0.197	0.215	71600	16.4	7.46	5.43	0.449	12.6	2.75	2.09	1.87	0.508	0.781	3.75	1.71	1.54	1.49	1.06
2	1000GP	80269726	5	138133574	rs11445059:TA	T	TA	_11111111110_	16335	13450.9	77.5	cor:11111111111	cor:00001111100	9.38	33000	ind:00000111000	0.241	0.466	0.275	0.278	0.705	4.69	43.2	155	0.195	0.551	0.822	1	0.551	0.551	0.195	0.238	0.238	155	5.49	8.2	8.2	43.2	10.1	6.14	6.71	6.71	4.69	857	45.6	18.5	15.8	15.8	0.705
2	1000GP	80269733	5	138138657	rs11314350:A	AT	A	_11111111110_	16335	14128.1	243	cor:11111111111	cor:00001111100	15.7	148000	ind:00000111000	0.127	0.586	0.504	0.297	0.65	18.9	38	200	0.18	0.496	0.816	1	0.496	0.496	0.18	0.204	0.204	200	5.24	6.91	6.91	38	10.2	5.84	6.1	6.1	18.9	2790	105	37.5	30	30	0.65
2	1000GP	80269748	5	138153970	rs7714455:G	T	G	_11111111110_	16335	13373.9	96.8	cor:11111111111	cor:00001111100	10.8	37500	ind:00000111000	0.245	0.47	0.276	0.278	0.714	4.47	54.4	147	0.198	0.665	0.816	1	0.665	0.665	0.198	0.265	0.265	147	5.43	9.81	9.81	54.4	11.3	6.84	8.03	8.03	4.47	1040	51.4	20.6	17.9	17.9	0.714
2	1000GP	80274084	5	142591143	rs71741022:C	CT	C	_11111111111_	17056	11004.9	596	cor:00000011100	cor:00001111100	69.2	207000	ind:00000000100	0.177	3.05	0.293	0.293	1.97	0.242	0.169	0.394	207000	0.28	0.504	0.504	0.28	0.3	207000	3470	1360	0.394	92900	3680	1570	0.169	0.137	2160	533	328	0.242	0.134	0.107	680	245	169	1.97
1	gwas	30021552	6	28901402	rs58971829	T	C	_11111111110_	16335	3321.77	60.2	cor:11111111111	ind:11111111111	1.98	31800	ind:00000001100	0.212	0.66	1.19	0.411	0.727	0.351	0.232	46.6	676	0.716	NA	1	0.716	0.716	676	745	745	46.6	11.5	12.3	12.3	0.232	0.867	6.06	6.41	6.41	0.351	0.186	0.672	4.18	4.35	4.35	0.727
1	gwas	30024796	6	29018036	rs73395683	A	G	_11111111110_	16335	3199.85	108	cor:11111111111	ind:11111111111	2.01	32500	ind:00000001100	0.214	0.93	2.13	0.393	0.75	0.385	0.235	28.8	1080	0.7	NA	1	0.7	0.7	1080	1040	1040	28.8	10.8	11.2	11.2	0.235	0.668	5.46	5.65	5.65	0.385	0.188	0.65	3.27	3.34	3.34	0.75
1	gwas	30025240	6	29035882	rs73395702	G	A	_11111111110_	16335	3118.67	179	cor:11111111111	ind:11111111111	2.47	103000	ind:00000001100	0.232	0.827	1.11	0.406	0.751	0.383	0.236	31.4	3080	0.696	NA	1	0.696	0.696	3080	2790	2790	31.4	19.5	20.1	20.1	0.236	0.666	9.38	9.66	9.66	0.383	0.188	0.635	5.45	5.55	5.55	0.751
1	gwas	30025477	6	29045015	rs73397819	A	G	_11111111110_	16335	3113.17	204	cor:11111111111	ind:11111111111	2.65	99600	ind:00000001100	0.247	0.973	1.11	0.406	0.753	0.383	0.237	30.5	3080	0.696	NA	1	0.696	0.696	3080	2780	2780	30.5	19.6	20.2	20.2	0.237	0.656	9.43	9.71	9.71	0.383	0.188	0.626	5.45	5.56	5.56	0.753
1	gwas	30026254	6	29079664	rs57834591	G	T	_11111111110_	16335	3116.45	161	cor:11111111111	ind:11111111111	2.46	84900	ind:00000001100	0.25	0.775	1.07	0.423	0.75	0.384	0.238	28.2	2840	0.696	NA	1	0.696	0.696	2840	2570	2570	28.2	18.8	19.4	19.4	0.238	0.627	9.22	9.49	9.49	0.384	0.188	0.602	5.3	5.4	5.4	0.75
1	gwas	30040209	6	29621426	rs10583650	GTA	G	_11110111100_	14955	2597.3	9360	fix:11110000000	cor:11110000000	58.3	204000	fix:11111000000	151	6.39	3.51	5.08	NA	0.39	0.291	0.488	0.322	NA	NA	1	1	1	0.322	0.322	0.322	0.488	0.357	0.357	0.357	0.291	0.216	0.175	0.175	0.175	0.39	0.219	0.186	0.166	0.166	0.166	1
1	gwas	30075602	6	30740185	rs73727470	C	T	_11111111100_	15088	2218.87	74.2	cor:11111111111	fix:11111111111	32.9	33000	fix:00011111000	0.23	0.569	0.405	0.736	0.952	1.18	98.8	13.8	0.286	NA	NA	1	1	1	0.286	0.286	0.286	13.8	0.469	0.469	0.469	98.8	4070	48.8	48.8	48.8	1.18	342	13800	160	160	160	0.952
1	gwas	30080637	6	30921485	rs73727139	T	C	_11111111100_	15088	2077	109	cor:11111111111	cor:00001111100	12.3	40100	fix:00011111000	0.239	0.518	0.39	0.768	0.924	2.62	18.2	86.1	1.11	NA	NA	1	1	1	1.11	1.11	1.11	86.1	0.462	0.462	0.462	18.2	1830	7.99	7.99	7.99	2.62	141	17200	39.1	39.1	39.1	0.924
1	gwas	30083160	6	30995114	rs112064513	AC	A	_11111111111_	17056	3495.45	76.6	cor:11111111111	str	20.3	32000	cor:00011111000	0.314	0.797	0.378	1.85	0.706	3.97	2.95	329	0.208	0.498	0.713	0.713	0.498	0.664	0.208	0.192	0.232	329	1.97	1.13	0.381	2.95	369	21	11.2	2.25	3.97	29.4	5560	203	95.1	12.3	0.706
1	gwas	30083426	6	31002263	rs11969717	A	G	_11111111111_	17056	3406.21	55.9	cor:11111111111	cor:00001111100	13	44100	fix:00011111000	0.236	0.698	0.375	2.13	0.716	4.12	5.35	135	0.211	0.509	0.63	0.63	0.509	0.629	0.211	0.198	0.246	135	1.27	0.732	0.306	5.35	504	22.7	11.1	2.4	4.12	60.4	7960	226	94.2	13.3	0.716
1	gwas	30083497	6	31005020	rs73727175	G	A	_11111111100_	15088	2018.32	199	fix:11111111111	cor:11111111111	203	95600	fix:00011111000	0.272	0.568	0.389	8.38	0.902	5.62	11.5	5.69	0.261	NA	NA	1	1	1	0.261	0.261	0.261	5.69	0.652	0.652	0.652	11.5	157	18	18	18	5.62	156	2680	173	173	173	0.902
1	gwas	30083584	6	31008287	rs9501040	C	T	_11111111100_	15088	2063.22	341	fix:11111111111	cor:11111111111	390	50500	fix:00011111000	0.263	0.538	0.401	10.6	0.903	7.7	3.87	8.86	0.339	NA	NA	1	1	1	0.339	0.339	0.339	8.86	1.77	1.77	1.77	3.87	58.6	24.1	24.1	24.1	7.7	53.1	1180	301	301	301	0.903
1	gwas	30083602	6	31008985	rs9500872	G	A	_11111111100_	15088	2011.34	198	fix:11111111111	cor:11111111111	215	74200	fix:00011111000	0.275	0.562	0.393	9.73	0.902	5.32	9.86	5.17	0.263	NA	NA	1	1	1	0.263	0.263	0.263	5.17	0.648	0.648	0.648	9.86	120	15.8	15.8	15.8	5.32	124	1890	143	143	143	0.902
1	gwas	30084089	6	31024121	rs9501041	C	T	_11111111100_	15088	2233	674	fix:11111111111	cor:11111111111	849	132000	fix:00111111000	0.366	0.788	0.701	4.54	1.08	2.91	27	3.95	0.261	NA	NA	1	1	1	0.261	0.261	0.261	3.95	0.5	0.5	0.5	27	310	22.3	22.3	22.3	2.91	241	3100	148	148	148	1.08
1	gwas	30084258	6	31028873	rs9468865	G	A	_11111111100_	15088	2321.69	317	fix:11111111111	cor:11111111111	421	52600	fix:00111111000	0.296	0.84	0.742	4.54	1.09	3.3	12.4	3.07	0.26	NA	NA	1	1	1	0.26	0.26	0.26	3.07	0.615	0.615	0.615	12.4	106	18.6	18.6	18.6	3.3	112	1100	130	130	130	1.09
1	gwas	30084437	6	31034153	rs9468866	A	G	_11111111100_	15088	2321.65	308	fix:11111111111	cor:11111111111	383	61600	fix:00111111000	0.295	1.01	0.742	4.54	1.09	3.31	13.3	3.28	0.26	NA	NA	1	1	1	0.26	0.26	0.26	3.28	0.635	0.635	0.635	13.3	122	20.6	20.6	20.6	3.31	121	1290	146	146	146	1.09
1	gwas	30085768	6	31078226	rs138093948	CA	C	_11111111100_	15088	2007.81	1110	fix:11111111111	cor:11111111111	1220	375000	fix:00011111000	0.276	0.528	0.491	10.7	0.902	6.08	36.7	3.68	0.27	NA	NA	1	1	1	0.27	0.27	0.27	3.68	0.64	0.64	0.64	36.7	400	45.3	45.3	45.3	6.08	618	7820	505	505	505	0.902
1	gwas	30089084	6	31170821	rs17191139	A	T	_11111111111_	17056	3046.84	60.1	fix:11111111111	cor:11111111111	56.6	27200	fix:00111111000	0.201	0.551	0.647	4.28	0.756	4.15	43.1	0.887	0.258	0.415	0.542	0.542	0.415	0.295	0.258	0.201	0.188	0.887	0.361	0.216	0.23	43.1	106	19.4	5.2	6.31	4.15	564	1370	159	30.7	37.4	0.756
1	gwas	30092718	6	31248434	rs9264758	A	G	_11111111111_	17056	6059.99	323	fix:11111111111	cor:11111111111	383	59400	fix:00011111000	0.321	0.449	0.342	1.82	0.913	0.679	82.2	11.9	0.251	0.255	0.311	0.311	0.255	0.202	0.251	0.189	0.183	11.9	1.9	1.04	0.957	82.2	3420	399	141	108	0.679	155	5850	906	324	247	0.913
1	gwas	30093138	6	31256948	rs9468924	G	A	_11111111111_	17056	2821	183	str	fix:11111111100	20.2	31100	fix:00111111000	0.327	0.519	0.676	7.03	0.766	3.11	23.5	1.59	0.33	1.33	0.834	0.834	1.33	2.81	0.33	0.269	0.432	1.59	0.748	0.254	0.236	23.5	114	41.6	3.83	1.09	3.11	220	1130	313	17.7	3.16	0.766
1	gwas	30095068	6	31295423	rs139511549	A	T	_11111111111_	17056	2352.55	249	fix:11111111111	cor:11111111111	334	34300	fix:00111111000	0.231	0.516	0.72	5.17	0.819	2.6	29.3	1.48	0.314	0.475	0.552	0.552	0.475	0.392	0.314	0.262	0.248	1.48	0.636	0.463	0.432	29.3	131	38.8	21.4	18.4	2.6	239	1130	259	129	106	0.819
1	gwas	30101840	6	31450716	rs2905752	A	G	_11111111111_	17056	8446.47	4590	fix:11111111111	cor:11111111111	5460	562000	fix:00011111000	0.355	0.87	0.811	7.09	0.693	0.773	942	2.42	0.181	0.275	0.571	0.571	0.275	0.388	0.181	0.155	0.217	2.42	0.416	0.368	0.646	942	8600	356	207	413	0.773	1900	17700	952	555	1120	0.693
1	gwas	30101941	6	31453547	rs2428501	A	G	_11111111111_	17056	8394.81	10200	cor:11111111111	fix:11111111111	11600	1190000	fix:00011111000	0.393	0.946	0.936	10.2	0.693	1.07	953	2.27	0.185	0.299	0.575	0.575	0.299	0.441	0.185	0.168	0.246	2.27	0.425	0.417	0.749	953	8070	370	257	516	1.07	3090	27100	1390	941	1910	0.693
1	gwas	30575932	6	47866087	rs77946973	A	T	_11111111100_	15088	3402.39	22.4	cor:00111100000	cor:11111111111	0.351	71100	ind:00100000000	0.205	0.479	71100	0.428	0.755	0.305	0.226	3.36	0.245	NA	NA	1	1	1	0.245	0.245	0.245	3.36	0.338	0.338	0.338	0.226	0.272	0.164	0.164	0.164	0.305	0.174	0.216	0.142	0.142	0.142	0.755
1	gwas	30576247	6	47875920	kgp3890267	C	T	_11111111100_	15088	3268	12.6	cor:00111100000	cor:11110000000	0.3	29600	ind:00100000000	0.271	0.513	29600	0.446	0.754	0.314	0.226	1.93	0.235	NA	NA	1	1	1	0.235	0.235	0.235	1.93	0.301	0.301	0.301	0.226	0.238	0.153	0.153	0.153	0.314	0.173	0.198	0.135	0.135	0.135	0.754
1	gwas	30576341	6	47878878	rs79708175	A	C	_11111111100_	15088	3250.59	14.2	cor:00111100000	cor:11110000000	0.318	29600	ind:00100000000	0.29	0.514	29600	0.462	0.756	0.324	0.238	2.32	0.238	NA	NA	1	1	1	0.238	0.238	0.238	2.32	0.314	0.314	0.314	0.238	0.242	0.156	0.156	0.156	0.324	0.175	0.21	0.14	0.14	0.14	0.756
1	gwas	32118681	6	104307953	rs9386391	A	G	_11111111111_	17056	12653	166	cor:00001111100	cor:11111111111	14.7	60400	fix:00001111000	0.122	0.613	0.281	0.433	1.27	1.32	68.7	29.6	0.691	1.94	0.388	0.388	1.94	1.17	0.691	3.54	2.79	29.6	0.68	0.957	0.859	68.7	6080	61.4	27.8	23.4	1.32	349	28800	260	83.5	67.7	1.27
1	gwas	32675478	6	124929918	rs73573352	T	C	_11110111111_	16923	3041.31	1490	fix:00001111100	fix:00000011100	83.7	33700	fix:00001111100	0.185	0.621	0.501	0.477	0.857	1.25	6.93	1.05	99.2	0.294	0.343	0.343	0.294	0.221	99.2	17.2	6.61	1.05	289	52.2	18.2	6.93	20.1	8390	1280	353	1.25	24.8	76.3	33700	5080	1320	1
1	gwas	32675607	6	124935844	rs75791539	A	G	_11110111111_	16923	3237.9	1770	fix:00001111100	fix:00000011100	73	40900	fix:00001111100	0.178	0.549	0.484	0.478	0.857	1.22	8.75	1.54	57.8	0.275	0.302	0.302	0.275	0.201	57.8	8.7	3.54	1.54	280	35.8	12.1	8.75	40.4	10500	1060	267	1.22	30.8	150	40900	4170	970	1
1	gwas	32675608	6	124935890	rs17708334	T	C	_11110111111_	16923	3216	1750	fix:00001111100	fix:00000011100	62.1	40700	fix:00001111100	0.182	0.588	0.461	0.475	0.857	1.21	8.75	1.55	57.1	0.279	0.299	0.299	0.279	0.203	57.1	9.3	3.76	1.55	279	38.8	13	8.75	40.8	10400	1170	291	1.21	30.7	151	40700	4570	1060	1
1	gwas	32675620	6	124936145	rs58465125	C	T	_11110111111_	16923	4437.39	301	fix:00001111100	fix:11111111111	160	92600	fix:01111111100	0.148	0.873	1.15	1.12	1.5	0.878	4.11	0.605	41.6	0.295	0.421	0.421	0.295	0.218	41.6	12.2	3.1	0.605	60.1	21	5.22	4.11	6.4	1020	334	64.9	0.878	10.6	17.5	2910	990	184	1
1	gwas	32786693	6	129204319	rs10080633	G	A	_11110111100_	14955	2560.19	214	ind:11111111111	cor:00111100000	0.524	155000	ind:00111100000	0.197	0.504	30.4	0.635	0.81	8450	0.409	1.78	0.283	NA	NA	1	1	1	0.283	0.283	0.283	1.78	0.546	0.546	0.546	0.409	1.01	0.692	0.692	0.692	8450	2.91	0.999	0.546	0.546	0.546	1
1	gwas	32786809	6	129209143	rs6913749	A	G	_11110111100_	14955	2644.88	69.4	cor:00111100000	ind:11111111111	0.435	46500	ind:00111100000	0.187	0.513	28.9	0.668	0.791	2500	0.374	1.46	0.265	NA	NA	1	1	1	0.265	0.265	0.265	1.46	0.444	0.444	0.444	0.374	0.808	0.518	0.518	0.518	2500	2.22	0.841	0.47	0.47	0.47	1
1	gwas	32786821	6	129209527	rs6914469	A	G	_11110111100_	14955	2645.04	68.8	cor:00111100000	ind:11111111111	0.434	46100	ind:00111100000	0.187	0.513	28.9	0.671	0.791	2460	0.374	1.46	0.265	NA	NA	1	1	1	0.265	0.265	0.265	1.46	0.444	0.444	0.444	0.374	0.806	0.517	0.517	0.517	2460	2.21	0.839	0.469	0.469	0.469	1
1	gwas	32786863	6	129211368	kgp17058849	G	A	_11110111100_	14955	2649	64.5	cor:00111100000	ind:11111111111	0.423	43900	ind:00111100000	0.187	0.513	28.9	0.684	0.791	2280	0.359	1.46	0.265	NA	NA	1	1	1	0.265	0.265	0.265	1.46	0.444	0.444	0.444	0.359	0.758	0.493	0.493	0.493	2280	2.25	0.836	0.463	0.463	0.463	1
1	gwas	32787118	6	129220868	rs111550255	T	G	_11110111100_	14955	2695.86	87.3	ind:11111111111	cor:00111100000	0.453	58200	ind:00111100000	0.184	0.501	40.3	0.703	0.791	2090	0.365	1.87	0.258	NA	NA	1	1	1	0.258	0.258	0.258	1.87	0.462	0.462	0.462	0.365	0.885	0.523	0.523	0.523	2090	2.12	0.792	0.459	0.459	0.459	1
1	gwas	32787608	6	129239119	rs112582805	C	T	_11110111100_	14955	2601.81	54.4	ind:11111111111	cor:00111100000	0.409	31400	ind:00111100000	0.194	0.516	32.5	0.734	0.791	1340	0.376	1.76	0.261	NA	NA	1	1	1	0.261	0.261	0.261	1.76	0.463	0.463	0.463	0.376	0.897	0.541	0.541	0.541	1340	1.75	0.7	0.417	0.417	0.417	1
2	1000GP	80364258	6	31035120	6:31035120:A	C	A	_11111111100_	15088	2320.77	309	fix:11111111111	cor:11111111111	392	59200	fix:00111111000	0.295	0.955	0.742	4.54	1.09	3.31	13.5	3.11	0.26	NA	NA	1	1	1	0.26	0.26	0.26	3.11	0.619	0.619	0.619	13.5	118	20.1	20.1	20.1	3.31	123	1240	141	141	141	1.09
2	1000GP	80364521	6	31159772	6:31159772:CA	C	CA	_11111111111_	17056	12135.5	13.8	fix:11111111111	cor:11111111111	11.4	32400	fix:00011110000	0.119	0.369	0.298	5.83	0.687	1.71	245	0.508	0.18	0.272	0.299	0.299	0.272	0.192	0.18	0.123	0.108	0.508	0.139	0.121	0.104	245	13	6.28	2.84	2.36	1.71	1560	72.6	28.8	10.3	8.18	0.687
2	1000GP	80364561	6	31173395	6:31173395:T	A	T	_11111111111_	17056	3548.05	131	cor:11111111111	fix:11111111111	59.3	134000	fix:00111111000	0.182	0.499	0.728	2.91	0.729	1.77	759	0.758	0.248	0.459	0.432	0.432	0.459	0.325	0.248	0.198	0.177	0.758	0.326	0.188	0.176	759	1310	132	19.8	16.3	1.77	4450	8060	696	81	63.5	0.729
2	1000GP	80502210	6	129242720	rs112900686:T	C	T	_11110111100_	14955	2639.18	42.6	cor:00111100000	ind:11111111111	0.38	28200	ind:00111100000	0.192	0.515	37.6	0.753	0.791	999	0.347	1.47	0.266	NA	NA	1	1	1	0.266	0.266	0.266	1.47	0.448	0.448	0.448	0.347	0.722	0.479	0.479	0.479	999	1.67	0.674	0.391	0.391	0.391	1
1	gwas	34639037	7	17751788	rs13232009	T	C	_11110111111_	16923	2687.89	107	fix:11111111111	cor:11111111111	116	40500	fix:00000011111	0.241	0.628	0.408	0.433	1.11	0.385	5.69	2.66	1.08	0.624	69.4	69.4	0.624	79.2	1.08	1.71	229	2.66	5.39	8.58	1670	5.69	42.1	106	169	40500	0.385	1.38	6.53	23.6	41.2	6710	1
1	gwas	34671432	7	18837457	rs116160608	A	G	_11110111100_	14955	1954.44	12.6	cor:11110000000	cor:00111100000	0.271	29000	ind:00100000000	0.417	0.963	29000	0.411	0.864	0.529	0.257	0.571	0.457	NA	NA	1	1	1	0.457	0.457	0.457	0.571	0.288	0.288	0.288	0.257	0.243	0.195	0.195	0.195	0.529	0.249	0.2	0.223	0.223	0.223	1
1	gwas	34671696	7	18845124	rs116399529	G	A	_11110111100_	14955	1927.7	69.7	cor:11110000000	ind:11111111111	0.415	197000	cor:01100000000	0.63	1.03	187000	0.426	0.838	0.548	0.278	0.583	0.309	NA	NA	1	1	1	0.309	0.309	0.309	0.583	0.238	0.238	0.238	0.278	0.29	0.171	0.171	0.171	0.548	0.231	0.202	0.166	0.166	0.166	1
1	gwas	34671697	7	18845133	rs115817810	T	A	_11110111100_	14955	1927.73	69.7	cor:11110000000	ind:11111111111	0.415	198000	cor:01100000000	0.629	1.03	187000	0.426	0.838	0.548	0.278	0.583	0.309	NA	NA	1	1	1	0.309	0.309	0.309	0.583	0.238	0.238	0.238	0.278	0.29	0.171	0.171	0.171	0.548	0.231	0.202	0.166	0.166	0.166	1
1	gwas	34671712	7	18845605	rs115509294	C	A	_11110111100_	14955	1926.34	72.5	cor:11110000000	ind:11111111111	0.409	249000	cor:01100000000	0.617	1.14	189000	0.423	0.838	0.548	0.273	0.58	0.305	NA	NA	1	1	1	0.305	0.305	0.305	0.58	0.237	0.237	0.237	0.273	0.279	0.17	0.17	0.17	0.548	0.234	0.202	0.167	0.167	0.167	1
1	gwas	34671753	7	18846906	rs114036426	T	A	_11110111100_	14955	1931.46	72.2	cor:11110000000	ind:11111111111	0.41	293000	cor:01100000000	0.581	1.2	199000	0.42	0.838	0.547	0.273	0.572	0.295	NA	NA	1	1	1	0.295	0.295	0.295	0.572	0.234	0.234	0.234	0.273	0.277	0.169	0.169	0.169	0.547	0.234	0.202	0.165	0.165	0.165	1
1	gwas	34671754	7	18846915	rs114479809	A	G	_11110111100_	14955	1931.5	72.3	cor:11110000000	ind:11111111111	0.41	293000	cor:01100000000	0.581	1.2	200000	0.42	0.838	0.547	0.273	0.572	0.295	NA	NA	1	1	1	0.295	0.295	0.295	0.572	0.234	0.234	0.234	0.273	0.277	0.169	0.169	0.169	0.547	0.234	0.202	0.165	0.165	0.165	1
1	gwas	34671785	7	18847860	rs75345120	T	A	_11110111100_	14955	1934.43	75.6	cor:11110000000	ind:11111111111	0.412	319000	cor:01100000000	0.571	1.18	226000	0.42	0.837	0.547	0.273	0.567	0.289	NA	NA	1	1	1	0.289	0.289	0.289	0.567	0.232	0.232	0.232	0.273	0.276	0.168	0.168	0.168	0.547	0.234	0.202	0.163	0.163	0.163	1
1	gwas	34671901	7	18851312	rs140304261	A	C	_11110111100_	14955	1934.94	83	cor:11110000000	ind:11111111111	0.417	369000	cor:01100000000	0.541	1.14	288000	0.42	0.837	0.545	0.273	0.55	0.287	NA	NA	1	1	1	0.287	0.287	0.287	0.55	0.231	0.231	0.231	0.273	0.273	0.168	0.168	0.168	0.545	0.234	0.201	0.163	0.163	0.163	1
1	gwas	34671913	7	18851772	rs116455964	A	C	_11110111100_	14955	1934.61	86.5	cor:11110000000	ind:11111111111	0.423	378000	cor:01100000000	0.545	1.13	299000	0.42	0.837	0.545	0.273	0.565	0.287	NA	NA	1	1	1	0.287	0.287	0.287	0.565	0.231	0.231	0.231	0.273	0.276	0.168	0.168	0.168	0.545	0.234	0.202	0.162	0.162	0.162	1
1	gwas	34671956	7	18853153	rs114263300	A	T	_11110111100_	14955	1960.06	89.8	cor:11110000000	ind:11111111111	0.427	394000	cor:01100000000	0.536	1.12	324000	0.42	0.837	0.544	0.273	0.565	0.288	0.773	NA	1	1	1	0.288	0.288	0.288	0.565	0.231	0.231	0.231	0.273	0.277	0.168	0.168	0.168	0.544	0.233	0.202	0.162	0.162	0.162	1
1	gwas	34672166	7	18859224	kgp4326302	G	A	_11110111100_	14955	1967	471	ind:11111111111	cor:11110000000	0.529	3470000	cor:01100000000	0.839	1.49	1880000	0.415	0.827	0.554	0.261	0.564	0.256	NA	NA	1	1	1	0.256	0.256	0.256	0.564	0.226	0.226	0.226	0.261	0.261	0.166	0.166	0.166	0.554	0.234	0.198	0.151	0.151	0.151	1
1	gwas	34672171	7	18859271	rs146326075	A	G	_11110111100_	14955	1951.25	568	cor:11110000000	ind:11111111111	0.633	4710000	cor:01100000000	0.764	1.38	3090000	0.411	0.826	0.456	0.271	0.586	0.253	NA	NA	1	1	1	0.253	0.253	0.253	0.586	0.23	0.23	0.23	0.271	0.281	0.174	0.174	0.174	0.456	0.22	0.198	0.147	0.147	0.147	1
1	gwas	34672197	7	18860135	rs74578072	G	A	_11110111100_	14955	1908.33	206	cor:11110000000	ind:11111111111	0.585	1090000	cor:01100000000	0.562	1.11	1020000	0.421	0.837	0.553	0.282	0.597	0.253	NA	NA	1	1	1	0.253	0.253	0.253	0.597	0.233	0.233	0.233	0.282	0.3	0.182	0.182	0.182	0.553	0.231	0.204	0.152	0.152	0.152	1
1	gwas	38383944	7	155326988	rs116153775	A	G	_11111111100_	15087.8	3559.36	29.1	cor:11110000000	cor:11111111111	1.85	30700	fix:01100000000	0.153	2.18	5930	0.53	0.713	0.314	0.302	1.25	0.332	NA	NA	1	1	1	0.332	0.332	0.332	1.25	0.246	0.246	0.246	0.302	0.265	0.185	0.185	0.185	0.314	0.22	0.202	0.157	0.157	0.157	0.713
2	1000GP	80588963	7	17752980	rs141889503:TTG	T	TTG	_11111111111_	17056	3135	76.1	cor:11111111111	str	31.2	65200	fix:00000011111	0.279	0.561	0.383	0.475	1.07	0.36	4.45	7.66	1.16	0.629	56.3	56.3	0.629	67.4	1.16	1.85	211	7.66	11.8	18.4	3390	4.45	74.6	198	318	65200	0.36	1.42	12.8	50	87.8	13000	1.07
2	1000GP	80590324	7	18859562	7:18859562:T	A	T	_11110111100_	14955	1831.92	208	cor:11110000000	ind:11111111111	0.49	1620000	cor:01100000000	0.531	1.4	940000	0.414	0.827	0.632	0.289	0.535	0.276	NA	NA	1	1	1	0.276	0.276	0.276	0.535	0.233	0.233	0.233	0.289	0.288	0.176	0.176	0.176	0.632	0.248	0.211	0.166	0.166	0.166	1
1	gwas	42581366	8	135177823	rs61493278	C	T	_11110111100_	14955	1937.37	22.7	cor:00111100000	ind:11111111111	0.379	71800	ind:00011100000	0.228	0.661	0.483	8.53	0.806	7860	0.3	0.453	0.285	NA	NA	1	1	1	0.285	0.285	0.285	0.453	0.248	0.248	0.248	0.3	0.261	0.19	0.19	0.19	7860	27	13.6	3.62	3.62	3.62	1
1	gwas	42581369	8	135177944	rs58296884	CT	C	_11110111100_	14955	1937.48	22.5	cor:00111100000	ind:11111111111	0.379	71200	ind:00011100000	0.228	0.661	0.483	8.55	0.806	7780	0.3	0.453	0.285	NA	NA	1	1	1	0.285	0.285	0.285	0.453	0.248	0.248	0.248	0.3	0.261	0.19	0.19	0.19	7780	26.9	13.6	3.62	3.62	3.62	1
1	gwas	42581642	8	135186634	rs1596941	T	C	_11110111100_	14955	1891.33	11.6	cor:00111100000	cor:11111111111	0.411	28800	ind:00011100000	0.234	0.602	0.385	6.95	0.799	3920	0.327	0.505	0.285	NA	NA	1	1	1	0.285	0.285	0.285	0.505	0.263	0.263	0.263	0.327	0.313	0.217	0.217	0.217	3920	33.5	25.7	5.42	5.42	5.42	1
1	gwas	42581780	8	135190935	rs60465841	A	T	_11110111100_	14955	1891.25	12.2	cor:00111100000	cor:11111111111	0.407	30700	ind:00011100000	0.237	0.602	0.385	6.95	0.801	4190	0.325	0.505	0.285	NA	NA	1	1	1	0.285	0.285	0.285	0.505	0.262	0.262	0.262	0.325	0.311	0.215	0.215	0.215	4190	34	26	5.41	5.41	5.41	1
1	gwas	42582015	8	135197651	rs73709304	T	G	_11110111100_	14955	1866.94	12.7	cor:00111100000	cor:11111111111	0.456	28700	ind:00011100000	0.241	0.603	0.384	4.71	0.809	5960	0.331	0.503	0.284	NA	NA	1	1	1	0.284	0.284	0.284	0.503	0.26	0.26	0.26	0.331	0.317	0.216	0.216	0.216	5960	44.6	32.5	6.09	6.09	6.09	1
1	gwas	42582021	8	135197797	rs73709305	C	A	_11110111100_	14955	1867.3	12.6	cor:00111100000	cor:11111111111	0.457	28000	ind:00011100000	0.241	0.603	0.384	4.61	0.81	5940	0.332	0.503	0.284	NA	NA	1	1	1	0.284	0.284	0.284	0.503	0.259	0.259	0.259	0.332	0.317	0.216	0.216	0.216	5940	44.9	32.8	6.07	6.07	6.07	1
1	gwas	42582405	8	135210383	rs16905113	C	T	_11110111100_	14955	1871.96	14.1	cor:00111100000	cor:11111111111	0.48	25100	ind:00011100000	0.247	0.606	0.387	3.76	0.816	6680	0.346	0.566	0.29	NA	NA	1	1	1	0.29	0.29	0.29	0.566	0.26	0.26	0.26	0.346	0.365	0.22	0.22	0.22	6680	61.2	59.3	6.9	6.9	6.9	1
1	gwas	42582728	8	135220230	rs16905122	A	G	_11111111100_	15088	1857.66	17.3	cor:00111100000	cor:11111111111	0.491	27400	ind:00011100000	0.239	0.612	0.385	3.5	0.849	9940	0.337	0.686	0.292	NA	NA	1	1	1	0.292	0.292	0.292	0.686	0.281	0.281	0.281	0.337	0.385	0.232	0.232	0.232	9940	54.3	76.7	8.46	8.46	8.46	0.849
2	1000GP	80893157	8	73052361	rs71265973:CT	C	CT	_11111111111_	17056	8958.49	1590	fix:11111100000	cor:11111100000	81	37100	fix:11111100000	24.6	1.15	10.9	0.856	0.889	1.23	0.334	0.291	0.373	0.266	3.34	3.34	0.266	0.412	0.373	0.298	0.184	0.291	0.295	0.253	0.159	0.334	0.263	0.401	0.358	0.177	1.23	0.212	0.172	0.176	0.16	0.151	0.889
1	gwas	44534998	9	78773953	rs2297342	G	A	_11111111111_	17056	5695	76.7	cor:11111111111	cor:00111100000	23.2	33200	cor:00011110000	0.293	0.48	0.482	1490	1.2	0.651	12.3	0.366	0.207	0.249	1.06	1.06	0.249	0.276	0.207	0.141	0.193	0.366	0.158	0.123	0.14	12.3	8.5	0.957	0.712	0.364	0.651	23	18.5	1.94	1.4	0.582	1.2
1	gwas	44900637	9	91529375	rs11137449	A	T	_11110111100_	14955	3165.7	5380	fix:11111100000	cor:11111100000	462	99100	fix:11111100000	834	0.918	29.3	0.406	0.988	1.44	0.252	1.13	0.238	NA	NA	1	1	1	0.238	0.238	0.238	1.13	0.312	0.312	0.312	0.252	0.23	0.164	0.164	0.164	1.44	0.513	0.254	0.168	0.168	0.168	1
1	gwas	46129679	9	136118328	rs9411466	G	A	_11111111111_	17056	6388	5200000	cor:11111111111	str	814000	97000000	fix:01111111110	0.317	135	0.597	2.13	0.693	2.58	1.79	0.359	10700	0.485	10.3	10.3	0.485	0.459	10700	5380	112	0.359	2770	2600	102	1.79	1.54	14100	17100	664	2.58	14.1	11.1	149000	178000	4900	0.693
1	gwas	46130190	9	136132908	rs8176719	T	TC	_11111111111_	17056	11381.8	4.26e+17	fix:11111111100	cor:11111111100	6.98e+16	1.23e+19	fix:11111111100	529000	42.1	1.05	1.07	1.43	84.1	6.82	1.12	61100	0.291	0.559	0.559	0.291	0.199	61100	12000	874	1.12	196000	49100	3200	6.82	26.4	3850000	1490000	101000	84.1	1230	5110	1290000000	383000000	16700000	1.43
1	gwas	46139225	9	136401322	rs11524286	A	T	_11111111111_	17054.9	6072.52	3.21	cor:00000011100	cor:00001111100	0.172	26800	ind:00000001000	0.165	0.57	0.566	0.359	0.718	0.504	0.227	26800	0.233	0.333	0.789	0.789	0.333	0.568	0.233	0.229	0.395	26800	2.38	0.811	0.489	0.227	21.6	1.31	0.61	0.383	0.504	0.167	2.21	0.563	0.364	0.306	0.718
2	1000GP	80994021	9	4851919	rs460087:T	C	T	_11111111111_	17056	11680.9	29	cor:00111100000	cor:11111111111	4.17	50100	fix:00011000000	0.156	0.365	0.537	4460	3.45	0.445	0.55	0.287	0.15	0.926	0.722	0.722	0.926	1.91	0.15	0.265	0.45	0.287	0.118	0.17	0.255	0.55	0.28	0.17	0.357	0.605	0.445	0.217	0.167	0.113	0.18	0.26	3.45
2	1000GP	81004169	9	11117983	rs7866137:T	C	T	_11111111110_	16335	12791.1	279	cor:00000011100	cor:11111111111	101	34000	ind:00000000100	0.207	1.09	0.349	0.27	1.04	0.216	0.157	0.43	34000	0.391	NA	1	0.391	0.391	34000	20700	20700	0.43	25500	19600	19600	0.157	0.176	1900	1900	1900	0.216	0.113	0.122	601	628	628	1.04
2	1000GP	81109679	9	99257673	rs71368271:GC	G	GC	_11110111111_	16923	2514.29	16.1	cor:11110000000	cor:11111100000	0.771	38500	fix:01111000000	0.226	10.2	281	1.92	0.828	0.391	0.577	0.957	0.235	0.302	0.725	0.725	0.302	0.322	0.235	0.18	0.198	0.957	0.245	0.188	0.162	0.577	1.08	0.311	0.232	0.158	0.391	0.393	0.657	0.264	0.206	0.146	1
1	gwas	46739049	10	13273047	rs144223999	A	AAAAT	_11111111111_	17055.9	4622.35	112	cor:11111111111	fix:11111111111	74.9	75000	fix:00111111110	0.174	0.484	8.65	11.4	1.04	0.821	1.41	1.17	0.756	2.16	0.506	0.506	2.16	0.475	0.756	4.51	1.04	1.17	2.01	14.3	2.59	1.41	4.01	10.4	78.5	14.7	0.821	3.54	10.7	29.2	228	41	1.04
1	gwas	46759095	10	13869156	rs11258653	G	A	_11111111111_	17056	13754.2	318	fix:00001111100	fix:11111111111	253	27600	fix:00001111110	0.118	1.19	0.549	0.276	6.06	0.418	1.32	0.648	80.2	1.55	0.334	0.334	1.55	0.447	80.2	505	93.7	0.648	180	1190	231	1.32	2.96	970	6530	1510	0.418	1.99	4.69	1490	9940	2510	6.06
1	gwas	47968762	10	59760489	rs12255474	G	C	_11111111100_	15088	12188.3	49.3	cor:00111100000	cor:11110000000	1.46	124000	ind:00010000000	0.114	0.663	0.279	124000	0.629	0.26	0.15	0.871	0.159	NA	NA	1	1	1	0.159	0.159	0.159	0.871	0.261	0.261	0.261	0.15	0.203	0.137	0.137	0.137	0.26	0.123	0.188	0.137	0.137	0.137	0.629
1	gwas	47968840	10	59763232	rs13376839	C	T	_11111111100_	15088	12064	32.4	cor:00111100000	cor:11110000000	0.981	67800	ind:00010000000	0.122	0.692	0.297	67800	0.705	0.219	0.161	0.744	0.175	NA	NA	1	1	1	0.175	0.175	0.175	0.744	0.283	0.283	0.283	0.161	0.16	0.121	0.121	0.121	0.219	0.114	0.123	0.101	0.101	0.101	0.705
1	gwas	49831791	10	125859606	kgp21969353	T	C	_11111111100_	15088	5091	141	cor:11111111111	cor:00001111100	2.27	54400	ind:00000111000	0.17	0.992	0.337	0.341	0.667	39700	1.03	1.61	0.304	NA	NA	1	1	1	0.304	0.304	0.304	1.61	0.824	0.824	0.824	1.03	0.326	0.225	0.225	0.225	39700	6080	139	16.1	16.1	16.1	0.667
1	gwas	49831806	10	125859979	rs80169640	G	A	_11111111100_	15088	5078.18	150	cor:11111111111	cor:00001111100	2.35	62900	ind:00000111000	0.165	0.991	0.341	0.341	0.664	39800	1.12	1.7	0.295	NA	NA	1	1	1	0.295	0.295	0.295	1.7	0.809	0.809	0.809	1.12	0.338	0.228	0.228	0.228	39800	7010	151	17.3	17.3	17.3	0.664
1	gwas	49831846	10	125861243	rs6588755	T	G	_11110111100_	14955	2702.95	357	ind:11111111111	cor:11111111111	0.678	47100	ind:01111111000	0.176	18.5	0.43	0.412	1	12800	0.721	2.64	0.728	NA	NA	1	1	1	0.728	0.728	0.728	2.64	3.55	3.55	3.55	0.721	0.294	0.354	0.354	0.354	12800	735	15.5	2.1	2.1	2.1	1
2	1000GP	83560068	10	1245893	rs1983028:C	A	C	_11111111111_	17056	8345.08	269	cor:00000011100	cor:00001111100	34.2	166000	ind:00000010000	0.127	0.512	0.39	0.362	0.724	0.269	166000	0.311	0.228	0.246	0.409	0.409	0.246	0.221	0.228	0.165	0.193	0.311	0.161	0.127	0.141	166000	5880	1300	523	660	0.269	12900	1770	749	352	451	0.724
1	gwas	53219399	11	107194965	rs673140	G	A	_11110111100_	14955	2362.98	195	ind:11111111111	cor:11111111111	2.56	31900	ind:01111111000	0.306	2.34	126	0.496	4.27	8.39	6.7	4.05	0.279	NA	NA	1	1	1	0.279	0.279	0.279	4.05	0.779	0.779	0.779	6.7	63	13.3	13.3	13.3	8.39	146	1750	193	193	193	1
1	gwas	53219433	11	107195694	rs591528	T	A	_11110111100_	14955	2362.98	197	ind:11111111111	cor:11111111111	2.56	32200	ind:01111111000	0.307	2.34	127	0.496	4.27	8.35	6.71	4.08	0.279	NA	NA	1	1	1	0.279	0.279	0.279	4.08	0.782	0.782	0.782	6.71	63.5	13.4	13.4	13.4	8.35	145	1750	194	194	194	1
1	gwas	53219507	11	107198386	rs665203	A	C	_11110111100_	14955	2363.03	198	ind:11111111111	cor:11111111111	2.56	32300	ind:01111111000	0.308	2.34	127	0.496	4.27	8.35	6.69	4.09	0.279	NA	NA	1	1	1	0.279	0.279	0.279	4.09	0.783	0.783	0.783	6.69	63.4	13.4	13.4	13.4	8.35	145	1750	194	194	194	1
1	gwas	53219697	11	107206149	rs143234055	G	GA	_11110111100_	14955	2363.51	202	ind:11111111111	cor:11111111111	2.54	32900	ind:01111111000	0.311	2.34	129	0.496	4.27	8.4	6.57	4.16	0.279	NA	NA	1	1	1	0.279	0.279	0.279	4.16	0.788	0.788	0.788	6.57	62.8	13.3	13.3	13.3	8.4	142	1750	193	193	193	1
1	gwas	53219816	11	107209883	rs473551	T	C	_11110111100_	14955	2363.72	201	ind:11111111111	cor:11111111111	2.53	32700	ind:01111111000	0.312	2.34	130	0.496	4.27	8.34	6.54	4.18	0.279	NA	NA	1	1	1	0.279	0.279	0.279	4.18	0.789	0.789	0.789	6.54	62.7	13.3	13.3	13.3	8.34	141	1730	192	192	192	1
1	gwas	53220022	11	107218345	rs524448	C	T	_11110111100_	14955	2363.2	179	ind:11111111111	cor:11111111111	2.38	28500	ind:01111111000	0.314	2.34	131	0.496	4.27	7.26	6.47	4.21	0.279	NA	NA	1	1	1	0.279	0.279	0.279	4.21	0.792	0.792	0.792	6.47	62.3	13.3	13.3	13.3	7.26	124	1510	174	174	174	1
1	gwas	53220233	11	107225397	rs542307	A	G	_11110111100_	14955	2365.47	202	ind:11111111111	cor:11111111111	2.49	33400	ind:01111111000	0.31	2.34	134	0.496	4.27	8.31	6.24	4.33	0.279	NA	NA	1	1	1	0.279	0.279	0.279	4.33	0.8	0.8	0.8	6.24	61	13.1	13.1	13.1	8.31	133	1670	187	187	187	1
1	gwas	53220263	11	107225971	rs2508682	G	A	_11110111100_	14955	2365.81	202	ind:11111111111	cor:11111111111	2.49	33500	ind:01111111000	0.309	2.34	135	0.496	4.27	8.31	6.2	4.36	0.279	NA	NA	1	1	1	0.279	0.279	0.279	4.36	0.802	0.802	0.802	6.2	60.8	13	13	13	8.31	131	1660	187	187	187	1
1	gwas	53220484	11	107231946	rs555032	C	T	_11110111100_	14955	2367.78	200	ind:11111111111	cor:11111111111	2.48	33800	ind:01111111000	0.305	2.34	138	0.496	4.27	8.29	6.01	4.46	0.279	NA	NA	1	1	1	0.279	0.279	0.279	4.46	0.81	0.81	0.81	6.01	59.6	12.9	12.9	12.9	8.29	126	1620	184	184	184	1
1	gwas	53220538	11	107232745	rs187464241	A	G	_11110111100_	14955	2367.79	200	ind:11111111111	cor:11111111111	2.48	33800	ind:01111111000	0.305	2.34	138	0.496	4.27	8.29	6.01	4.46	0.279	NA	NA	1	1	1	0.279	0.279	0.279	4.46	0.81	0.81	0.81	6.01	59.5	12.9	12.9	12.9	8.29	126	1620	184	184	184	1
1	gwas	53221013	11	107260962	rs601236	T	G	_11110111100_	14955	2368.36	253	ind:11111111111	cor:11111111111	2.69	39700	ind:01111111000	0.332	2.38	134	0.492	4.2	8.37	7.1	4.44	0.279	NA	NA	1	1	1	0.279	0.279	0.279	4.44	0.81	0.81	0.81	7.1	72.6	14.7	14.7	14.7	8.37	156	2040	216	216	216	1
1	gwas	53221023	11	107261619	rs557198	G	A	_11110111100_	14955	2364.94	237	ind:11111111111	cor:11111111111	2.7	40500	ind:01111111000	0.304	2.34	137	0.496	4.27	8.3	6.93	4.58	0.279	NA	NA	1	1	1	0.279	0.279	0.279	4.58	0.819	0.819	0.819	6.93	72.4	14.6	14.6	14.6	8.3	151	2020	214	214	214	1
1	gwas	53221621	11	107281910	rs607042	C	A	_11110111100_	14955	2358.65	219	ind:11111111111	cor:11111111111	2.83	40000	ind:01111111000	0.285	2.34	120	0.505	4.27	8.14	9.03	3.94	0.268	NA	NA	1	1	1	0.268	0.268	0.268	3.94	0.712	0.712	0.712	9.03	87.5	14.9	14.9	14.9	8.14	203	2450	215	215	215	1
1	gwas	53223582	11	107357047	rs61642502	G	A	_11110111111_	16923	2653.41	72.7	ind:11111111111	cor:11111111111	0.373	81800	ind:01111110000	0.202	3.18	224	0.725	2.27	30.8	4.57	0.91	0.361	0.253	1.44	1.44	0.253	0.305	0.361	0.217	0.304	0.91	0.26	0.18	0.209	4.57	9.61	0.6	0.318	0.231	30.8	329	697	6.88	1.84	0.861	1
1	gwas	57501596	12	125974206	rs11058203	C	T	_11111111111_	17055.9	12942.2	186	cor:11111111111	cor:00000011100	47.6	33900	ind:00000000100	0.215	1.13	0.266	1.46	0.656	0.225	0.252	0.309	33900	0.234	1.72	1.72	0.234	0.331	33900	3130	523	0.309	11500	2090	453	0.252	0.155	381	202	110	0.225	0.162	0.118	201	120	74	0.656
1	gwas	57501986	12	125988202	rs7956534	T	G	_11111111111_	17056	12547.6	431	cor:00000011100	cor:00001111100	65.4	150000	fix:00000001100	0.111	0.344	0.416	0.352	0.677	0.224	0.431	1.73	23700	0.23	1.8	1.8	0.23	0.36	23700	1800	317	1.73	150000	11800	1590	0.431	0.238	1350	582	282	0.224	0.25	0.177	607	312	177	0.677
1	gwas	57502006	12	125988915	rs7960315	T	C	_11111111111_	17056	13742.3	373	cor:00000011100	cor:00001111100	85.3	86100	fix:00000001100	0.106	0.352	0.659	0.263	0.65	0.308	0.272	0.816	38600	0.232	1.92	1.92	0.232	0.404	38600	2380	434	0.816	86100	7020	1130	0.272	0.173	1170	472	232	0.308	0.146	0.156	1140	493	242	0.65
1	gwas	57502034	12	125990019	rs2345234	T	C	_11111111111_	17056	12755.2	180	cor:00000011100	cor:11111111111	53.2	45900	fix:00000001100	0.127	0.33	0.784	0.307	0.695	0.228	0.291	1.06	13400	0.242	1.95	1.95	0.242	0.477	13400	759	164	1.06	45900	2950	512	0.291	0.187	599	221	115	0.228	0.169	0.145	327	142	81.4	0.695
1	gwas	57502068	12	125991099	rs7134782	T	G	_11111111111_	17056	13614.2	372	cor:00000011100	cor:00001111100	62.6	103000	fix:00000001100	0.112	0.33	0.5	0.268	0.762	0.29	0.212	0.924	38400	0.235	1.99	1.99	0.235	0.433	38400	2210	414	0.924	103000	7490	1200	0.212	0.168	1470	532	242	0.29	0.13	0.157	1280	512	238	0.762
1	gwas	57502078	12	125991575	rs10846909	T	C	_11111111111_	17056	14076.9	161	cor:00000011100	cor:00001111100	37.6	29100	fix:00000001100	0.133	0.329	0.427	0.262	0.667	0.357	0.244	0.626	18700	0.231	1.98	1.98	0.231	0.396	18700	1440	266	0.626	29100	3130	546	0.244	0.158	541	235	119	0.357	0.141	0.152	654	295	142	0.667
2	1000GP	84079253	12	133130292	12:133130292:A	C	A	_11111111111_	17056	6957.13	24.2	cor:00111100000	cor:11110000000	0.651	27300	fix:01111000000	0.199	0.946	28.3	47.2	1.16	0.254	0.529	0.289	0.163	0.433	0.395	0.395	0.433	0.364	0.163	0.144	0.137	0.289	0.133	0.123	0.117	0.529	0.325	0.179	0.123	0.111	0.254	0.304	0.223	0.142	0.104	0.0948	1.16
1	gwas	58680646	13	51310399	rs2812247	A	G	_11111111111_	17056	3170.28	108	cor:00000011100	cor:00001111100	0.897	71000	ind:00000011100	0.294	0.497	0.392	0.37	0.772	0.338	382	2.07	83.1	0.312	0.592	0.592	0.312	0.294	83.1	12.4	10.6	2.07	553	63.7	52	382	4.62	3.5	2.75	2.65	0.338	22.2	2.06	2.56	2.09	2.03	0.772
1	gwas	58680679	13	51311726	kgp1390794	A	G	_11111111111_	17056	3156	82.8	cor:00000011100	cor:00001111100	0.837	49200	ind:00000011100	0.284	0.517	0.407	0.361	0.787	0.34	302	1.88	80.8	0.316	0.619	0.619	0.316	0.306	80.8	12.8	12.3	1.88	479	61.1	57.2	302	4.33	3.25	2.59	2.58	0.34	20.1	1.99	2.37	1.96	1.96	0.787
1	gwas	58680684	13	51311909	rs2761852	T	G	_11111111111_	17056	3169.43	96.1	cor:00000011100	cor:00001111100	0.879	61400	ind:00000011100	0.297	0.496	0.392	0.37	0.777	0.339	377	1.88	80.8	0.305	0.592	0.592	0.305	0.287	80.8	10.7	9.16	1.88	479	49.8	41	377	4.83	3.35	2.54	2.45	0.339	24.1	2.22	2.43	1.93	1.87	0.777
1	gwas	59361385	13	76001719	rs56368857	T	C	_11111111100_	15088	2526.24	50	cor:00111100000	fix:00111100000	2.54	68600	fix:00011000000	0.22	0.659	0.515	24300	1.16	0.457	0.405	0.446	0.259	NA	NA	1	1	1	0.259	0.259	0.259	0.446	0.232	0.232	0.232	0.405	0.343	0.236	0.236	0.236	0.457	0.457	0.401	0.286	0.286	0.286	1.16
2	1000GP	84240080	14	36166541	rs148372620:T	TTTTTG	T	_11111111111_	17056	3322.15	44.8	cor:11111111111	ind:11111111111	16.1	28000	ind:00000001110	0.438	1.83	0.415	0.398	0.737	0.364	0.32	173	61.3	2.89	0.345	0.345	2.89	0.856	61.3	637	104	173	2.09	9.84	5.23	0.32	0.575	1.86	8.3	5.01	0.364	0.283	0.334	1.71	7.36	4.65	0.737
1	gwas	65343459	15	101643318	rs71414382	C	T	_11111111111_	17056	6943.16	139	cor:11111111111	fix:11111111111	47.6	68700	ind:00111110000	0.135	0.479	85.2	0.297	0.783	0.376	8010	0.324	0.187	0.25	0.319	0.319	0.25	0.19	0.187	0.137	0.12	0.324	0.154	0.12	0.106	8010	668	66.5	22.4	16.6	0.376	105	42.7	15.6	7.98	6.54	0.783
1	gwas	65637690	16	6679524	rs59149058	C	T	_10110111100_	14533	1763.75	247	cor:11111111111	fix:11111111111	170	25900	fix:11111110000	5.43	0.774	1.39	1.67	0.906	1.13	38.6	0.677	0.649	NA	NA	1	1	1	0.649	0.649	0.649	0.677	0.855	0.855	0.855	38.6	6.54	0.766	0.766	0.766	1.13	119	20.6	1.52	1.52	1.52	1
1	gwas	66108266	16	20371075	rs9929792	A	T	_11111111111_	17056	11874.1	11	cor:11110000000	cor:11111100000	1.7	38900	fix:01100000000	0.118	86.7	115	0.311	0.834	0.826	0.611	0.257	0.167	0.404	0.305	0.305	0.404	0.203	0.167	0.129	0.116	0.257	0.123	0.105	0.0946	0.611	0.317	0.228	0.154	0.159	0.826	0.241	0.188	0.136	0.118	0.11	0.834
1	gwas	67170878	16	70754845	rs58579816	G	GA	_11111111100_	15088	6090.18	542	cor:11111111111	str	60.7	48600	cor:01111111000	0.144	7.48	0.437	29.4	4.24	29.2	0.702	0.97	0.527	NA	NA	1	1	1	0.527	0.527	0.527	0.97	0.24	0.24	0.24	0.702	1.77	0.272	0.272	0.272	29.2	27.6	87.7	3	3	3	4.24
1	gwas	67661188	16	83354014	rs11641442	A	G	_11111111111_	17056	11385.8	1540	cor:00000011100	fix:00000011100	83.1	112000	ind:00000011100	0.113	0.58	0.277	0.493	0.816	0.268	4850	0.859	21.2	0.232	0.414	0.414	0.232	0.237	21.2	4.32	1.55	0.859	2.58	1.36	0.925	4850	106	8980	2290	792	0.268	208	34.9	2130	834	388	0.816
1	gwas	67661361	16	83357284	kgp6761736	C	T	_11111111111_	17056	9937	1390	cor:00000011100	fix:00000011100	120	70700	ind:00000011100	0.159	0.508	0.31	0.648	0.818	0.262	2490	0.681	32.9	0.231	0.522	0.522	0.231	0.279	32.9	5.58	1.74	0.681	3.89	1.77	1.1	2490	76	10400	2140	599	0.262	176	26.5	2670	852	326	0.818
1	gwas	67661378	16	83357745	rs9926617	T	C	_11111111111_	17056	9949.09	2000	cor:00000011100	fix:00000011100	185	115000	ind:00000011100	0.165	0.595	0.312	0.446	0.821	0.26	3460	0.734	36	0.234	0.384	0.384	0.234	0.232	36	5.86	1.99	0.734	4.06	1.85	1.14	3460	93.8	13900	2810	864	0.26	234	33	3620	1130	456	0.821
1	gwas	67661477	16	83359653	rs10514579	C	G	_11111111111_	17056	9488.26	1240	cor:00000011100	fix:00000011100	144	47800	ind:00000011100	0.168	0.519	0.327	0.66	0.801	0.268	1950	0.518	37.4	0.228	0.371	0.371	0.228	0.182	37.4	11.2	3.03	0.518	4.89	2.86	1.38	1950	74.6	12100	4000	956	0.268	135	23	2740	1290	433	0.801
1	gwas	67661530	16	83360775	rs9940464	T	C	_11111111111_	17056	10418	5830	cor:00000011100	cor:00001111100	261	535000	ind:00000011100	0.127	0.86	0.286	0.496	0.899	0.272	3940	1.41	79.3	0.266	0.3	0.3	0.266	0.223	79.3	8.39	3.56	1.41	6.43	2.9	2.01	3940	85.3	24100	4380	1850	0.272	176	30.2	5310	1680	886	0.899
1	gwas	67661590	16	83362114	rs9932952	G	A	_11111111111_	17056	9785.71	753	cor:00000011100	fix:00000011100	91.2	43700	ind:00000011100	0.144	0.694	0.307	0.372	0.795	0.255	637	0.907	59.4	0.223	0.288	0.288	0.223	0.173	59.4	10.7	4.45	0.907	5.56	2.75	1.78	637	24.1	5120	1360	581	0.255	112	13.3	2240	774	374	0.795
1	gwas	67661591	16	83362115	rs9923294	T	C	_11111111111_	17056	9785.72	753	cor:00000011100	fix:00000011100	91.2	43700	ind:00000011100	0.144	0.694	0.307	0.372	0.795	0.255	637	0.907	59.4	0.223	0.288	0.288	0.223	0.173	59.4	10.7	4.45	0.907	5.56	2.75	1.78	637	24.1	5120	1360	581	0.255	112	13.3	2240	774	374	0.795
1	gwas	67661603	16	83362315	rs11864731	G	A	_11111111111_	17056	9812.5	756	cor:00000011100	fix:00000011100	83.3	43800	ind:00000011100	0.144	0.698	0.306	0.372	0.795	0.255	636	0.905	59.7	0.223	0.336	0.336	0.223	0.19	59.7	10.7	3.58	0.905	5.59	2.76	1.66	636	24.1	5150	1370	475	0.255	111	13.3	2250	778	314	0.795
1	gwas	67661608	16	83362440	rs11864761	G	A	_11111111111_	17056	9809.8	759	cor:00000011100	fix:00000011100	83.4	43900	ind:00000011100	0.144	0.7	0.306	0.372	0.795	0.255	636	0.905	59.9	0.223	0.335	0.335	0.223	0.191	59.9	10.7	3.57	0.905	5.6	2.76	1.66	636	24.1	5160	1360	474	0.255	111	13.3	2250	776	314	0.795
1	gwas	67661617	16	83362689	rs4782770	C	G	_11111111111_	17056	9824.84	572	cor:00000011100	cor:00001111100	66.6	37000	ind:00000011100	0.142	0.624	0.305	0.505	0.777	0.255	454	1.13	56.6	0.223	0.333	0.333	0.223	0.175	56.6	14.5	4.43	1.13	5.17	3.09	1.82	454	17.5	3320	1260	436	0.255	85	10.2	1540	716	288	0.777
1	gwas	67661720	16	83365188	rs9652671	T	A	_11111111111_	17056	10473	1830	cor:00000011100	fix:00000011100	130	120000	ind:00000011100	0.13	0.946	0.286	0.872	0.871	0.259	988	1.07	90.2	0.255	0.328	0.328	0.255	0.231	90.2	10.1	3.85	1.07	7.32	3.16	2.09	988	32.9	10100	1970	777	0.259	68.3	12.7	2420	777	387	0.871
1	gwas	67661724	16	83365327	rs4426340	A	G	_11111111111_	17056	10478.1	1830	cor:00000011100	fix:00000011100	130	120000	ind:00000011100	0.13	0.95	0.286	0.871	0.871	0.259	986	1.07	90.2	0.255	0.331	0.331	0.255	0.233	90.2	10	3.81	1.07	7.32	3.15	2.09	986	32.9	10100	1950	768	0.259	68.2	12.6	2420	773	384	0.871
1	gwas	67661778	16	83366609	rs13332362	A	G	_11111111111_	17056	10481.4	1010	cor:00000011100	fix:00000011100	77.3	56200	ind:00000011100	0.13	0.698	0.285	0.84	0.871	0.261	994	0.825	53.2	0.274	0.346	0.346	0.274	0.266	53.2	6.12	2.45	0.825	5.26	2.2	1.48	994	35.6	7100	1250	479	0.261	71.6	13.1	1730	511	249	0.871
1	gwas	67661789	16	83366896	rs12597099	C	G	_11111111111_	17056	10105.6	775	cor:00000011100	cor:11111111111	113	43900	ind:00000011100	0.167	0.928	0.309	0.666	0.771	0.247	757	1.08	42	0.241	0.349	0.349	0.241	0.226	42	6.3	2.35	1.08	4.15	1.99	1.33	757	26.1	3880	905	348	0.247	107	13.5	1570	497	222	0.771
1	gwas	67661799	16	83367049	rs12597147	G	A	_11111111111_	17056	10046.3	848	cor:00000011100	fix:00000011100	128	44000	ind:00000011100	0.179	0.936	0.309	0.664	0.771	0.247	904	0.943	40.4	0.258	0.313	0.313	0.258	0.226	40.4	5.24	2.21	0.943	4.1	1.83	1.24	904	31.1	4630	912	375	0.247	119	15.3	1760	493	234	0.771
1	gwas	67661809	16	83367241	rs12597597	A	G	_11111111111_	17056	10362.5	1710	cor:00000011100	cor:00001111100	132	121000	ind:00000011100	0.139	0.879	0.287	0.856	0.827	0.256	1170	1.22	67.6	0.258	0.304	0.304	0.258	0.22	67.6	7.82	3.23	1.22	5.77	2.61	1.78	1170	36	8320	1670	706	0.256	82.8	14.4	2160	698	361	0.827
1	gwas	67661815	16	83367411	rs13333697	C	T	_11111111111_	17056	10059.1	1100	cor:00000011100	cor:11111111111	161	63300	ind:00000011100	0.173	0.959	0.31	0.668	0.77	0.247	1270	1.03	38.5	0.238	0.303	0.303	0.238	0.198	38.5	6	2.47	1.03	3.9	1.88	1.25	1270	38.8	5520	1260	515	0.247	158	19.1	2120	668	316	0.77
1	gwas	67661829	16	83367663	rs13333841	C	G	_11111111111_	17056	10012.8	1150	cor:00000011100	fix:00000011100	98.7	70700	ind:00000011100	0.148	0.524	0.305	0.747	0.77	0.258	2970	0.849	22.2	0.241	0.37	0.37	0.241	0.237	22.2	3.8	1.46	0.849	2.71	1.31	0.878	2970	78	6990	1500	529	0.258	213	29.5	2020	652	289	0.77
1	gwas	67661841	16	83367834	rs61047812	T	C	_11111111111_	17056	10061.5	938	cor:00000011100	fix:00000011100	172	46100	ind:00000011100	0.177	1.12	0.309	0.455	0.789	0.247	1190	0.843	35.8	0.23	0.319	0.319	0.23	0.197	35.8	6.35	2.42	0.843	3.92	1.9	1.21	1190	39.5	5480	1320	489	0.247	153	19	2090	685	299	0.789
1	gwas	67661859	16	83368265	rs13337607	G	A	_11111111111_	17056	10145.4	596	cor:00000011100	fix:00000011100	78.9	34400	ind:00000011100	0.134	0.981	0.309	0.677	0.769	0.248	890	0.988	30.4	0.228	0.32	0.32	0.228	0.195	30.4	5.83	2.24	0.988	3.39	1.74	1.14	890	30.3	3450	922	357	0.248	100	14	1230	447	206	0.769
1	gwas	67661867	16	83368400	rs10514577	G	C	_11111111111_	17056	10124.6	638	cor:00000011100	cor:00001111100	80.6	40500	ind:00000011100	0.135	0.984	0.309	0.679	0.769	0.248	887	1.15	31	0.23	0.33	0.33	0.23	0.201	31	5.91	2.21	1.15	3.37	1.77	1.17	887	29	3270	900	349	0.248	100	13.8	1190	443	205	0.769
1	gwas	67661872	16	83368445	rs13337664	G	C	_11111111111_	17056	10063.7	565	cor:00000011100	fix:00000011100	68.4	35300	ind:00000011100	0.135	0.746	0.311	0.765	0.768	0.252	857	1.07	30	0.226	0.318	0.318	0.226	0.191	30	6	2.29	1.07	3.32	1.75	1.15	857	28.7	3180	895	349	0.252	88.5	13	1080	416	195	0.768
2	1000GP	84557778	16	83356880	rs9923946:G	T	G	_11111111111_	17056	9951.39	1820	cor:00000011100	fix:00000011100	137	115000	ind:00000011100	0.142	0.575	0.317	0.659	0.802	0.263	2520	0.88	41.5	0.238	0.437	0.437	0.238	0.262	41.5	6.29	2.07	0.88	4.29	1.97	1.28	2520	67.9	11100	2280	719	0.263	175	25.2	2940	937	390	0.802
1	gwas	68120960	17	4905127	rs2240289	A	G	_11111111111_	17056	8868.12	25.3	cor:00111100000	cor:11110000000	0.252	41800	ind:00110000000	0.114	0.389	669	59.2	0.672	0.486	0.178	0.383	0.175	0.267	0.648	0.648	0.267	0.255	0.175	0.147	0.144	0.383	0.136	0.112	0.111	0.178	0.154	0.0947	0.0833	0.0823	0.486	0.172	0.187	0.0971	0.0799	0.0791	0.672
1	gwas	70447778	18	8534042	rs115951372	A	G	_11111111111_	17056	9393.43	6.3	cor:00111100000	cor:11110000000	0.282	31700	ind:00010000000	0.128	0.392	0.363	31700	0.644	0.239	0.205	0.293	0.391	0.377	0.644	0.644	0.377	0.571	0.391	0.178	0.161	0.293	0.228	0.143	0.14	0.205	0.146	0.195	0.118	0.104	0.239	0.156	0.119	0.166	0.104	0.0907	0.644
1	gwas	70641826	18	14784975	rs73427594	C	A	_11110111100_	14955	1842.96	647	cor:11111111111	ind:11111111111	146	37200	fix:00000001111	1.46	0.598	0.51	0.498	NA	0.45	0.382	0.732	30900	NA	NA	1	1	1	30900	30900	30900	0.732	37200	37200	37200	0.382	0.258	157	157	157	0.45	0.335	0.234	78.5	78.5	78.5	1
1	gwas	70641832	18	14785346	rs113215737	T	G	_11110111100_	14955	2064.32	380	cor:11111111111	fix:11111111111	211	29400	fix:00000001111	1.11	0.561	0.437	0.447	NA	0.427	0.281	1.04	11200	NA	NA	1	1	1	11200	11200	11200	1.04	29400	29400	29400	0.281	0.239	197	197	197	0.427	0.241	0.211	106	106	106	1
1	gwas	70641864	18	14786524	rs113726659	G	A	_11110111100_	14955	2064.12	383	cor:11111111111	fix:11111111111	213	29700	fix:00000001111	1.12	0.561	0.437	0.447	NA	0.427	0.281	1.05	11200	NA	NA	1	1	1	11200	11200	11200	1.05	29700	29700	29700	0.281	0.239	198	198	198	0.427	0.241	0.211	106	106	106	1
1	gwas	70641926	18	14788252	rs113818936	G	C	_11110111100_	14955	1841.34	617	cor:11111111111	ind:11111111111	145	34700	fix:00000001111	1.45	0.597	0.501	0.497	NA	0.45	0.381	0.72	29800	NA	NA	1	1	1	29800	29800	29800	0.72	34700	34700	34700	0.381	0.258	152	152	152	0.45	0.333	0.234	76.4	76.4	76.4	1
1	gwas	70641976	18	14789419	18:14789419:T:A	T	A	_11110111100_	14955	1865.47	566	cor:11111111111	ind:11111111111	152	30900	fix:00000001111	1.48	0.583	0.483	0.478	NA	0.45	0.366	0.707	27500	NA	NA	1	1	1	27500	27500	27500	0.707	30900	30900	30900	0.366	0.254	148	148	148	0.45	0.324	0.231	72.2	72.2	72.2	1
2	1000GP	85046607	22	46896907	rs143050007:A	ATTTTATTTTATT	A	_11111111100_	15088	6237.5	102	fix:00111100000	cor:00111100000	2.59	44500	fix:01111100000	0.118	5.71	6.25	0.715	2.14	23.6	0.204	0.366	0.372	NA	NA	1	1	1	0.372	0.372	0.372	0.366	0.293	0.293	0.293	0.204	0.174	0.163	0.163	0.163	23.6	1.67	1.13	0.289	0.289	0.289	2.14
6	1000GP:X	77993761	0X	7071855	rs4830622	C	A	_11111111111_	17056	6238.04	609	cor:11111111111	ind:11111111111	8.71	46300	ind:00111110000	0.282	0.7	8.23	0.614	0.784	0.337	40200	0.733	0.822	0.485	0.391	0.391	0.485	0.341	0.822	0.347	0.283	0.733	0.344	0.239	0.21	40200	356	548	90.8	52	0.337	1480	90.9	221	52.5	33.4	0.784
[truncated: 181 more columns]
