# Supplementary material for: Insights into malaria susceptibility using genome-wide data on 17,000 individuals from Africa, Asia and Oceania
Source: Nat Commun. 2019 Dec 16;10:5732. doi: 10.1038/s41467-019-13480-z (PMC6914791; doi:10.1038/s41467-019-13480-z)
Supplement: Supplementary file 5 — Supplementary Data 3 [file 41467_2019_13480_MOESM5_ESM.xlsx]

## Sheet: ST3 - heritability
				PCGC			GCTA
analysis	covariates	component	snps	V(G)/Vp_L	SE	V(G)/Vp_L per SNP	V(G)/Vp_L	SE	V(G)/Vp_L per SNP
whole-genome analysis	study site + 10PCs	NA	1550515	0.253274	0.0331592	1.63348e-07	0.212243	0.023588	1.36885e-07
whole-genome analysis	study site + 20PCs	NA	1550515	0.228172	0.0342572	1.47159e-07	0.196067	0.023827	1.26453e-07
whole-genome analysis	study site + 50PCs	NA	1550515	0.240229	0.0314161	1.54935e-07	0.197728	0.023924	1.27524e-07
whole-genome analysis	study site + allele dosage at associated variants + 20PCs	NA	1550515	0.20286	0.0332623	1.30834e-07	0.172698	0.023934	1.11381e-07
joint analysis by chromosome	study site + 20PCs	chr01	121669	0.0197957	0.0111039	1.62701e-07	0.017753	0.007204	1.45912e-07
joint analysis by chromosome	study site + 20PCs	chr02	132729	0.0259313	0.0105092	1.95371e-07	0.023457	0.007349	1.76729e-07
joint analysis by chromosome	study site + 20PCs	chr03	114660	0.0149923	0.00968765	1.30754e-07	0.012333	0.006566	1.07561e-07
joint analysis by chromosome	study site + 20PCs	chr04	106822	0.0147738	0.00963821	1.38303e-07	0.012129	0.006471	1.13544e-07
joint analysis by chromosome	study site + 20PCs	chr05	100681	0.00499903	0.00960929	4.96522e-08	0.002056	0.005994	2.04209e-08
joint analysis by chromosome	study site + 20PCs	chr06	101293	0.0180195	0.00989481	1.77894e-07	0.014112	0.00582	1.39319e-07
joint analysis by chromosome	study site + 20PCs	chr07	86058	0.00930225	0.0091393	1.08093e-07	0.007435	0.005867	8.63952e-08
joint analysis by chromosome	study site + 20PCs	chr08	86828	0.0105077	0.00751661	1.21018e-07	0.009117	0.005846	1.05001e-07
joint analysis by chromosome	study site + 20PCs	chr09	68944	0.00760832	0.00731228	1.10355e-07	0.0076	0.005375	1.10234e-07
joint analysis by chromosome	study site + 20PCs	chr10	80063	0.0145863	0.00887866	1.82185e-07	0.011491	0.005843	1.43524e-07
joint analysis by chromosome	study site + 20PCs	chr11	76992	0.0182527	0.00826422	2.37072e-07	0.019422	0.005748	2.5226e-07
joint analysis by chromosome	study site + 20PCs	chr12	76405	0.0209554	0.00775621	2.74267e-07	0.01977	0.005974	2.58753e-07
joint analysis by chromosome	study site + 20PCs	chr13	58517	0.000597774	0.00693835	1.02154e-08	1e-06	0.004663	1.70891e-11
joint analysis by chromosome	study site + 20PCs	chr14	52396	0.00442657	0.00591684	8.4483e-08	0.002998	0.004552	5.72181e-08
joint analysis by chromosome	study site + 20PCs	chr15	49455	0.006802	0.00698664	1.37539e-07	0.006265	0.004728	1.26681e-07
joint analysis by chromosome	study site + 20PCs	chr16	48219	0.017405	0.00780297	3.60958e-07	0.016615	0.005091	3.44574e-07
joint analysis by chromosome	study site + 20PCs	chr17	38878	-0.00133541	0.00662807	-3.43488e-08	1e-06	0.004483	2.57215e-11
joint analysis by chromosome	study site + 20PCs	chr18	48871	0.00641611	0.0070527	1.31287e-07	0.004937	0.004707	1.01021e-07
joint analysis by chromosome	study site + 20PCs	chr19	24842	0.00122888	0.00490733	4.9468e-08	0.000312	0.00349	1.25594e-08
joint analysis by chromosome	study site + 20PCs	chr20	37293	0.00933038	0.00599119	2.50191e-07	0.008975	0.004582	2.40662e-07
joint analysis by chromosome	study site + 20PCs	chr21	21203	0.000733674	0.00500664	3.46024e-08	1e-06	0.003267	4.71631e-11
joint analysis by chromosome	study site + 20PCs	chr22	17718	-0.00078021	0.00467174	-4.40349e-08	1e-06	0.002923	5.64398e-11
joint analysis by chromosome	study site + 20PCs	combined	1550536	0.224549	0.0366057	1.4482e-07	0.19678	0.023887	1.26911e-07
chromosome 1 analysis	study site + 20PCs	chr01	121669	0.0205474	0.0102196	1.6888e-07	0.019868	0.007327	1.63295e-07
chromosome 2 analysis	study site + 20PCs	chr02	132729	0.0266672	0.00940154	2.00915e-07	0.027009	0.0075	2.0349e-07
chromosome 3 analysis	study site + 20PCs	chr03	114660	0.0156546	0.00893802	1.36531e-07	0.01491	0.006716	1.30037e-07
chromosome 4 analysis	study site + 20PCs	chr04	106822	0.0154063	0.0088348	1.44224e-07	0.014892	0.00665	1.39409e-07
chromosome 5 analysis	study site + 20PCs	chr05	100681	0.00562605	0.00813826	5.588e-08	0.004751	0.006135	4.71886e-08
chromosome 6 analysis	study site + 20PCs	chr06	101293	0.0184883	0.00869223	1.82523e-07	0.01557	0.00599	1.53712e-07
chromosome 7 analysis	study site + 20PCs	chr07	86058	0.00985225	0.00737748	1.14484e-07	0.009162	0.006023	1.06463e-07
chromosome 8 analysis	study site + 20PCs	chr08	86828	0.0109982	0.00730138	1.26667e-07	0.011702	0.006008	1.34772e-07
chromosome 9 analysis	study site + 20PCs	chr09	68944	0.00806872	0.00745272	1.17033e-07	0.008083	0.005487	1.1724e-07
chromosome 10 analysis	study site + 20PCs	chr10	80063	0.0150914	0.00823651	1.88495e-07	0.015392	0.006028	1.92249e-07
chromosome 11 analysis	study site + 20PCs	chr11	76992	0.0186407	0.00777796	2.42113e-07	0.021595	0.005885	2.80484e-07
chromosome 12 analysis	study site + 20PCs	chr12	76405	0.021404	0.0080968	2.80138e-07	0.021751	0.006098	2.8468e-07
chromosome 13 analysis	study site + 20PCs	chr13	58517	0.000985325	0.00714937	1.68383e-08	0.000387	0.004722	6.61346e-09
chromosome 14 analysis	study site + 20PCs	chr14	52396	0.00475788	0.00642492	9.08061e-08	0.005404	0.004725	1.03138e-07
chromosome 15 analysis	study site + 20PCs	chr15	49455	0.00715485	0.00677946	1.44674e-07	0.006316	0.004809	1.27712e-07
chromosome 16 analysis	study site + 20PCs	chr16	48219	0.0177413	0.00672018	3.67931e-07	0.018016	0.005205	3.73629e-07
chromosome 17 analysis	study site + 20PCs	chr17	38878	-0.000992052	0.00612471	-2.55171e-08	1e-06	0.004519	2.57215e-11
chromosome 18 analysis	study site + 20PCs	chr18	48871	0.00676478	0.00670657	1.38421e-07	0.006135	0.004812	1.25535e-07
chromosome 19 analysis	study site + 20PCs	chr19	24842	0.00145613	0.00492345	5.86155e-08	0.001167	0.003608	4.69769e-08
chromosome 20 analysis	study site + 20PCs	chr20	37293	0.00962907	0.00593964	2.58201e-07	0.01131	0.00474	3.03274e-07
chromosome 21 analysis	study site + 20PCs	chr21	21203	0.000922979	0.00468536	4.35306e-08	0.0007	0.003355	3.30142e-08
chromosome 22 analysis	study site + 20PCs	chr22	17718	-0.000628479	0.00399245	-3.54712e-08	1e-06	0.002971	5.64398e-11
joint analysis by chromosome	study site + 50PCs	chr01	121669	0.0211776	0.00950088	1.74059e-07	0.018397	0.007255	1.51205e-07
joint analysis by chromosome	study site + 50PCs	chr02	132729	0.0277307	0.0108742	2.08927e-07	0.024276	0.00739	1.82899e-07
joint analysis by chromosome	study site + 50PCs	chr03	114660	0.0158018	0.00862078	1.37815e-07	0.012488	0.006605	1.08913e-07
joint analysis by chromosome	study site + 50PCs	chr04	106822	0.0143769	0.00825491	1.34587e-07	0.011226	0.00649	1.05091e-07
joint analysis by chromosome	study site + 50PCs	chr05	100681	0.00498707	0.00909666	4.95333e-08	0.001556	0.00603	1.54548e-08
joint analysis by chromosome	study site + 50PCs	chr06	101293	0.0193684	0.00895564	1.91211e-07	0.014376	0.005847	1.41925e-07
joint analysis by chromosome	study site + 50PCs	chr07	86058	0.0100401	0.00875069	1.16667e-07	0.007332	0.005872	8.51984e-08
joint analysis by chromosome	study site + 50PCs	chr08	86828	0.0122968	0.00691886	1.41623e-07	0.010025	0.005881	1.15458e-07
joint analysis by chromosome	study site + 50PCs	chr09	68944	0.00914911	0.00709156	1.32704e-07	0.008511	0.00544	1.23448e-07
joint analysis by chromosome	study site + 50PCs	chr10	80063	0.0147606	0.00835099	1.84363e-07	0.011381	0.005876	1.42151e-07
joint analysis by chromosome	study site + 50PCs	chr11	76992	0.0192417	0.00686604	2.49919e-07	0.020051	0.00579	2.6043e-07
joint analysis by chromosome	study site + 50PCs	chr12	76405	0.0207132	0.00804694	2.71098e-07	0.019319	0.005994	2.5285e-07
joint analysis by chromosome	study site + 50PCs	chr13	58517	-0.00043342	0.00664665	-7.40673e-09	1e-06	0.004725	1.70891e-11
joint analysis by chromosome	study site + 50PCs	chr14	52396	0.00511815	0.00571412	9.7682e-08	0.003455	0.0046	6.59401e-08
joint analysis by chromosome	study site + 50PCs	chr15	49455	0.00655885	0.00643043	1.32623e-07	0.005729	0.004733	1.15843e-07
joint analysis by chromosome	study site + 50PCs	chr16	48219	0.0180181	0.00765788	3.73673e-07	0.016537	0.005098	3.42956e-07
joint analysis by chromosome	study site + 50PCs	chr17	38878	-0.000531236	0.00592171	-1.36642e-08	1e-06	0.004495	2.57215e-11
joint analysis by chromosome	study site + 50PCs	chr18	48871	0.00648084	0.00733269	1.32611e-07	0.00465	0.004725	9.51485e-08
joint analysis by chromosome	study site + 50PCs	chr19	24842	0.00184565	0.00493399	7.42956e-08	0.000443	0.003496	1.78327e-08
joint analysis by chromosome	study site + 50PCs	chr20	37293	0.00916174	0.00551097	2.45669e-07	0.008283	0.004565	2.22106e-07
joint analysis by chromosome	study site + 50PCs	chr21	21203	0.00121509	0.00480181	5.73075e-08	1e-06	0.003272	4.71631e-11
joint analysis by chromosome	study site + 50PCs	chr22	17718	-0.000533979	0.00434486	-3.01377e-08	1e-06	0.002924	5.64398e-11
joint analysis by chromosome	study site + 50PCs	combined	1550536	0.236544	0.0350306	1.52556e-07	0.198037	0.023989	1.27722e-07
chromosome 1 analysis	study site + 50PCs	chr01	121669	0.022438	0.0105902	1.84418e-07	0.020704	0.007387	1.70167e-07
chromosome 2 analysis	study site + 50PCs	chr02	132729	0.0289588	0.010818	2.1818e-07	0.027702	0.007539	2.08711e-07
chromosome 3 analysis	study site + 50PCs	chr03	114660	0.0169124	0.00878339	1.475e-07	0.015234	0.006764	1.32862e-07
chromosome 4 analysis	study site + 50PCs	chr04	106822	0.0154463	0.00981538	1.44599e-07	0.013973	0.006675	1.30806e-07
chromosome 5 analysis	study site + 50PCs	chr05	100681	0.0060383	0.00888343	5.99746e-08	0.004299	0.006177	4.26992e-08
chromosome 6 analysis	study site + 50PCs	chr06	101293	0.0201544	0.00830959	1.98972e-07	0.016059	0.00603	1.5854e-07
chromosome 7 analysis	study site + 50PCs	chr07	86058	0.0109613	0.0072972	1.27371e-07	0.009287	0.00604	1.07916e-07
chromosome 8 analysis	study site + 50PCs	chr08	86828	0.0131207	0.0078182	1.51112e-07	0.012808	0.006045	1.4751e-07
chromosome 9 analysis	study site + 50PCs	chr09	68944	0.00991568	0.00705909	1.43822e-07	0.009182	0.005563	1.33181e-07
chromosome 10 analysis	study site + 50PCs	chr10	80063	0.0156159	0.00851296	1.95045e-07	0.015255	0.006066	1.90537e-07
chromosome 11 analysis	study site + 50PCs	chr11	76992	0.0198942	0.0073306	2.58393e-07	0.022291	0.005931	2.89524e-07
chromosome 12 analysis	study site + 50PCs	chr12	76405	0.0214832	0.00754374	2.81175e-07	0.021199	0.00612	2.77456e-07
chromosome 13 analysis	study site + 50PCs	chr13	58517	0.000225687	0.00635986	3.85677e-09	1e-06	0.004769	1.70891e-11
chromosome 14 analysis	study site + 50PCs	chr14	52396	0.00567158	0.0063496	1.08245e-07	0.00598	0.004783	1.14131e-07
chromosome 15 analysis	study site + 50PCs	chr15	49455	0.00715664	0.00673793	1.4471e-07	0.005912	0.004824	1.19543e-07
chromosome 16 analysis	study site + 50PCs	chr16	48219	0.0185845	0.00669636	3.85418e-07	0.018016	0.005217	3.73629e-07
chromosome 17 analysis	study site + 50PCs	chr17	38878	4.46618e-05	0.0060588	1.14877e-09	1e-06	0.004532	2.57215e-11
chromosome 18 analysis	study site + 50PCs	chr18	48871	0.00707031	0.00698235	1.44673e-07	0.005954	0.004839	1.21831e-07
chromosome 19 analysis	study site + 50PCs	chr19	24842	0.00222352	0.00558254	8.95066e-08	0.001578	0.00363	6.35215e-08
chromosome 20 analysis	study site + 50PCs	chr20	37293	0.00966055	0.00555764	2.59045e-07	0.010584	0.004727	2.83807e-07
chromosome 21 analysis	study site + 50PCs	chr21	21203	0.00153207	0.00468752	7.2257e-08	0.000925	0.003378	4.36259e-08
chromosome 22 analysis	study site + 50PCs	chr22	17718	-0.000278205	0.00381357	-1.57019e-08	1e-06	0.002971	5.64398e-11
analysis by region	study site + allele dosage at associated variants + 20PCs	restOfGenome	1546372	0.200653	0.0343732	1.29758e-07	NA	NA	NA
analysis by region	study site + allele dosage at associated variants + 20PCs	sickle	2576	0.00125436	0.00163495	4.86942e-07	NA	NA	NA
analysis by region	study site + allele dosage at associated variants + 20PCs	ABO	113	-0.000230196	0.000271769	-2.03713e-06	NA	NA	NA
analysis by region	study site + allele dosage at associated variants + 20PCs	ATP2B4	100	-0.000105914	0.000336481	-1.05914e-06	NA	NA	NA
analysis by region	study site + allele dosage at associated variants + 20PCs	GYP	1358	0.00112255	0.00115369	8.26619e-07	NA	NA	NA
analysis by region	study site + 20PCs	combined	1550519	0.231878	0.0367023	1.49549e-07	NA	NA	NA
gene region analysis excluding regions of known associations	study site + 20PCs	Intergenic	799998	0.0828299	0.0296187	1.03538e-07	0.063757	0.019766	7.96964e-08
gene region analysis excluding regions of known associations	study site + 20PCs	genic	746375	0.126553	0.0320026	1.69556e-07	0.116465	0.019937	1.56041e-07
whole-genome analysis excluding regions of known associations	study site + 20PCs	MAF < 5%	362879	0.101414	0.0296434	2.79469e-07	0.070775	0.022493	1.95037e-07
whole-genome analysis excluding regions of known associations	study site + 20PCs	5-10%	268609	0.0374862	0.0340984	1.39557e-07	0.033194	0.021578	1.23577e-07
whole-genome analysis excluding regions of known associations	study site + 20PCs	10-25%	456043	0.0125655	0.035779	2.75532e-08	0.008929	0.025369	1.95793e-08
whole-genome analysis excluding regions of known associations	study site + 20PCs	> 25%	458844	0.0776757	0.0318712	1.69286e-07	0.073737	0.021116	1.60702e-07
