# Supplementary material for: Insights into malaria susceptibility using genome-wide data on 17,000 individuals from Africa, Asia and Oceania
Source: Nat Commun. 2019 Dec 16;10:5732. doi: 10.1038/s41467-019-13480-z (PMC6914791; doi:10.1038/s41467-019-13480-z)
Supplement: Supplementary file 6 — Supplementary Data 4 [file 41467_2019_13480_MOESM6_ESM.xlsx]

## Sheet: ST4 - annotations
Lead variant		Variant					Genes and function				Transcription factor binding			Chromatin state						Differentiation metrics				eQTLs				other trait associations
lead_variant_rsid	lead_variant_BFavg	chromosome	position	rsid	BFavg	best_posterior_model	in_protein_coding_gene	in_protein_coding_gene_exon	in_non_coding_gene	VEP	tfbs	GATA1:motif	TAL1:motif	chromhmm(E035 - CD34)	chromhmm(E066 - Liver)	chromhmm(E113 - Spleen)	chromhmm(E118 - HepG2)	chromhmm(E123 - K562)	chromhmm(ProE)	XtX_root_allele_frequency	XtX_pvalue	rankEUR	rankEAS	GTEx_eqtl_gene_names	Westra_cis_genes	Westra_trans_genes	Lessard_et_al_genes	astle_et_al_rbc_traits	gwas_traits
rs112340678	1200	1	4820262	rs112340678	1200	casecontrol:add:str	AJAP1	0	NA	NA	BCL3	0	0	Quies	Quies	Quies	ReprPCWk	Quies	Quies	0.136788	0.108095	0.157699	0.263033	NA	NA	NA	NA	NA	NA
rs4951377	51500000	1	203650784	rs10751449	23500000	casecontrol:dom:fix:11111111111	ATP2B4	0	NA	NA	PML,GATA1,TRIM28	0	0	Tx	TxWk	TxWk	ReprPCWk	TssAFlnk	Enh	0.68211	0.312448	0.203838	0.0787879	NA	NA	NA	ATP2B4	hgb,irf,lymph,mchc,mcv,rbc,rdw,ret,wbc	NA
rs4951377	51500000	1	203650978	rs10751451	21600000	casecontrol:dom:fix:11111111111	ATP2B4	0	NA	NA	PML,GATA1,TRIM28,NR2F2,MYC,RCOR1,UBTF,STAT5A,TEAD4,ARID3A,EP300,REST,GATA2,POLR2A,TAL1	0	0	EnhG	TxWk	TxWk	ReprPCWk	TssAFlnk	Enh	0.682065	0.312175	0.224939	0.0823146	NA	ATP2B4,LAX1	NA	ATP2B4	hgb,irf,lymph,mchc,mcv,rbc,rdw,ret,wbc	NA
rs4951377	51500000	1	203651030	rs10751452	22400000	casecontrol:dom:fix:11111111111	ATP2B4	0	NA	NA	PML,GATA1,TRIM28,NR2F2,MYC,RCOR1,UBTF,STAT5A,TEAD4,ARID3A,EP300,REST,GATA2,POLR2A,TAL1	1	0	EnhG	TxWk	TxWk	ReprPCWk	TssAFlnk	TxWk	0.682027	0.311432	0.207776	0.0560201	NA	NA	NA	ATP2B4	hgb,irf,lymph,mchc,mcv,rbc,rdw,ret,wbc	NA
rs4951377	51500000	1	203651063	1:203651063:AAA	12800000	casecontrol:dom:fix:11111111111	ATP2B4	0	NA	NA	PML,GATA1,TRIM28,NR2F2,MYC,RCOR1,UBTF,STAT5A,TEAD4,ARID3A,EP300,REST,GATA2,POLR2A,TAL1	0	0	EnhG	TxWk	TxWk	ReprPCWk	TssAFlnk	TxWk	0.680002	0.317739	NA	NA	NA	NA	NA	NA	hgb,irf,lymph,mchc,mcv,rbc,rdw,ret,wbc	NA
rs4951377	51500000	1	203651063	rs35014299	20500000	casecontrol:dom:fix:11111111111	ATP2B4	0	NA	NA	PML,GATA1,TRIM28,NR2F2,MYC,RCOR1,UBTF,STAT5A,TEAD4,ARID3A,EP300,REST,GATA2,POLR2A,TAL1	0	0	EnhG	TxWk	TxWk	ReprPCWk	TssAFlnk	TxWk	0.681981	0.308566	NA	NA	NA	NA	NA	NA	hgb,irf,lymph,mchc,mcv,rbc,rdw,ret,wbc	NA
rs4951377	51500000	1	203651160	rs34690356	22700000	casecontrol:dom:fix:11111111111	ATP2B4	0	NA	NA	PML,GATA1,TRIM28,NR2F2,MYC,RCOR1,UBTF,STAT5A,TEAD4,ARID3A,EP300,POLR2A	0	0	EnhG	TxWk	TxWk	ReprPCWk	TssAFlnk	TxWk	0.682133	0.312198	0.22121	0.0625518	NA	NA	NA	NA	hgb,irf,lymph,mchc,mcv,rbc,rdw,ret,wbc	NA
rs4951377	51500000	1	203651824	rs11240734	20500000	casecontrol:dom:fix:11111111111	ATP2B4	0	NA	NA	EP300,TAL1,GATA2,RFX5,SIN3AK20,MBD4,MYBL2,MXI1,ETS1,NFIC,NR2F2,TAF1,CBX3	0	0	EnhG	TxWk	EnhG	TssAFlnk	TssAFlnk	TssA	0.681981	0.308549	0.207776	0.0560201	NA	ATP2B4,LAX1	NA	ATP2B4	hgb,irf,lymph,mchc,mcv,rbc,rdw,ret,wbc	NA
rs4951377	51500000	1	203651927	rs1541252	20500000	casecontrol:dom:fix:11111111111	ATP2B4	1	NA	ATP2B4::5_prime_UTR_variant	RFX5,SIN3AK20,MBD4,MYBL2,MXI1,ETS1,NFIC,NR2F2,TAF1,CBX3,TRIM28,UBTF,RCOR1,BCLAF1,TBP,FOXA1,ARID3A,FOXA2,RUNX3,TCF7L2,MAZ,YY1,JUNB,STAT5A,GABPA,SP1,POU2F2,EP300,USF1,ELF1,ZBTB33,POLR2A	0	0	EnhG	TxWk	EnhG	TssAFlnk	TssAFlnk	TssA	0.681981	0.308549	0.203838	0.0787879	NA	ATP2B4,LAX1	NA	ATP2B4	hgb,irf,lymph,mchc,mcv,rbc,rdw,ret,wbc	Mean corpuscular hemoglobin concentration
rs4951377	51500000	1	203652040	rs1541253	20500000	casecontrol:dom:fix:11111111111	ATP2B4	1	NA	ATP2B4::5_prime_UTR_variant	RFX5,SIN3AK20,MBD4,MYBL2,MXI1,ETS1,NFIC,NR2F2,TAF1,CBX3,TRIM28,UBTF,RCOR1,BCLAF1,TBP,FOXA1,ARID3A,FOXA2,RUNX3,TCF7L2,MAZ,YY1,JUNB,STAT5A,GABPA,SP1,POU2F2,EP300,USF1,ZBTB33,POLR2A,FOSL2,JUND,SIX5,SRF,CEBPB,MAX,ELF1	0	0	EnhG	Tx	EnhG	TssBiv	TxFlnk	TssA	0.681981	0.308549	0.203838	0.0787879	NA	ATP2B4,LAX1	NA	ATP2B4	hgb,irf,lymph,mchc,mcv,rbc,rdw,ret,wbc	NA
rs4951377	51500000	1	203652140	rs1541254	18000000	casecontrol:dom:fix:11111111111	ATP2B4	1	NA	ATP2B4::5_prime_UTR_variant	SIN3AK20,MBD4,MYBL2,MXI1,ETS1,NFIC,NR2F2,TAF1,CBX3,TRIM28,UBTF,RCOR1,BCLAF1,TBP,FOXA1,ARID3A,FOXA2,RUNX3,TCF7L2,MAZ,YY1,JUNB,STAT5A,GABPA,SP1,POU2F2,EP300,USF1,ZBTB33,POLR2A,FOSL2,JUND,SIX5,SRF,CEBPB	0	0	EnhG	Tx	EnhG	TssBiv	TxFlnk	TssA	0.68121	0.295447	0.21789	0.059633	NA	ATP2B4,LAX1	NA	NA	hgb,irf,lymph,mchc,mcv,rbc,rdw,ret,wbc	NA
rs4951377	51500000	1	203652141	rs1541255	18000000	casecontrol:dom:fix:11111111111	ATP2B4	1	NA	ATP2B4::5_prime_UTR_variant	SIN3AK20,MBD4,MYBL2,MXI1,ETS1,NFIC,NR2F2,TAF1,CBX3,TRIM28,UBTF,RCOR1,BCLAF1,TBP,FOXA1,ARID3A,FOXA2,RUNX3,TCF7L2,MAZ,YY1,JUNB,STAT5A,GABPA,SP1,POU2F2,EP300,USF1,ZBTB33,POLR2A,FOSL2,JUND,SIX5,SRF,CEBPB	0	0	EnhG	Tx	EnhG	TssBiv	TxFlnk	TssA	0.68121	0.295447	0.195218	0.0762994	NA	NA	NA	ATP2B4	hgb,irf,lymph,mchc,mcv,rbc,rdw,ret,wbc	NA
rs4951377	51500000	1	203652444	rs1419114	23300000	casecontrol:dom:fix:11111111111	ATP2B4	1	NA	ATP2B4::synonymous_variant	NA	0	0	EnhG	Tx	EnhG	TssBiv	TssAFlnk	TssA	0.681953	0.308269	0.203838	0.0787879	NA	ATP2B4,LAX1	NA	ATP2B4	hgb,irf,lymph,mchc,mcv,rbc,rdw,ret	NA
rs4951377	51500000	1	203652683	rs4951369	12100000	casecontrol:dom:fix:11111111111	ATP2B4	0	NA	NA	NA	0	0	EnhG	Tx	TxWk	TssA	TssAFlnk	TssA	0.681641	0.320215	0.224939	0.0823146	NA	NA	NA	ATP2B4	hgb,irf,lymph,mchc,mcv,rbc,rdw,ret,wbc	NA
rs4951377	51500000	1	203652698	rs4951070	12100000	casecontrol:dom:fix:11111111111	ATP2B4	0	NA	NA	NA	0	0	EnhG	Tx	TxWk	TssA	TssAFlnk	TssA	0.681641	0.320215	0.224939	0.0823146	NA	ATP2B4,LAX1	NA	ATP2B4	hgb,irf,lymph,mchc,mcv,rbc,rdw,ret	NA
rs4951377	51500000	1	203652905	rs4951370	40700000	casecontrol:dom:fix:11111111111	ATP2B4	0	NA	NA	NA	0	0	TxWk	TxWk	TxWk	TssA	TssAFlnk	TssA	0.671725	0.242765	NA	NA	NA	NA	NA	ATP2B4	hgb,irf,lymph,mchc,mcv,rbc,rdw,ret	NA
rs4951377	51500000	1	203652946	rs4951371	20500000	casecontrol:dom:fix:11111111111	ATP2B4	0	NA	NA	NA	0	0	TxWk	TxWk	TxWk	TssA	TssAFlnk	TssA	0.681945	0.306158	0.203838	0.0787879	NA	NA	NA	ATP2B4	hgb,irf,lymph,mchc,mcv,rbc,rdw,ret	NA
rs4951377	51500000	1	203653544	rs7547793	20500000	casecontrol:dom:fix:11111111111	ATP2B4	0	NA	NA	NA	0	0	TxWk	TxWk	TxWk	TxWk	Enh	TssA	0.681949	0.306144	0.217698	0.0743931	NA	NA	NA	ATP2B4	hgb,irf,lymph,mchc,mcv,rbc,rdw,ret	NA
rs4951377	51500000	1	203653690	rs7555703	20500000	casecontrol:dom:fix:11111111111	ATP2B4	0	NA	NA	NA	0	0	TxWk	TxWk	TxWk	TxWk	Enh	TssA	0.681949	0.30614	0.221736	0.0808907	NA	NA	NA	ATP2B4	hgb,irf,lymph,mchc,mcv,rbc,rdw,ret	NA
rs4951377	51500000	1	203653786	rs7535676	20500000	casecontrol:dom:fix:11111111111	ATP2B4	0	NA	NA	NA	0	0	TxWk	TxWk	TxWk	TxWk	Enh	TssA	0.681949	0.30613	NA	NA	NA	NA	NA	ATP2B4	hgb,irf,lymph,mchc,mcv,rbc,rdw,ret	NA
rs4951377	51500000	1	203654024	rs10900585	17600000	casecontrol:dom:fix:11111111111	ATP2B4	0	NA	NA	NA	0	0	TxWk	TxWk	TxWk	TxWk	Enh	TssA	0.656457	0.468156	0.158123	0.109621	NA	NA	NA	ATP2B4	hgb,irf,lymph,mchc,mcv,rbc,rdw,ret,wbc	Malaria
rs4951377	51500000	1	203654085	rs10900586	20500000	casecontrol:dom:fix:11111111111	ATP2B4	0	NA	NA	NA	0	0	TxWk	TxWk	TxWk	TxWk	Enh	TssA	0.682127	0.30755	0.206148	0.054918	NA	NA	NA	ATP2B4	hgb,irf,lymph,mchc,mcv,rbc,rdw,ret	NA
rs4951377	51500000	1	203654098	rs10793762	20500000	casecontrol:dom:fix:11111111111	ATP2B4	0	NA	NA	NA	0	0	TxWk	TxWk	TxWk	TxWk	Enh	TssA	0.681951	0.306223	0.21831	0.0625518	NA	NA	NA	ATP2B4	hgb,irf,lymph,mchc,mcv,rbc,rdw,ret	NA
rs4951377	51500000	1	203654546	rs6692632	20500000	casecontrol:dom:fix:11111111111	ATP2B4	0	NA	NA	NA	0	0	Tx	TxWk	TxWk	TxWk	Enh	TssA	0.681952	0.306195	0.217698	0.0743931	NA	NA	NA	ATP2B4	hgb,irf,lymph,mchc,mcv,rbc,rdw,ret,wbc	NA
rs4951377	51500000	1	203654568	rs6658130	20500000	casecontrol:dom:fix:11111111111	ATP2B4	0	NA	NA	NA	0	0	Tx	TxWk	TxWk	TxWk	Enh	TssA	0.681952	0.306195	0.207787	0.054918	NA	ATP2B4,LAX1	NA	ATP2B4	hgb,irf,lymph,mchc,mcv,rbc,rdw,ret	NA
rs4951377	51500000	1	203654668	rs10594838	20400000	casecontrol:dom:fix:11111111111	ATP2B4	0	NA	NA	NA	0	0	Tx	TxWk	TxWk	TxWk	Enh	TssA	0.681986	0.308525	0.207787	0.054918	NA	NA	NA	NA	hgb,irf,lymph,mchc,mcv,rbc,rdw,ret	NA
rs4951377	51500000	1	203654738	rs6594006	17800000	casecontrol:dom:fix:11111111111	ATP2B4	0	NA	NA	NA	0	0	Tx	TxWk	TxWk	TxWk	Enh	TssA	0.681544	0.300309	0.22121	0.0625518	NA	ATP2B4,LAX1	NA	ATP2B4	hgb,irf,lymph,mchc,mcv,rbc,rdw,ret	NA
rs4951377	51500000	1	203654772	rs6594007	17800000	casecontrol:dom:fix:11111111111	ATP2B4	0	NA	NA	NA	0	0	Tx	TxWk	TxWk	TxWk	Enh	TssA	0.681544	0.300309	0.22121	0.0625518	NA	ATP2B4,LAX1	NA	ATP2B4	hgb,irf,lymph,mchc,mcv,rbc,rdw,ret	NA
rs4951377	51500000	1	203654851	rs6594008	19400000	casecontrol:dom:fix:11111111111	ATP2B4	0	NA	NA	NA	0	0	Tx	TxWk	TxWk	TxWk	TssAFlnk	TssA	0.682095	0.303102	NA	NA	NA	ATP2B4,LAX1	NA	ATP2B4	hgb,irf,lymph,mchc,mcv,rbc,rdw,ret,wbc	NA
rs4951377	51500000	1	203655043	rs7539122	50700000	casecontrol:dom:fix:11111111111	ATP2B4	0	NA	NA	NA	0	0	Tx	TxWk	TxWk	TxWk	TssAFlnk	TssA	0.678899	0.284768	0.223762	0.0680101	NA	ATP2B4,LAX1	NA	ATP2B4	hgb,irf,lymph,mchc,mcv,rbc,rdw,ret,wbc	NA
rs4951377	51500000	1	203655121	rs7551442	18300000	casecontrol:dom:fix:11111111111	ATP2B4	0	NA	NA	NA	0	0	Tx	TxWk	TxWk	TxWk	TssAFlnk	TssA	0.682066	0.305049	0.22121	0.0625518	NA	ATP2B4,LAX1	NA	ATP2B4	hgb,irf,lymph,mchc,mcv,rbc,rdw,ret,wbc	NA
rs4951377	51500000	1	203655270	rs7551560	18300000	casecontrol:dom:fix:11111111111	ATP2B4	0	NA	NA	GATA2	0	0	Tx	TxWk	TxWk	TxWk	TssAFlnk	TssA	0.682087	0.303952	0.217698	0.0865309	NA	ATP2B4,LAX1	NA	ATP2B4	hgb,irf,lymph,mchc,mcv,rbc,rdw,ret	NA
rs4951377	51500000	1	203655743	rs7554335	35700000	casecontrol:dom:fix:11111111111	ATP2B4	0	NA	NA	NA	0	0	Tx	TxWk	TxWk	TxWk	Enh	TxWk	0.678934	0.26985	0.196643	0.0801906	NA	NA	NA	ATP2B4	hgb,irf,lymph,mchc,mcv,rbc,rdw,ret	NA
rs4951377	51500000	1	203655785	rs4951375	19200000	casecontrol:dom:fix:11111111111	ATP2B4	0	NA	NA	NA	0	0	Tx	TxWk	TxWk	TxWk	Enh	TxWk	0.682004	0.30396	0.207776	0.0560201	NA	ATP2B4,LAX1	NA	NA	hgb,irf,lymph,mchc,mcv,rbc,rdw,ret	NA
rs4951377	51500000	1	203655882	rs6594010	16900000	casecontrol:dom:fix:11111111111	ATP2B4	0	NA	NA	NA	0	0	TxWk	TxWk	TxWk	TxWk	Enh	TxWk	0.681834	0.297834	0.207776	0.0560201	NA	NA	NA	ATP2B4	hgb,irf,lymph,mchc,mcv,rbc,rdw,ret	NA
rs4951377	51500000	1	203655955	rs6594011	19300000	casecontrol:dom:fix:11111111111	ATP2B4	0	NA	NA	NA	0	0	TxWk	TxWk	TxWk	TxWk	Enh	TxWk	0.682011	0.303065	0.203838	0.0787879	NA	NA	NA	ATP2B4	hgb,irf,lymph,mchc,mcv,rbc,rdw,ret	NA
rs4951377	51500000	1	203656067	rs6696548	18300000	casecontrol:dom:fix:11111111111	ATP2B4	0	NA	NA	NA	0	0	TxWk	TxWk	TxWk	TxWk	TxWk	TxWk	0.682089	0.303875	0.221736	0.0808907	NA	NA	NA	ATP2B4	hgb,irf,lymph,mchc,mcv,rbc,rdw,ret	NA
rs4951377	51500000	1	203656178	rs4347266	18100000	casecontrol:dom:fix:11111111111	ATP2B4	0	NA	NA	NA	0	0	TxWk	TxWk	TxWk	TxWk	TxWk	TxWk	0.682113	0.304004	0.217698	0.0743931	NA	NA	NA	ATP2B4	hgb,irf,lymph,mchc,mcv,rbc,rdw,ret,wbc	NA
rs4951377	51500000	1	203656230	rs2365860	18300000	casecontrol:dom:fix:11111111111	ATP2B4	0	NA	NA	NA	0	0	TxWk	TxWk	TxWk	TxWk	TxWk	TxWk	0.682089	0.303861	0.221736	0.0808907	NA	ATP2B4,LAX1	NA	ATP2B4	hgb,irf,lymph,mchc,mcv,rbc,rdw,ret	NA
rs4951377	51500000	1	203656814	rs10900588	18200000	casecontrol:dom:fix:11111111111	ATP2B4	0	NA	NA	NA	0	0	TxWk	TxWk	TxWk	TxWk	TxWk	TxWk	0.682091	0.303804	0.203838	0.0787879	NA	ATP2B4,LAX1	NA	ATP2B4	hgb,irf,lymph,mchc,mcv,rbc,rdw,ret	NA
rs4951377	51500000	1	203656974	rs10900589	18300000	casecontrol:dom:fix:11111111111	ATP2B4	0	NA	NA	NA	0	0	TxWk	TxWk	TxWk	TxWk	TxWk	TxWk	0.682092	0.303793	0.203838	0.0787879	NA	ATP2B4,LAX1	NA	ATP2B4	hgb,irf,lymph,mchc,mcv,rbc,rdw,ret	NA
rs4951377	51500000	1	203657117	rs12122293	18300000	casecontrol:dom:fix:11111111111	ATP2B4	0	NA	NA	NA	0	0	TxWk	TxWk	TxWk	TxWk	TxWk	TxWk	0.682092	0.3038	0.207776	0.0560201	NA	NA	NA	NA	hgb,irf,lymph,mchc,mcv,rbc,rdw,ret,wbc	NA
rs4951377	51500000	1	203657220	rs6692627	18300000	casecontrol:dom:fix:11111111111	ATP2B4	0	NA	NA	NA	0	0	TxWk	TxWk	TxWk	TxWk	TxWk	TxWk	0.682093	0.30379	0.22121	0.0625518	NA	NA	NA	ATP2B4	hgb,irf,lymph,mchc,mcv,rbc,rdw,ret	NA
rs4951377	51500000	1	203657688	rs2365859	18300000	casecontrol:dom:fix:11111111111	ATP2B4	0	NA	NA	NA	0	0	Tx	TxWk	TxWk	TxWk	TxWk	TxWk	0.682095	0.303811	0.207776	0.0560201	NA	NA	NA	ATP2B4	hgb,irf,lymph,mchc,mcv,rbc,rdw,ret	NA
rs4951377	51500000	1	203657749	rs2365858	24800000	casecontrol:dom:fix:11111111111	ATP2B4	0	NA	NA	NA	0	0	Tx	TxWk	TxWk	TxWk	TxWk	TxWk	0.681896	0.301434	0.227979	0.0604491	NA	ATP2B4,LAX1	NA	ATP2B4	hgb,irf,lymph,mchc,mcv,rbc,rdw,ret	NA
rs4951377	51500000	1	203658471	rs4951377	51500000	casecontrol:dom:fix:11111111111	ATP2B4	0	NA	NA	NA	0	0	Tx	TxWk	TxWk	TxWk	Enh	TxWk	0.681302	0.300718	0.209836	0.127049	NA	ATP2B4,LAX1	NA	ATP2B4	hgb,irf,lymph,mchc,mcv,rbc,rdw,ret	NA
rs12083051	4660	1	246001444	rs12083051	4660	casecontrol:add:fix:11111111111	SMYD3	0	NA	NA	NA	0	0	Quies	Quies	TxWk	TxWk	TxWk	Quies	0.23421	0.0881571	0.965437	0.937188	NA	NA	NA	NA	NA	NA
rs116782507	17100	2	5392494	rs115791009	717	casecontrol:add:fix:11111111111	NA	0	NA	NA	NA	0	0	Quies	Het	Quies	Het	Quies	Quies	0.04194	0.428555	0.300901	0.379667	NA	NA	NA	NA	NA	NA
rs116782507	17100	2	5402797	rs2349402	1600	casecontrol:add:fix:11111111111	NA	0	NA	NA	NA	0	0	Quies	Het	Quies	Het	Quies	Quies	0.0304939	0.395389	NA	NA	NA	NA	NA	NA	NA	NA
rs116782507	17100	2	5416383	rs115619297	2920	casecontrol:add:fix:11111111111	NA	0	NA	NA	NA	0	0	Quies	Het	Quies	Het	Quies	Quies	0.0316399	0.355307	0.347175	0.41215	NA	NA	NA	NA	NA	NA
rs116782507	17100	2	5435704	rs116782507	17100	casecontrol:add:fix:11111111111	NA	0	NA	NA	NA	0	0	Quies	ReprPCWk	Quies	Het	Quies	Quies	0.0328835	0.564745	0.351974	0.412664	NA	NA	NA	NA	NA	NA
rs56291704	4440	2	34200798	rs11885653	2760	casecontrol:het:fix:11111111111	NA	0	LINC01317	NA	MAFK,MAFF	0	0	Quies	Quies	Quies	Quies	Quies	Quies	0.411565	0.171546	0.591386	0.682496	NA	NA	NA	NA	NA	NA
rs56291704	4440	2	34201221	rs56291704	4440	casecontrol:het:fix:11111111111	NA	0	LINC01317	NA	NA	0	0	Quies	Quies	Quies	Quies	Quies	Quies	0.405373	0.176684	0.598846	0.675	NA	NA	NA	NA	NA	NA
rs17036074	1070	2	69062392	rs17036074	1070	casecontrol:add:cor:11111111111	NA	0	NA	NA	NA	0	0	TssAFlnk	TxWk	TxWk	ReprPCWk	Enh	Quies	0.0645958	0.047806	NA	NA	NA	NA	NA	NA	NA	NA
rs35233386	1040	2	69356088	rs75721946	362	subphenotype:add:cm_sma_other_ind	ANTXR1	0	NA	NA	NA	0	0	Quies	Quies	Quies	TxWk	Quies	Quies	0.240457	0.940092	0.737758	0.345076	NA	NA	NA	NA	NA	NA
rs35233386	1040	2	69356598	rs35233386	1040	subphenotype:add:cm_sma_other_ind	ANTXR1	0	NA	NA	NA	0	0	Quies	Quies	Quies	TxWk	Quies	Quies	0.272218	0.98003	0.799216	0.394874	NA	NA	NA	NA	NA	NA
rs35233386	1040	2	69358395	rs58240054	223	subphenotype:add:cm_sma_other_ind	ANTXR1	0	NA	NA	NA	0	0	Quies	Quies	Quies	TxWk	Quies	Quies	0.160762	0.617104	0.404492	0.139066	NA	NA	NA	NA	NA	NA
rs35233386	1040	2	69358857	kgp10254417	265	subphenotype:add:cm_sma_other_ind	ANTXR1	0	NA	NA	MAFK,MAFF	0	0	Quies	Quies	Quies	TxWk	Quies	Quies	0.161054	0.606162	0.404492	0.138107	NA	NA	NA	NA	NA	NA
rs35233386	1040	2	69361444	rs11693440	131	subphenotype:add:cm_sma_other_ind	ANTXR1	0	NA	NA	NA	0	0	Quies	Quies	Quies	Quies	Quies	Quies	0.365787	0.780384	0.915754	0.593513	NA	NA	NA	NA	NA	NA
rs35233386	1040	2	69365451	rs34716040	167	subphenotype:add:cm_sma_other_ind	ANTXR1	0	NA	NA	NA	0	0	Quies	Quies	Quies	Quies	Quies	Quies	0.100233	0.268981	0.390589	0.120386	NA	NA	NA	NA	NA	NA
rs115075175	1950	2	72521787	rs147565449	659	casecontrol:add:fix:11111111111	EXOC6B	0	EXOC6B	NA	NA	0	0	Quies	Quies	Quies	Quies	Quies	Quies	0.0160591	0.100375	0.420821	0.452516	NA	NA	NA	NA	NA	NA
rs115075175	1950	2	72601995	rs115075175	1950	casecontrol:add:fix:11111111111	EXOC6B	0	EXOC6B	NA	NA	0	0	Quies	TxWk	Quies	Quies	Quies	Quies	0.0148248	0.0557528	0.429374	0.456592	NA	NA	NA	NA	NA	NA
rs115075175	1950	2	72884489	rs190727022	1940	casecontrol:add:fix:11111111111	EXOC6B	0	EXOC6B	NA	NA	0	0	Quies	Quies	Quies	Quies	Quies	Quies	0.0154145	0.0463276	0.424921	0.45472	NA	NA	NA	NA	NA	NA
rs187671713	4360	2	76918971	rs72813324	2530	subphenotype:het:other	NA	0	NA	NA	NA	0	0	Quies	Quies	Quies	Quies	Quies	Quies	0.0642703	0.812597	0.794951	0.761235	NA	NA	NA	NA	NA	NA
rs187671713	4360	2	76921082	rs72813325	2340	subphenotype:het:other	NA	0	NA	NA	NA	0	0	Quies	Quies	Quies	Quies	Quies	Quies	0.0645586	0.824765	NA	NA	NA	NA	NA	NA	NA	NA
rs187671713	4360	2	76929465	rs187671713	4360	subphenotype:dom:other	NA	0	NA	NA	NA	0	0	Quies	Quies	Quies	Quies	Quies	Quies	0.0650825	0.773707	NA	NA	NA	NA	NA	NA	NA	NA
rs187671713	4360	2	76935305	rs72813384	1460	subphenotype:het:other	NA	0	NA	NA	NA	0	0	Quies	Quies	Quies	Quies	Quies	Quies	0.0651336	0.795461	0.797652	0.767202	NA	NA	NA	NA	NA	NA
rs187671713	4360	2	76937122	rs72813388	472	subphenotype:het:other	NA	0	NA	NA	NA	0	0	Quies	Quies	Quies	Quies	Quies	Quies	0.0593813	0.844033	0.813428	0.779541	NA	NA	NA	NA	NA	NA
rs187671713	4360	2	76937222	rs112717130	472	subphenotype:het:other	NA	0	NA	NA	NA	0	0	Quies	Quies	Quies	Quies	Quies	Quies	0.0593804	0.844038	0.813428	0.779541	NA	NA	NA	NA	NA	NA
rs187671713	4360	2	76940247	rs72813392	346	subphenotype:het:other	NA	0	NA	NA	NA	0	0	Quies	Quies	Quies	Quies	Quies	Quies	0.0606332	0.853173	0.792445	0.760289	NA	NA	NA	NA	NA	NA
rs187671713	4360	2	76940403	rs72813393	357	subphenotype:het:other	NA	0	NA	NA	NA	0	0	Quies	Quies	Quies	Quies	Quies	Quies	0.0605671	0.85298	0.7964	0.763715	NA	NA	NA	NA	NA	NA
rs62169797	1240	2	142222786	rs4371296	282	casecontrol:dom:cor:00000011100	LRP1B	0	NA	NA	MAFK	0	0	Quies	Quies	Quies	Quies	Quies	Quies	0.263674	0.296005	NA	NA	NA	NA	NA	NA	NA	NA
rs62169797	1240	2	142319835	rs62169797	1240	subphenotype:het:sma	LRP1B	0	NA	NA	NA	0	0	Quies	Quies	Quies	Quies	Quies	Quies	0.0712545	0.593468	0.722542	0.857686	NA	NA	NA	NA	NA	NA
rs62169797	1240	2	142323755	rs140774811	112	subphenotype:add:sma	LRP1B	0	NA	NA	NA	0	0	Quies	Quies	Quies	Quies	Quies	Quies	0.0360401	0.688609	0.341051	0.187083	NA	NA	NA	NA	NA	NA
rs115386769	1390	2	224014943	rs116127252	141	subphenotype:add:sma	NA	0	NA	NA	NA	0	0	ReprPCWk	ReprPCWk	Quies	Quies	Quies	Quies	0.0180759	0.260854	0.365878	0.421385	NA	NA	NA	NA	NA	NA
rs115386769	1390	2	224066294	rs114415827	172	subphenotype:add:sma	NA	0	NA	NA	NA	0	0	Quies	Quies	Quies	ReprPCWk	Quies	Quies	0.0186182	0.239865	0.365878	0.421385	NA	NA	NA	NA	NA	NA
rs115386769	1390	2	224069844	rs78382977	232	subphenotype:add:sma	NA	0	NA	NA	NA	0	0	Quies	Quies	Enh	ReprPCWk	Quies	Quies	0.0222003	0.110518	NA	NA	NA	NA	NA	NA	NA	NA
rs115386769	1390	2	224113428	rs115386769	1390	subphenotype:add:cm_sma_other_ind	NA	0	NA	RN7SL807P::non_coding_exon_variant,nc_transcript_variant	NA	0	0	Quies	Quies	Quies	Quies	Quies	Quies	0.0233836	0.218216	0.365878	0.421385	NA	NA	NA	NA	NA	NA
rs2874666	2340	3	3258402	kgp11564443	256	casecontrol:add:fix:11111111111	NA	0	NA	NA	NA	0	0	Quies	ReprPCWk	Quies	Quies	Quies	Quies	0.588	0.945792	0.490909	0.587792	NA	TRNT1	NA	NA	NA	NA
rs2874666	2340	3	3260438	rs2874666	2340	casecontrol:rec:fix:11111111111	NA	0	NA	NA	NA	0	0	Quies	ReprPCWk	Quies	Quies	Quies	Quies	0.590867	0.829089	0.528889	0.489444	NA	NA	NA	NA	NA	NA
rs2874666	2340	3	3260833	rs3856858	154	casecontrol:add:fix:11111111111	NA	0	NA	NA	NA	0	0	Quies	ReprPCWk	Quies	Quies	Quies	Quies	0.596097	0.848882	0.447687	0.491189	NA	NA	NA	NA	NA	NA
rs2874666	2340	3	3261790	rs11922616	1090	casecontrol:add:fix:11111111111	NA	0	NA	NA	NA	0	0	Quies	Quies	Quies	Quies	Quies	Quies	0.556435	0.474747	0.394917	0.436037	NA	NA	NA	NA	NA	NA
rs2874666	2340	3	3262516	rs9854330	171	casecontrol:rec:fix:11111111111	NA	0	NA	NA	NA	0	0	Quies	Quies	Quies	Quies	Quies	Quies	0.628064	0.681682	0.387229	0.476145	NA	NA	NA	NA	NA	NA
rs6550603	4320	3	18698928	rs9845443	146	casecontrol:dom:fix:11111111111	NA	0	NA	NA	NA	0	0	Quies	Quies	Quies	Quies	Quies	Quies	0.913562	0.179125	0.904891	0.96778	NA	NA	NA	NA	NA	NA
rs6550603	4320	3	18700484	rs5021426	177	casecontrol:dom:fix:11111111111	NA	0	NA	NA	NA	0	0	Quies	Quies	Quies	Quies	Quies	Quies	0.9224	0.18839	0.910377	0.959197	NA	NA	NA	NA	NA	NA
rs6550603	4320	3	18705035	kgp10175770	513	casecontrol:dom:fix:11111111111	NA	0	NA	NA	NA	0	0	Quies	Quies	Quies	Quies	Het	Quies	0.932686	0.224888	0.915849	0.964826	NA	NA	NA	NA	NA	NA
rs6550603	4320	3	18708280	rs6550560	175	casecontrol:dom:fix:11111111111	NA	0	NA	NA	EP300,GATA3,FOXA1,ESR1	0	0	Quies	Quies	Quies	Quies	Quies	Quies	0.921549	0.196634	0.912932	0.966453	NA	NA	NA	NA	NA	NA
rs6550603	4320	3	18709522	rs12106877	145	casecontrol:add:str	NA	0	NA	NA	NA	0	0	Quies	Quies	Quies	Quies	Quies	Quies	0.388588	0.66654	0.515507	0.592624	NA	NA	NA	NA	lymph	NA
rs6550603	4320	3	18710131	rs11714576	199	casecontrol:add:fix:11111100000	NA	0	NA	NA	NA	0	0	Quies	Quies	Quies	Quies	Quies	Quies	0.315446	0.712804	0.47268	0.448454	NA	NA	NA	NA	lymph,lymph_p	NA
rs6550603	4320	3	18711210	rs13070384	174	casecontrol:add:fix:11111100000	NA	0	NA	NA	TCF7L2,ESR1	0	0	Quies	Quies	Quies	Quies	Quies	Quies	0.315435	0.712865	0.532646	0.575601	NA	NA	NA	NA	lymph,lymph_p	NA
rs6550603	4320	3	18711400	rs13070928	236	casecontrol:add:fix:11111100000	NA	0	NA	NA	NA	0	0	Quies	Quies	Quies	Quies	Quies	Quies	0.313616	0.677159	0.497345	0.45708	NA	NA	NA	NA	lymph,lymph_p	NA
rs6550603	4320	3	18711750	rs12108075	161	casecontrol:add:fix:11111100000	NA	0	NA	NA	NA	0	0	Quies	Quies	Quies	Quies	Quies	Quies	0.315219	0.708831	NA	NA	NA	NA	NA	NA	lymph,lymph_p	NA
rs6550603	4320	3	18711777	rs12107647	183	casecontrol:add:fix:11111100000	NA	0	NA	NA	NA	0	0	Quies	Quies	Quies	Quies	Quies	Quies	0.315229	0.707751	NA	NA	NA	NA	NA	NA	lymph,lymph_p	NA
rs6550603	4320	3	18712181	rs13099246	164	casecontrol:add:fix:11111100000	NA	0	NA	NA	NA	0	0	Quies	ReprPCWk	Quies	Quies	Quies	Quies	0.315131	0.697114	0.554103	0.575293	NA	NA	NA	NA	lymph,lymph_p	NA
rs6550603	4320	3	18712232	rs13077024	164	casecontrol:add:fix:11111100000	NA	0	NA	NA	NA	0	0	Quies	ReprPCWk	Quies	Quies	Quies	Quies	0.315071	0.692863	0.522378	0.587508	NA	NA	NA	NA	lymph,lymph_p	NA
rs6550603	4320	3	18712323	rs13076720	165	casecontrol:add:fix:11111100000	NA	0	NA	NA	NA	0	0	Quies	ReprPCWk	Quies	Quies	Quies	Quies	0.315096	0.693315	0.538771	0.591163	NA	NA	NA	NA	lymph,lymph_p	NA
rs6550603	4320	3	18713139	rs13082395	166	casecontrol:add:fix:11111100000	NA	0	NA	NA	NA	0	0	Quies	ReprPCWk	Quies	Quies	Quies	Quies	0.314958	0.678333	0.554103	0.575293	NA	NA	NA	NA	lymph,lymph_p	NA
rs6550603	4320	3	18715240	rs11708645	188	casecontrol:add:fix:11111100000	NA	0	NA	NA	NA	0	0	Quies	ReprPCWk	Quies	Het	Quies	Quies	0.314948	0.678594	0.48902	0.452872	NA	NA	NA	NA	lymph,lymph_p	NA
rs6550603	4320	3	18715592	rs11712368	188	casecontrol:add:fix:11111100000	NA	0	NA	NA	NA	0	0	Quies	ReprPCWk	Quies	Het	Quies	Quies	0.314947	0.678642	0.48902	0.452872	NA	NA	NA	NA	lymph,lymph_p	NA
rs6550603	4320	3	18716133	rs11918322	183	casecontrol:add:fix:11111100000	NA	0	NA	NA	NA	0	0	Quies	ReprPCWk	Quies	Quies	Quies	Quies	0.315496	0.690623	0.457153	0.42865	NA	NA	NA	NA	lymph,lymph_p	NA
rs6550603	4320	3	18716294	rs11921933	188	casecontrol:add:fix:11111100000	NA	0	NA	NA	NA	0	0	Quies	ReprPCWk	Quies	Quies	Quies	Quies	0.314945	0.67871	NA	NA	NA	NA	NA	NA	lymph,lymph_p	NA
rs6550603	4320	3	18716565	rs11914305	174	casecontrol:add:fix:11111100000	NA	0	NA	NA	NA	0	0	Quies	ReprPCWk	Quies	Quies	Het	Quies	0.315007	0.681383	0.471985	0.457265	NA	NA	NA	NA	lymph,lymph_p	NA
rs6550603	4320	3	18716782	rs4494952	166	casecontrol:add:fix:11111100000	NA	0	NA	NA	NA	0	0	Quies	ReprPCWk	Quies	Quies	Het	Quies	0.314788	0.680813	0.457619	0.448602	NA	NA	NA	NA	lymph,lymph_p	NA
rs6550603	4320	3	18716853	rs4128130	163	casecontrol:add:fix:11111100000	NA	0	NA	NA	NA	0	0	Quies	ReprPCWk	Quies	Quies	Het	Quies	0.314965	0.67901	0.531814	0.567426	NA	NA	NA	NA	lymph,lymph_p	NA
rs6550603	4320	3	18716856	rs4128129	187	casecontrol:add:fix:11111100000	NA	0	NA	NA	NA	0	0	Quies	ReprPCWk	Quies	Quies	Het	Quies	0.314944	0.678725	0.48902	0.452872	NA	NA	NA	NA	lymph,lymph_p	NA
rs6550603	4320	3	18717808	rs4560321	143	casecontrol:add:fix:11111100000	NA	0	NA	NA	NA	0	0	Quies	ReprPCWk	Quies	Quies	Het	Quies	0.310987	0.717344	0.539869	0.556285	NA	NA	NA	NA	lymph,lymph_p	NA
rs6550603	4320	3	18718055	rs7615602	267	casecontrol:dom:fix:11111111111	NA	0	NA	NA	NA	0	0	Quies	ReprPCWk	Quies	Quies	Het	Quies	0.932703	0.21781	0.929515	0.970413	NA	NA	NA	NA	NA	NA
rs6550603	4320	3	18718068	rs11920460	163	casecontrol:add:fix:11111100000	NA	0	NA	NA	NA	0	0	Quies	ReprPCWk	Quies	Quies	Het	Quies	0.315021	0.677692	0.544444	0.552	NA	NA	NA	NA	lymph,lymph_p	NA
rs6550603	4320	3	18718308	rs7622320	585	casecontrol:dom:fix:11111111111	NA	0	NA	NA	NA	0	0	Quies	ReprPCWk	Quies	Quies	Het	Quies	0.932599	0.223691	0.924056	0.970196	NA	NA	NA	NA	NA	NA
rs6550603	4320	3	18718500	rs11715656	160	casecontrol:add:fix:11111100000	NA	0	NA	NA	NA	0	0	Quies	ReprPCWk	Quies	Quies	Het	Quies	0.314775	0.681624	0.528319	0.564602	NA	NA	NA	NA	lymph,lymph_p	NA
rs6550603	4320	3	18718778	rs13071063	181	casecontrol:add:fix:11111100000	NA	0	NA	NA	NA	0	0	Quies	ReprPCWk	Quies	Quies	Het	Quies	0.314771	0.681683	0.47268	0.448454	NA	NA	NA	NA	lymph,lymph_p	NA
rs6550603	4320	3	18718809	rs7618456	283	casecontrol:dom:fix:11111111111	NA	0	NA	NA	NA	0	0	Quies	ReprPCWk	Quies	Quies	Het	Quies	0.863556	0.943547	0.81773	0.921604	NA	NA	NA	NA	NA	NA
rs6550603	4320	3	18718848	rs7622818	267	casecontrol:dom:fix:11111111111	NA	0	NA	NA	NA	0	0	Quies	ReprPCWk	Quies	Quies	Het	Quies	0.932623	0.221981	0.924056	0.969534	NA	NA	NA	NA	NA	NA
rs6550603	4320	3	18719172	rs11925163	181	casecontrol:add:fix:11111100000	NA	0	NA	NA	NA	0	0	Quies	ReprPCWk	Quies	Quies	Het	Quies	0.314772	0.681705	0.46577	0.431016	NA	NA	NA	NA	lymph,lymph_p	NA
rs6550603	4320	3	18719531	rs34740995	267	casecontrol:add:fix:11111100000	NA	0	NA	NA	NA	0	0	Quies	ReprPCWk	Quies	Quies	Quies	Quies	0.313399	0.689008	0.522931	0.573446	NA	NA	NA	NA	lymph,lymph_p	NA
rs6550603	4320	3	18719670	rs13099740	114	casecontrol:add:fix:11111100000	NA	0	NA	NA	NA	0	0	Quies	ReprPCWk	Quies	Quies	Quies	Quies	0.314325	0.730187	0.46577	0.434859	NA	NA	NA	NA	lymph,lymph_p	NA
rs6550603	4320	3	18719701	rs11709148	141	casecontrol:add:fix:11111100000	NA	0	NA	NA	NA	0	0	Quies	ReprPCWk	Quies	Quies	Quies	Quies	0.314673	0.684069	0.554103	0.575293	NA	NA	NA	NA	lymph,lymph_p	NA
rs6550603	4320	3	18719910	rs11713263	161	casecontrol:add:fix:11111100000	NA	0	NA	NA	NA	0	0	Quies	ReprPCWk	Quies	Quies	Quies	Quies	0.31467	0.684105	0.47268	0.448454	NA	NA	NA	NA	lymph,lymph_p	NA
rs6550603	4320	3	18719967	rs11709227	160	casecontrol:add:fix:11111100000	NA	0	NA	NA	NA	0	0	Quies	ReprPCWk	Quies	Quies	Quies	Quies	0.314634	0.68472	0.47268	0.448454	NA	NA	NA	NA	lymph,lymph_p	NA
rs6550603	4320	3	18720044	kgp11570450	105	casecontrol:dom:fix:11111111111	NA	0	NA	NA	NA	0	0	Quies	ReprPCWk	Quies	Quies	Quies	Quies	0.920895	0.162337	0.911394	0.965086	NA	NA	NA	NA	NA	NA
rs6550603	4320	3	18720304	rs13073040	159	casecontrol:add:fix:11111100000	NA	0	NA	NA	NA	0	0	Quies	ReprPCWk	Quies	Quies	Quies	Quies	0.314444	0.688401	0.47268	0.448454	NA	NA	NA	NA	lymph,lymph_p	NA
rs6550603	4320	3	18720385	rs4575922	159	casecontrol:add:fix:11111100000	NA	0	NA	NA	NA	0	0	Quies	ReprPCWk	Quies	Quies	Quies	Quies	0.3144	0.689263	0.478761	0.45708	NA	NA	NA	NA	lymph,lymph_p	NA
rs6550603	4320	3	18720495	rs4411904	158	casecontrol:add:fix:11111100000	NA	0	NA	NA	NA	0	0	Quies	ReprPCWk	Quies	Quies	Quies	Quies	0.314336	0.690539	0.460131	0.443715	NA	NA	NA	NA	lymph,lymph_p	NA
rs6550603	4320	3	18720680	rs4413336	158	casecontrol:add:fix:11111100000	NA	0	NA	NA	NA	0	0	Quies	ReprPCWk	Quies	Quies	Quies	Quies	0.314333	0.690561	0.484469	0.43988	NA	NA	NA	NA	lymph,lymph_p	NA
rs6550603	4320	3	18721504	rs7611052	158	casecontrol:add:fix:11111100000	NA	0	NA	NA	NA	0	0	Quies	ReprPCWk	Quies	Quies	Quies	Quies	0.314357	0.689774	0.47268	0.448454	NA	NA	NA	NA	lymph,lymph_p	NA
rs6550603	4320	3	18723063	rs4640590	137	casecontrol:add:fix:11111100000	NA	0	NA	NA	NA	0	0	Quies	Quies	Quies	Het	Quies	Quies	0.314319	0.690982	0.528319	0.564602	NA	NA	NA	NA	lymph,lymph_p	NA
rs6550603	4320	3	18723915	rs13069627	136	casecontrol:add:fix:11111100000	NA	0	NA	NA	NA	0	0	Quies	Quies	Quies	Het	Quies	Quies	0.314299	0.691164	0.545028	0.581614	NA	NA	NA	NA	lymph,lymph_p	NA
rs6550603	4320	3	18723931	rs4395422	136	casecontrol:add:fix:11111100000	NA	0	NA	NA	NA	0	0	Quies	Quies	Quies	Het	Quies	Quies	0.314335	0.690089	0.528319	0.564602	NA	NA	NA	NA	lymph,lymph_p	NA
rs6550603	4320	3	18726502	rs13066974	140	casecontrol:add:fix:11111100000	NA	0	NA	NA	NA	0	0	Quies	ReprPCWk	Quies	Het	Quies	Quies	0.314443	0.6889	0.528319	0.562389	NA	NA	NA	NA	lymph,lymph_p	NA
rs6550603	4320	3	18726715	rs13087376	169	casecontrol:add:fix:11111100000	NA	0	NA	NA	NA	0	0	Quies	ReprPCWk	Quies	Het	Quies	Quies	0.311037	0.646635	0.466944	0.412253	NA	NA	NA	NA	lymph,lymph_p	NA
rs6550603	4320	3	18726798	rs13067530	163	casecontrol:add:fix:11111100000	NA	0	NA	NA	NA	0	0	Quies	ReprPCWk	Quies	Het	Quies	Quies	0.314438	0.688983	0.469931	0.448454	NA	NA	NA	NA	lymph,lymph_p	NA
rs6550603	4320	3	18727887	rs12638640	140	casecontrol:add:fix:11111100000	NA	0	NA	NA	NA	0	0	Quies	Quies	Quies	Quies	Quies	Quies	0.314474	0.687891	0.554103	0.575293	NA	NA	NA	NA	lymph,lymph_p	NA
rs6550603	4320	3	18728178	rs12636814	163	casecontrol:add:fix:11111100000	NA	0	NA	NA	NA	0	0	Quies	Quies	Quies	Quies	Quies	Quies	0.31443	0.689158	NA	NA	NA	NA	NA	NA	lymph,lymph_p	NA
rs6550603	4320	3	18728558	rs13099122	165	casecontrol:add:fix:11111100000	NA	0	NA	NA	NA	0	0	Quies	Quies	Quies	Quies	Quies	Quies	0.315449	0.665185	0.471985	0.457265	NA	NA	NA	NA	lymph,lymph_p	NA
rs6550603	4320	3	18728777	rs13079505	157	casecontrol:add:fix:11111100000	NA	0	NA	NA	NA	0	0	Quies	Quies	Quies	Quies	Quies	Quies	0.314583	0.685954	0.48902	0.452872	NA	NA	NA	NA	lymph,lymph_p	NA
rs6550603	4320	3	18728878	rs9845140	152	casecontrol:dom:fix:11111111111	NA	0	NA	NA	NA	0	0	Quies	Quies	Quies	Quies	Quies	Quies	0.9213	0.155832	0.916958	0.964879	NA	NA	NA	NA	NA	NA
rs6550603	4320	3	18729849	rs13062958	142	casecontrol:add:fix:11111100000	NA	0	NA	NA	NA	0	0	Quies	Quies	Quies	Quies	Quies	Quies	0.314367	0.684728	0.554103	0.575293	NA	NA	NA	NA	lymph,lymph_p	NA
rs6550603	4320	3	18730067	rs142228893	112	casecontrol:add:fix:11111100000	NA	0	NA	NA	NA	0	0	Quies	Quies	Quies	Quies	Quies	Quies	0.340442	0.730685	0.515934	0.579487	NA	NA	NA	NA	lymph	NA
rs6550603	4320	3	18730394	rs4597739	112	casecontrol:add:fix:11111100000	NA	0	NA	NA	NA	0	0	Quies	Quies	Quies	Quies	Quies	Quies	0.340503	0.729996	0.515179	0.576339	NA	NA	NA	NA	lymph	NA
rs6550603	4320	3	18730552	rs4597738	112	casecontrol:add:fix:11111100000	NA	0	NA	NA	NA	0	0	Quies	Quies	Quies	Quies	Quies	Quies	0.3405	0.730102	0.515179	0.576339	NA	NA	NA	NA	lymph	NA
rs6550603	4320	3	18731234	rs13064712	146	casecontrol:add:fix:11111100000	NA	0	NA	NA	NA	0	0	Quies	Quies	Quies	Quies	Quies	Quies	0.314424	0.686665	0.47268	0.448454	NA	NA	NA	NA	lymph,lymph_p	NA
rs6550603	4320	3	18731359	rs6550575	534	casecontrol:dom:fix:11111111111	NA	0	NA	NA	NA	0	0	Quies	Quies	Quies	Quies	Quies	Quies	0.993296	0.0513643	NA	NA	NA	NA	NA	NA	NA	NA
rs6550603	4320	3	18734039	rs67853537	155	casecontrol:add:fix:11111100000	NA	0	NA	NA	NA	0	0	Quies	ReprPCWk	Quies	Quies	Quies	Quies	0.314481	0.687397	NA	NA	NA	NA	NA	NA	lymph,lymph_p	NA
rs6550603	4320	3	18734132	rs9758291	142	casecontrol:add:fix:11111100000	NA	0	NA	NA	NA	0	0	Quies	ReprPCWk	Quies	Quies	Quies	Quies	0.314719	0.715026	NA	NA	NA	NA	NA	NA	lymph,lymph_p	NA
rs6550603	4320	3	18734425	rs202088035	141	casecontrol:add:fix:11111100000	NA	0	NA	NA	NA	0	0	Quies	ReprPCWk	Quies	Quies	Quies	Quies	0.314261	0.691819	NA	NA	NA	NA	NA	NA	lymph,lymph_p	NA
rs6550603	4320	3	18735148	rs6781089	150	casecontrol:add:fix:11111100000	NA	0	NA	NA	NA	0	0	Quies	ReprPCWk	Quies	Quies	Quies	Quies	0.314392	0.689656	NA	NA	NA	NA	NA	NA	lymph,lymph_p	NA
rs6550603	4320	3	18735262	rs4550838	178	casecontrol:add:fix:11111100000	NA	0	NA	NA	NA	0	0	Quies	ReprPCWk	Quies	Quies	Quies	Quies	0.316513	0.636968	NA	NA	NA	NA	NA	NA	lymph,lymph_p	NA
rs6550603	4320	3	18735299	rs4404468	150	casecontrol:add:fix:11111100000	NA	0	NA	NA	NA	0	0	Quies	ReprPCWk	Quies	Quies	Quies	Quies	0.314141	0.679293	NA	NA	NA	NA	NA	NA	lymph,lymph_p	NA
rs6550603	4320	3	18735303	rs372803756	150	casecontrol:add:fix:11111100000	NA	0	NA	NA	NA	0	0	Quies	ReprPCWk	Quies	Quies	Quies	Quies	0.314141	0.679293	NA	NA	NA	NA	NA	NA	lymph,lymph_p	NA
rs6550603	4320	3	18735307	rs374161558	150	casecontrol:add:fix:11111100000	NA	0	NA	NA	NA	0	0	Quies	ReprPCWk	Quies	Quies	Quies	Quies	0.314141	0.679291	NA	NA	NA	NA	NA	NA	lymph,lymph_p	NA
rs6550603	4320	3	18735308	rs368548507	150	casecontrol:add:fix:11111100000	NA	0	NA	NA	NA	0	0	Quies	ReprPCWk	Quies	Quies	Quies	Quies	0.314141	0.679291	NA	NA	NA	NA	NA	NA	lymph,lymph_p	NA
rs6550603	4320	3	18735851	rs66715408	148	casecontrol:add:fix:11111100000	NA	0	NA	NA	YY1	0	0	Quies	ReprPCWk	Quies	Quies	Quies	Quies	0.314426	0.688777	0.46577	0.434859	NA	NA	NA	NA	lymph,lymph_p	NA
rs6550603	4320	3	18736221	rs4133217	126	casecontrol:add:fix:11111100000	NA	0	NA	NA	NA	0	0	Quies	ReprPCWk	Quies	Quies	Quies	Quies	0.314427	0.688756	0.554103	0.569432	NA	NA	NA	NA	lymph,lymph_p	NA
rs6550603	4320	3	18736562	rs11128902	135	casecontrol:add:fix:11111100000	NA	0	NA	NA	NA	0	0	Quies	ReprPCWk	Quies	Quies	Quies	Quies	0.314732	0.697355	NA	NA	NA	NA	NA	NA	lymph,lymph_p	NA
rs6550603	4320	3	18736644	rs11128903	126	casecontrol:add:fix:11111100000	NA	0	NA	NA	NA	0	0	Quies	ReprPCWk	Quies	Quies	Quies	Quies	0.314483	0.687079	0.516385	0.567905	NA	NA	NA	NA	lymph,lymph_p	NA
rs6550603	4320	3	18736867	rs34673053	118	casecontrol:add:fix:11111100000	NA	0	NA	NA	NA	0	0	Quies	ReprPCWk	Quies	Quies	Quies	Quies	0.314529	0.692404	0.522378	0.585337	NA	NA	NA	NA	lymph,lymph_p	NA
rs6550603	4320	3	18737786	rs11709459	146	casecontrol:add:fix:11111100000	NA	0	NA	NA	NA	0	0	Quies	ReprPCWk	Quies	Quies	Quies	Quies	0.314472	0.687299	0.48902	0.455236	NA	NA	NA	NA	lymph,lymph_p	NA
rs6550603	4320	3	18737796	rs9826966	629	casecontrol:dom:fix:11111111111	NA	0	NA	NA	NA	0	0	Quies	ReprPCWk	Quies	Quies	Quies	Quies	0.993631	0.0418595	0.989222	0.996553	NA	NA	NA	NA	NA	NA
rs6550603	4320	3	18738017	rs7649278	148	casecontrol:add:fix:11111100000	NA	0	NA	NA	NA	0	0	Quies	ReprPCWk	Quies	Quies	Quies	Quies	0.314416	0.688924	0.46577	0.434859	NA	NA	NA	NA	lymph,lymph_p	NA
rs6550603	4320	3	18738160	rs7638551	126	casecontrol:add:fix:11111100000	NA	0	NA	NA	NA	0	0	Quies	ReprPCWk	Quies	Quies	Quies	Quies	0.314419	0.688841	0.554103	0.569432	NA	NA	NA	NA	lymph,lymph_p	NA
rs6550603	4320	3	18738630	rs7647689	148	casecontrol:add:fix:11111100000	NA	0	NA	NA	NA	0	0	Quies	ReprPCWk	Quies	Quies	Quies	Quies	0.314416	0.688935	0.46577	0.434859	NA	NA	NA	NA	lymph,lymph_p	NA
rs6550603	4320	3	18738661	rs7610722	143	casecontrol:add:fix:11111100000	NA	0	NA	NA	NA	0	0	Quies	ReprPCWk	Quies	Quies	Quies	Quies	0.314413	0.689008	0.46577	0.438875	NA	NA	NA	NA	lymph,lymph_p	NA
rs6550603	4320	3	18740319	rs12635064	149	casecontrol:add:fix:11111100000	NA	0	NA	NA	NA	0	0	Quies	ReprPCWk	Quies	Quies	Quies	Quies	0.314471	0.693657	0.48902	0.452872	NA	NA	NA	NA	lymph,lymph_p	NA
rs6550603	4320	3	18740830	rs6783241	148	casecontrol:add:fix:11111100000	NA	0	NA	NA	NA	0	0	Quies	Quies	Quies	Quies	Quies	Quies	0.314411	0.689002	0.46577	0.434859	NA	NA	NA	NA	lymph,lymph_p	NA
rs6550603	4320	3	18741193	rs4600838	148	casecontrol:add:fix:11111100000	NA	0	NA	NA	NA	0	0	Quies	Quies	Quies	Quies	Quies	Quies	0.314412	0.688974	0.46577	0.434859	NA	NA	NA	NA	lymph,lymph_p	NA
rs6550603	4320	3	18741479	rs4600837	148	casecontrol:add:fix:11111100000	NA	0	NA	NA	NA	0	0	Quies	Quies	Quies	Quies	Quies	Quies	0.314412	0.688966	0.46577	0.434859	NA	NA	NA	NA	lymph,lymph_p	NA
rs6550603	4320	3	18741770	rs7645073	154	casecontrol:add:fix:11111100000	NA	0	NA	NA	NA	0	0	Quies	Quies	Quies	Quies	Quies	Quies	0.314569	0.684647	0.457153	0.42865	NA	NA	NA	NA	lymph,lymph_p	NA
rs6550603	4320	3	18742270	rs11128904	209	casecontrol:dom:fix:11111111111	NA	0	NA	NA	NA	0	0	Quies	Quies	Quies	Quies	Quies	Quies	0.921054	0.158673	0.909663	0.960844	NA	NA	NA	NA	NA	NA
rs6550603	4320	3	18743402	rs6810331	126	casecontrol:add:fix:11111100000	NA	0	NA	NA	NA	0	0	Quies	Quies	Quies	Quies	Quies	Quies	0.314411	0.688972	0.554103	0.569432	NA	NA	NA	NA	lymph,lymph_p	NA
rs6550603	4320	3	18743561	rs6550603	4320	casecontrol:add:fix:11111100000	NA	0	NA	NA	NA	0	0	Quies	Quies	Quies	Quies	Quies	Quies	0.496607	0.343858	0.238434	0.324437	NA	NA	NA	NA	lymph,lymph_p	NA
rs6550603	4320	3	18744043	rs6803335	148	casecontrol:add:fix:11111100000	NA	0	NA	NA	NA	0	0	Quies	Quies	Quies	Quies	Quies	Quies	0.314407	0.689044	0.46577	0.434859	NA	NA	NA	NA	lymph,lymph_p	NA
rs6550603	4320	3	18744897	rs4515070	148	casecontrol:add:fix:11111100000	NA	0	NA	NA	NA	0	0	Quies	Quies	Quies	Het	Quies	Quies	0.314406	0.689063	0.46577	0.434859	NA	NA	NA	NA	lymph,lymph_p	NA
rs6550603	4320	3	18746252	rs71055028	130	casecontrol:add:fix:11111100000	NA	0	NA	NA	NA	0	0	Het	Het	Quies	Het	Het	Quies	0.314217	0.68688	NA	NA	NA	NA	NA	NA	lymph,lymph_p	NA
rs6550603	4320	3	18746666	rs13058750	147	casecontrol:add:fix:11111100000	NA	0	NA	NA	NA	0	0	Quies	Het	Quies	Het	Het	Quies	0.31446	0.68739	0.48902	0.452872	NA	NA	NA	NA	lymph,lymph_p	NA
rs6550603	4320	3	18746944	rs9917685	147	casecontrol:add:fix:11111100000	NA	0	NA	NA	NA	0	0	Quies	Het	Quies	Quies	Het	Quies	0.31446	0.687408	0.48902	0.452872	NA	NA	NA	NA	lymph,lymph_p	NA
rs6550603	4320	3	18747109	rs9917638	126	casecontrol:add:fix:11111100000	NA	0	NA	NA	NA	0	0	Quies	Het	Quies	Quies	Quies	Quies	0.314463	0.687317	0.544444	0.549778	NA	NA	NA	NA	lymph,lymph_p	NA
rs6550603	4320	3	18747367	rs9917639	117	casecontrol:add:fix:11111100000	NA	0	NA	NA	NA	0	0	Quies	Het	Quies	Quies	Quies	Quies	0.314466	0.687424	0.547628	0.590291	NA	NA	NA	NA	lymph,lymph_p	NA
rs6550603	4320	3	18747409	rs9917695	126	casecontrol:add:fix:11111100000	NA	0	NA	NA	NA	0	0	Quies	Het	Quies	Quies	Quies	Quies	0.314464	0.68729	0.516385	0.567905	NA	NA	NA	NA	lymph,lymph_p	NA
rs6550603	4320	3	18747742	rs13065200	126	casecontrol:add:fix:11111100000	NA	0	NA	NA	NA	0	0	Quies	Het	Quies	Quies	Quies	Quies	0.314463	0.687299	0.544444	0.549778	NA	NA	NA	NA	lymph,lymph_p	NA
rs6550603	4320	3	18748026	rs4320078	126	casecontrol:add:fix:11111100000	NA	0	NA	NA	NA	0	0	Quies	Het	Quies	Quies	Quies	Quies	0.314461	0.687318	0.516385	0.567905	NA	NA	NA	NA	lymph,lymph_p	NA
rs6550603	4320	3	18748306	rs4461441	126	casecontrol:add:fix:11111100000	NA	0	NA	NA	NA	0	0	Quies	Het	Quies	Quies	Quies	Quies	0.314461	0.687334	0.544444	0.552	NA	NA	NA	NA	lymph,lymph_p	NA
rs6550603	4320	3	18748317	rs4596169	126	casecontrol:add:fix:11111100000	NA	0	NA	NA	NA	0	0	Quies	Het	Quies	Quies	Quies	Quies	0.314461	0.687333	0.544444	0.552	NA	NA	NA	NA	lymph,lymph_p	NA
rs6550603	4320	3	18748878	rs9917662	126	casecontrol:add:fix:11111100000	NA	0	NA	NA	NA	0	0	Quies	Het	Quies	Quies	Quies	Quies	0.314461	0.687306	0.516385	0.567905	NA	NA	NA	NA	lymph,lymph_p	NA
rs6550603	4320	3	18749185	rs71055029	150	casecontrol:add:fix:11111100000	NA	0	NA	NA	NA	0	0	Quies	Quies	Quies	Quies	Quies	Quies	0.314221	0.690731	NA	NA	NA	NA	NA	NA	lymph,lymph_p	NA
rs6550603	4320	3	18749775	rs4414873	151	casecontrol:add:fix:11111100000	NA	0	NA	NA	NA	0	0	Quies	Quies	Quies	Quies	Quies	Quies	0.326505	0.742787	0.509272	0.575963	NA	NA	NA	NA	lymph,lymph_p	NA
rs6550603	4320	3	18750247	rs13072692	126	casecontrol:add:fix:11111100000	NA	0	NA	NA	NA	0	0	Quies	Quies	Quies	Quies	Quies	Quies	0.314436	0.685975	0.538771	0.588893	NA	NA	NA	NA	lymph,lymph_p	NA
rs6550603	4320	3	18750521	rs13093487	141	casecontrol:add:fix:11111100000	NA	0	NA	NA	NA	0	0	Quies	Quies	Quies	Quies	Quies	Quies	0.314583	0.697561	0.548	0.549778	NA	NA	NA	NA	lymph,lymph_p	NA
rs6550603	4320	3	18750722	rs13094139	126	casecontrol:add:fix:11111100000	NA	0	NA	NA	NA	0	0	Quies	Quies	Quies	Quies	Quies	Quies	0.314351	0.68634	0.522378	0.583166	NA	NA	NA	NA	lymph,lymph_p	NA
rs6550603	4320	3	18751073	rs13098953	126	casecontrol:add:fix:11111100000	NA	0	NA	NA	NA	0	0	Quies	Quies	Quies	Quies	Quies	Quies	0.314346	0.686402	0.545028	0.580206	NA	NA	NA	NA	lymph,lymph_p	NA
rs6550603	4320	3	18751317	rs13099145	121	casecontrol:add:fix:11111100000	NA	0	NA	NA	NA	0	0	Quies	Quies	Quies	Quies	Quies	Quies	0.313851	0.692714	0.522378	0.585337	NA	NA	NA	NA	lymph,lymph_p	NA
rs6550603	4320	3	18751611	rs35963943	181	casecontrol:add:fix:11111100000	NA	0	NA	NA	NA	0	0	Quies	Quies	Quies	Quies	Quies	Quies	0.310268	0.755649	0.385949	0.411953	NA	NA	NA	NA	lymph,wbc	NA
rs6550603	4320	3	18752892	rs13063740	206	casecontrol:add:fix:11111100000	NA	0	NA	NA	NA	0	0	Quies	Quies	Quies	Quies	Quies	Quies	0.318774	0.628955	0.384975	0.40365	NA	NA	NA	NA	lymph,wbc	NA
rs6550603	4320	3	18752923	rs13063584	206	casecontrol:add:fix:11111100000	NA	0	NA	NA	NA	0	0	Quies	Quies	Quies	Quies	Quies	Quies	0.318774	0.628949	0.384975	0.40365	NA	NA	NA	NA	lymph,wbc	NA
rs6550603	4320	3	18753080	rs13068182	206	casecontrol:add:fix:11111100000	NA	0	NA	NA	NA	0	0	Quies	Quies	Quies	Quies	Quies	Quies	0.318774	0.628944	0.384975	0.40365	NA	NA	NA	NA	lymph,wbc	NA
rs6550603	4320	3	18753337	rs35687972	206	casecontrol:add:fix:11111100000	NA	0	NA	NA	NA	0	0	Quies	Quies	Quies	Quies	Quies	Quies	0.318772	0.628968	NA	NA	NA	NA	NA	NA	lymph	NA
rs6550603	4320	3	18753414	rs9817547	226	casecontrol:dom:fix:11111111111	NA	0	NA	NA	NA	0	0	Quies	Quies	Quies	Quies	Quies	Quies	0.920702	0.150558	0.913182	0.964915	NA	NA	NA	NA	NA	NA
rs6550603	4320	3	18753446	rs13068836	206	casecontrol:add:fix:11111100000	NA	0	NA	NA	NA	0	0	Quies	Quies	Quies	Quies	Quies	Quies	0.318773	0.628949	0.417235	0.428669	NA	NA	NA	NA	lymph	NA
rs6550603	4320	3	18753476	rs35797240	205	casecontrol:add:fix:11111100000	NA	0	NA	NA	NA	0	0	Quies	Quies	Quies	Quies	Quies	Quies	0.318773	0.629238	0.587543	0.601706	NA	NA	NA	NA	lymph	NA
rs6550603	4320	3	18754042	rs71055030	170	casecontrol:add:fix:11111100000	NA	0	NA	NA	NA	0	0	Quies	Quies	Quies	Quies	Quies	Quies	0.316979	0.62183	0.611946	0.615613	NA	NA	NA	NA	lymph	NA
rs6550603	4320	3	18754697	rs4390955	247	casecontrol:dom:fix:11111111111	NA	0	NA	NA	NA	0	0	Quies	Quies	Quies	Quies	Quies	Quies	0.920738	0.147643	0.906405	0.96123	NA	NA	NA	NA	NA	NA
rs6550603	4320	3	18755345	rs6808463	206	casecontrol:add:fix:11111100000	NA	0	NA	NA	NA	0	0	Quies	Quies	Quies	Quies	Quies	Quies	0.318355	0.591214	0.391111	0.371556	NA	NA	NA	NA	lymph	NA
rs6550603	4320	3	18755348	rs6767892	206	casecontrol:add:fix:11111100000	NA	0	NA	NA	NA	0	0	Quies	Quies	Quies	Quies	Quies	Quies	0.318355	0.591214	0.391111	0.371556	NA	NA	NA	NA	lymph	NA
rs6550603	4320	3	18755366	rs71314412	197	casecontrol:add:fix:11111100000	NA	0	NA	NA	NA	0	0	Quies	Quies	Quies	Quies	Quies	Quies	0.318409	0.592729	0.39602	0.373073	NA	NA	NA	NA	lymph	NA
rs6550603	4320	3	18756230	rs13086597	213	casecontrol:add:fix:11111100000	NA	0	NA	NA	NA	0	0	Quies	Quies	Quies	Quies	Quies	Quies	0.31847	0.594969	0.40337	0.432054	NA	NA	NA	NA	lymph	NA
rs6550603	4320	3	18756369	rs4269103	213	casecontrol:add:fix:11111100000	NA	0	NA	NA	NA	0	0	Quies	Quies	Quies	Quies	Quies	Quies	0.318467	0.595065	0.411364	0.42295	NA	NA	NA	NA	lymph	NA
rs6550603	4320	3	18756731	rs73170251	214	casecontrol:add:fix:11111100000	NA	0	NA	NA	NA	0	0	Quies	Quies	Quies	Quies	Quies	Quies	0.31846	0.595308	0.381292	0.382716	NA	NA	NA	NA	lymph	NA
rs6550603	4320	3	18756742	rs73170252	214	casecontrol:add:fix:11111100000	NA	0	NA	NA	NA	0	0	Quies	Quies	Quies	Quies	Quies	Quies	0.318459	0.595321	0.381292	0.382716	NA	NA	NA	NA	lymph,wbc	NA
rs6550603	4320	3	18757342	rs34420486	226	casecontrol:add:fix:11111100000	NA	0	NA	NA	NA	0	0	Quies	Quies	Quies	Quies	Quies	Quies	0.31849	0.596268	0.417235	0.428669	NA	NA	NA	NA	lymph	NA
rs6550603	4320	3	18757512	rs34587988	212	casecontrol:add:fix:11111100000	NA	0	NA	NA	NA	0	0	Quies	Quies	Quies	Quies	Quies	Quies	0.318362	0.59838	0.40337	0.432054	NA	NA	NA	NA	lymph	NA
rs6550603	4320	3	18757683	rs67385647	212	casecontrol:add:fix:11111100000	NA	0	NA	NA	NA	0	0	Quies	Quies	Quies	Quies	Quies	Quies	0.318386	0.597968	0.405163	0.432054	NA	NA	NA	NA	lymph	NA
rs6550603	4320	3	18758203	rs35614865	210	casecontrol:add:fix:11111100000	NA	0	NA	NA	NA	0	0	Quies	Quies	Quies	Quies	Quies	Quies	0.318341	0.599576	0.421468	0.410781	NA	NA	NA	NA	lymph	NA
rs6550603	4320	3	18758419	rs13098781	193	casecontrol:add:fix:11111100000	NA	0	NA	NA	NA	0	0	Quies	Quies	Quies	Quies	Quies	Quies	0.318619	0.610043	0.381292	0.382716	NA	NA	NA	NA	lymph,wbc	NA
rs6550603	4320	3	18758501	rs6775319	249	casecontrol:dom:cor:11111111111	NA	0	NA	NA	FOS	0	0	Quies	Quies	Quies	Quies	Quies	Quies	0.917448	0.109757	0.89356	0.955835	NA	NA	NA	NA	NA	NA
rs6550603	4320	3	18758646	rs34776738	211	casecontrol:add:fix:11111100000	NA	0	NA	NA	FOS	0	0	Quies	Quies	Quies	Quies	Quies	Quies	0.318304	0.599446	0.40337	0.432054	NA	NA	NA	NA	lymph	NA
rs6550603	4320	3	18759119	rs11714078	216	casecontrol:add:fix:11111100000	NA	0	NA	NA	NA	0	0	Quies	Quies	Quies	Quies	Quies	Quies	0.318265	0.597746	0.618708	0.620608	NA	NA	NA	NA	lymph,wbc	NA
rs6550603	4320	3	18759213	rs11706286	225	casecontrol:add:fix:11111100000	NA	0	NA	NA	MEF2A,PAX5	0	0	Quies	Quies	Quies	Quies	Quies	Quies	0.318998	0.593108	0.421468	0.407063	NA	NA	NA	NA	lymph	NA
rs6550603	4320	3	18759430	rs34852778	218	casecontrol:add:fix:11111100000	NA	0	NA	NA	NA	0	0	Quies	Quies	Quies	Quies	Quies	Quies	0.31824	0.596608	0.421468	0.407063	NA	NA	NA	NA	lymph	NA
rs6550603	4320	3	18759714	rs58259836	215	casecontrol:add:fix:11111100000	NA	0	NA	NA	NA	0	0	Quies	Quies	Quies	Quies	Quies	Quies	0.318214	0.595675	0.60398	0.599498	NA	NA	NA	NA	lymph	NA
rs6550603	4320	3	18759764	rs58146266	220	casecontrol:add:fix:11111100000	NA	0	NA	NA	NA	0	0	Quies	Quies	Quies	Quies	Quies	Quies	0.318213	0.595372	0.421468	0.407063	NA	NA	NA	NA	lymph	NA
rs6550603	4320	3	18759839	rs60236622	101	casecontrol:add:fix:11110000000	NA	0	NA	NA	NA	0	0	Quies	Quies	Quies	Quies	Quies	Quies	0.263643	0.898424	0.225122	0.0907247	NA	NA	NA	NA	NA	NA
rs6550603	4320	3	18760020	rs11711564	205	casecontrol:add:fix:11111100000	NA	0	NA	NA	NA	0	0	Quies	Quies	Quies	Quies	Quies	Quies	0.317676	0.587767	0.381292	0.382716	NA	NA	NA	NA	lymph,wbc	NA
rs6550603	4320	3	18760058	rs113261052	252	casecontrol:add:fix:11111100000	NA	0	NA	NA	NA	0	0	Quies	Quies	Quies	Quies	Quies	Quies	0.317139	0.581004	0.623986	0.615541	NA	NA	NA	NA	lymph	NA
rs6550603	4320	3	18760062	rs80043323	257	casecontrol:add:fix:11111100000	NA	0	NA	NA	NA	0	0	Quies	Quies	Quies	Quies	Quies	Quies	0.317142	0.580865	0.391111	0.392	NA	NA	NA	NA	lymph	NA
rs6550603	4320	3	18760094	rs11707962	205	casecontrol:add:fix:11111100000	NA	0	NA	NA	NA	0	0	Quies	Quies	Quies	Quies	Quies	Quies	0.317668	0.587587	0.411364	0.421478	NA	NA	NA	NA	lymph	NA
rs6550603	4320	3	18760116	rs11711604	221	casecontrol:add:fix:11111100000	NA	0	NA	NA	NA	0	0	Quies	Quies	Quies	Quies	Quies	Quies	0.318185	0.594136	0.411364	0.421478	NA	NA	NA	NA	lymph	NA
rs6550603	4320	3	18760173	rs34336518	216	casecontrol:add:fix:11111100000	NA	0	NA	NA	NA	0	0	Quies	Quies	Quies	Quies	Quies	Quies	0.318179	0.593982	0.593601	0.601692	NA	NA	NA	NA	lymph	NA
rs6550603	4320	3	18760244	rs11711641	221	casecontrol:add:fix:11111100000	NA	0	NA	NA	NA	0	0	Quies	Quies	Quies	Quies	Quies	Quies	0.318177	0.593592	0.381292	0.379392	NA	NA	NA	NA	lymph	NA
rs6550603	4320	3	18760434	rs11719571	222	casecontrol:add:fix:11111100000	NA	0	NA	NA	NA	0	0	Quies	Quies	Quies	Quies	Quies	Quies	0.318164	0.592866	0.411364	0.421478	NA	NA	NA	NA	lymph,wbc	NA
rs6550603	4320	3	18760449	rs11708105	222	casecontrol:add:fix:11111100000	NA	0	NA	NA	NA	0	0	Quies	Quies	Quies	Quies	Quies	Quies	0.318163	0.592807	0.381292	0.379392	NA	NA	NA	NA	lymph	NA
rs6550603	4320	3	18760884	rs13092972	223	casecontrol:add:fix:11111100000	NA	0	NA	NA	NA	0	0	Quies	Quies	Quies	Quies	Quies	Quies	0.318141	0.590949	0.421468	0.407063	NA	NA	NA	NA	lymph	NA
rs6550603	4320	3	18761189	rs35642101	218	casecontrol:add:fix:11111100000	NA	0	NA	NA	NA	0	0	Quies	Quies	Quies	Quies	Quies	Quies	0.318115	0.589887	0.60398	0.599498	NA	NA	NA	NA	lymph	NA
rs6550603	4320	3	18761623	rs35961074	773	casecontrol:rec:fix:11111100000	NA	0	NA	NA	NA	0	0	Quies	Quies	Quies	Quies	Quies	Quies	0.318067	0.616949	NA	NA	NA	NA	NA	NA	lymph	NA
rs6550603	4320	3	18762113	rs35128094	205	casecontrol:add:fix:11111100000	NA	0	NA	NA	NA	0	0	Quies	Quies	Quies	Quies	Quies	Quies	0.318097	0.584284	0.587543	0.603754	NA	NA	NA	NA	lymph	NA
rs6550603	4320	3	18762567	rs35170982	192	casecontrol:add:fix:11111100000	NA	0	NA	NA	NA	0	0	Quies	Quies	Quies	Quies	Quies	Quies	0.318281	0.578399	0.616892	0.590878	NA	NA	NA	NA	lymph	NA
rs6550603	4320	3	18762789	rs36022132	198	casecontrol:add:fix:11111100000	NA	0	NA	NA	NA	0	0	Quies	Quies	Quies	Quies	Quies	Quies	0.316097	0.609136	0.616892	0.590878	NA	NA	NA	NA	lymph	NA
rs6550603	4320	3	18762932	rs4260464	182	casecontrol:add:fix:11111100000	NA	0	NA	NA	NA	0	0	Quies	Quies	Quies	Quies	Quies	Quies	0.318067	0.593356	0.613617	0.60401	NA	NA	NA	NA	lymph	NA
rs6550603	4320	3	18763330	rs11711354	189	casecontrol:add:fix:11111100000	NA	0	NA	NA	NA	0	0	Quies	Quies	Quies	Quies	Quies	Quies	0.318032	0.583653	0.637778	0.623556	NA	NA	NA	NA	lymph	NA
rs6550603	4320	3	18763543	rs4269101	208	casecontrol:dom:cor:11111111111	NA	0	NA	NA	NA	0	0	Quies	Quies	Quies	Quies	Quies	Quies	0.917205	0.0911095	0.90671	0.956554	NA	NA	NA	NA	NA	NA
rs6550603	4320	3	18764274	rs4279124	167	casecontrol:add:fix:11111100000	NA	0	NA	NA	NA	0	0	Quies	Quies	Quies	Quies	Quies	Quies	0.317217	0.570386	0.590102	0.603754	NA	NA	NA	NA	lymph	NA
rs6550603	4320	3	18764275	rs4487258	166	casecontrol:add:fix:11111100000	NA	0	NA	NA	NA	0	0	Quies	Quies	Quies	Quies	Quies	Quies	0.31722	0.570248	0.382852	0.393039	NA	NA	NA	NA	lymph	NA
rs6550603	4320	3	18764547	rs4279123	269	casecontrol:dom:cor:11111111111	NA	0	NA	NA	NA	0	0	Quies	Quies	Quies	Quies	Quies	Quies	0.917257	0.0826018	0.90671	0.956692	NA	NA	NA	NA	NA	NA
rs6550603	4320	3	18764678	rs59436242	222	casecontrol:add:fix:11111100000	NA	0	NA	NA	NA	0	0	Quies	Quies	Quies	Quies	Quies	Quies	0.316677	0.581582	0.61263	0.627509	NA	NA	NA	NA	lymph	NA
rs6550603	4320	3	18764713	rs66614747	248	casecontrol:add:fix:11111100000	NA	0	NA	NA	NA	0	0	Quies	Quies	Quies	Quies	Quies	Quies	0.316843	0.587222	0.411737	0.406966	NA	NA	NA	NA	lymph	NA
rs6550603	4320	3	18764917	rs6773385	345	casecontrol:add:cor:11111111111	NA	0	NA	NA	NA	0	0	Quies	Quies	Quies	Quies	Quies	Quies	0.91845	0.0684915	0.904746	0.961481	NA	NA	NA	NA	NA	NA
rs6550603	4320	3	18772258	kgp7069544	331	casecontrol:add:fix:11111100000	NA	0	NA	NA	NA	0	0	Quies	Quies	Quies	Quies	Quies	Quies	0.273953	0.787749	0.200862	0.0713094	NA	NA	NA	NA	NA	NA
rs578029530	1680	3	97894794	rs578029530	1680	subphenotype:add:sma	NA	0	NA	NA	NA	0	0	Quies	Quies	Quies	Quies	Quies	Quies	0.0459715	0.800834	NA	NA	NA	NA	NA	NA	NA	NA
rs578029530	1680	3	97896192	rs146101487	106	subphenotype:add:sma	NA	0	NA	NA	NA	0	0	Quies	Quies	Quies	Quies	Quies	Quies	0.0634258	0.898023	NA	NA	NA	NA	NA	NA	NA	NA
rs578029530	1680	3	97950096	rs201187619	160	subphenotype:het:sma	NA	0	NA	NA	NA	0	0	Quies	Quies	Quies	Quies	Quies	Quies	0.0623669	0.893163	NA	NA	NA	NA	NA	NA	NA	NA
rs578029530	1680	3	97964157	rs115012233	164	subphenotype:het:sma	NA	0	NA	NA	NA	0	0	Quies	Quies	Quies	Quies	Quies	Quies	0.0474529	0.710526	NA	NA	NA	NA	NA	NA	NA	NA
rs578029530	1680	3	97966189	rs142152197	167	subphenotype:het:sma	NA	0	NA	NA	NA	0	0	Quies	Quies	Quies	Quies	Quies	Quies	0.0474974	0.755386	NA	NA	NA	NA	NA	NA	NA	NA
rs578029530	1680	3	97967287	rs59344319	167	subphenotype:het:sma	NA	0	NA	NA	NA	0	0	Quies	Quies	Quies	Quies	Quies	Quies	0.0475206	0.777741	NA	NA	NA	NA	NA	NA	NA	NA
rs578029530	1680	3	97967393	rs55872457	167	subphenotype:het:sma	NA	0	NA	NA	NA	0	0	Quies	Quies	Quies	Quies	Quies	Quies	0.0475231	0.779846	NA	NA	NA	NA	NA	NA	NA	NA
rs578029530	1680	3	97990301	3:97990301:TTAAATAAA	114	subphenotype:het:sma	NA	0	NA	NA	NA	0	0	Het	Het	Het	Quies	Quies	Quies	0.0421816	0.75002	NA	NA	NA	NA	NA	NA	NA	NA
rs578029530	1680	3	98098800	3:98098800:A:G	337	subphenotype:het:sma	NA	0	NA	NA	NA	0	0	Quies	Quies	Quies	Quies	Quies	Quies	0.0185724	0.920138	NA	NA	NA	NA	NA	NA	NA	NA
rs578029530	1680	3	98098802	3:98098802:G:T	337	subphenotype:het:sma	NA	0	NA	NA	NA	0	0	Quies	Quies	Quies	Quies	Quies	Quies	0.0185724	0.920138	NA	NA	NA	NA	NA	NA	NA	NA
rs5853768	1200	3	156392135	rs66538320	161	casecontrol:dom:fix:11111111111	NA	0	TIPARP-AS1	TIPARP::5_prime_UTR_variant,TIPARP-AS1::non_coding_exon_variant,nc_transcript_variant	SIN3AK20,EP300,ZNF217,TCF12,KAP1,RELA,SMARCC1,CTCF,YY1,TBL1XR1,TCF7L2,RCOR1,TEAD4,MAX,NFATC1,POLR2A,GATA3,GATA2,MYBL2,BHLHE40,RAD21,RUNX3,PAX5,FOXM1,SMC3,CTBP2,BCLAF1,MYC,ELF1,RBBP5,SMARCB1,ATF2,SP4,IRF4,CEBPB,TFAP2C,EBF1,FOXA1,SP1,FOS,GTF2F1,WRNIP1,NR3C1,BCL11A,PHF8,MXI1,BCL3,E2F6,SPI1,CHD2,FOXP2,MTA3,MAZ,PML,NFIC,BACH1,E2F1,CCNT2,ZNF263,BRCA1,HDAC2,NFYA,HMGN3,E2F4,NRF1,ZBTB7A,ELK4,CTCFL,IRF1,ST…	0	0	TssA	TssA	TssA	TssA	TssA	TssA	0.160082	0.129661	0.928552	0.984885	TIPARP-AS1,LINC00886,SSR3	NA	NA	NA	NA	NA
rs5853768	1200	3	156399180	rs3851992	234	casecontrol:dom:fix:11111111111	TIPARP	0	NA	NA	POLR2A,ZNF217,GATA2,RCOR1,TEAD4,ARID3A,ELF1,CEBPB,SPI1,EZH2	0	0	EnhG	EnhG	TxWk	Enh	EnhG	TxWk	0.154831	0.136494	0.923144	0.986535	TIPARP-AS1,LINC00886,SSR3	NA	NA	NA	NA	NA
rs5853768	1200	3	156480941	kgp10503665	306	casecontrol:add:fix:11111111111	NA	0	LINC00886	NA	GATA3,GATA2,RXRA,ARID3A,FOXA1	0	0	Quies	Quies	Quies	Quies	TxWk	Quies	0.178236	0.0772237	0.967189	0.991623	LINC00886,LEKR1	NA	NA	NA	NA	NA
rs5853768	1200	3	156489509	rs1430408	250	casecontrol:add:fix:11111111111	NA	0	LINC00886	NA	NA	0	0	Quies	Quies	Quies	Quies	Quies	Quies	0.180694	0.0887035	0.965542	0.991287	LINC00886,LEKR1	NA	NA	NA	NA	NA
rs5853768	1200	3	156491160	rs9867857	578	casecontrol:dom:fix:11111111111	NA	0	LINC00886	NA	NA	0	0	Enh	Quies	Quies	Quies	Quies	Quies	0.169045	0.157865	0.931667	0.981377	LINC00886,METTL15P1,LEKR1	NA	NA	NA	NA	NA
rs5853768	1200	3	156492758	rs9818780	575	casecontrol:dom:fix:11111111111	NA	0	LINC00886	NA	NA	0	0	TxWk	Quies	Quies	Quies	Quies	Quies	0.16887	0.144092	0.931667	0.982368	LINC00886,METTL15P1,LEKR1	NA	NA	NA	NA	NA
rs5853768	1200	3	156493213	rs9878566	575	casecontrol:dom:fix:11111111111	NA	0	LINC00886	NA	NA	0	0	TxWk	Quies	Quies	Quies	Quies	Quies	0.168876	0.143645	0.931667	0.982368	LINC00886,METTL15P1,LEKR1	NA	NA	NA	NA	NA
rs5853768	1200	3	156493707	rs34068092	1120	casecontrol:add:fix:11111111111	NA	0	LINC00886	NA	NA	0	0	TxWk	Quies	Quies	Quies	Quies	Quies	0.172891	0.209377	NA	NA	NA	NA	NA	NA	NA	NA
rs5853768	1200	3	156501063	rs4098	527	casecontrol:dom:fix:11111111111	NA	0	LINC00886	NA	NA	0	0	TxWk	Quies	Quies	Quies	TxWk	Quies	0.16896	0.138015	0.929047	0.982864	LINC00886,METTL15P1,LEKR1	NA	NA	NA	NA	NA
rs5853768	1200	3	156508710	rs7623691	543	casecontrol:dom:fix:11111111111	NA	0	LINC00886	NA	NA	0	0	TxWk	TxWk	Quies	Quies	Enh	Quies	0.168687	0.143903	0.929047	0.982368	LINC00886,METTL15P1,LEKR1	NA	NA	NA	NA	NA
rs5853768	1200	3	156512415	rs5853768	1200	casecontrol:dom:fix:11111111111	NA	0	LINC00886	NA	NA	0	0	Quies	TxWk	Quies	Enh	Quies	Quies	0.16734	0.104768	0.936638	0.982648	LINC00886,METTL15P1,LEKR1	NA	NA	NA	NA	NA
rs5853768	1200	3	156512817	rs9859058	370	casecontrol:add:fix:11111111111	NA	0	LINC00886	NA	NA	0	0	Quies	TxWk	Quies	Enh	Quies	Quies	0.167735	0.0941398	0.92963	0.979956	LINC00886,METTL15P1,LEKR1	NA	NA	NA	NA	NA
rs5853768	1200	3	156518668	rs78579487	137	casecontrol:add:fix:11111111111	NA	0	LINC00886	NA	NA	0	0	Quies	TxWk	Quies	Het	Het	Quies	0.354746	0.739295	0.850038	0.95615	LINC00886,LEKR1,METTL15P1	NA	NA	NA	NA	NA
rs5853768	1200	3	156519027	rs1835372	141	casecontrol:add:fix:11111111111	NA	0	LINC00886	NA	CEBPB	0	0	Quies	TxWk	Quies	Quies	Quies	Quies	0.354783	0.74023	0.847607	0.9555	LINC00886,LEKR1,METTL15P1	NA	NA	NA	NA	NA
rs5853768	1200	3	156519412	rs11281251	434	casecontrol:add:fix:11111111111	NA	0	LINC00886	NA	NA	0	0	Quies	TxWk	Quies	Quies	Quies	Quies	0.347025	0.83716	0.851815	0.950403	LINC00886,LEKR1,METTL15P1	NA	NA	NA	NA	NA
rs5853768	1200	3	156521438	rs5853769	164	casecontrol:add:fix:11111111111	NA	0	LINC00886	NA	NA	0	0	Quies	TxWk	Quies	Quies	Quies	Quies	0.354954	0.745274	0.850038	0.95615	NA	NA	NA	NA	NA	NA
rs5853768	1200	3	156524220	rs9818684	101	casecontrol:add:fix:11111111111	NA	0	LINC00886	NA	NA	0	0	Quies	TxWk	Quies	Quies	Quies	Quies	0.200715	0.0417015	0.940278	0.971811	METTL15P1,LINC00886,LEKR1,TIPARP	NA	NA	NA	NA	NA
rs5853768	1200	3	156524769	rs34205147	218	casecontrol:add:fix:11111111111	NA	0	LINC00886	NA	RCOR1,ZNF143	0	0	Quies	TxWk	Quies	Quies	Enh	Quies	0.354347	0.760454	0.794611	0.955289	LINC00886,LEKR1,METTL15P1	NA	NA	NA	NA	NA
rs5853768	1200	3	156525396	rs1430411	214	casecontrol:add:fix:11111111111	NA	0	LINC00886	NA	NA	0	0	Quies	TxWk	Quies	Quies	TxWk	Quies	0.353345	0.765473	0.844376	0.951656	LINC00886,LEKR1,METTL15P1	NA	NA	NA	NA	NA
rs5853768	1200	3	156525562	kgp935427	262	casecontrol:add:fix:11111111111	NA	0	LINC00886	NA	NA	0	0	Quies	TxWk	Quies	Quies	TxWk	Quies	0.353028	0.766623	NA	NA	LINC00886,LEKR1,METTL15P1	NA	NA	NA	NA	NA
rs5853768	1200	3	156528265	rs10936037	467	casecontrol:add:fix:11111111111	NA	0	LINC00886,PA2G4P4	PA2G4P4::non_coding_exon_variant,nc_transcript_variant	NA	0	0	Quies	TxWk	Quies	Quies	TxWk	Quies	0.351203	0.734562	0.805847	0.950403	LINC00886,LEKR1,METTL15P1	NA	NA	NA	NA	NA
rs5853768	1200	3	156528401	rs9812169	131	casecontrol:add:fix:11111111111	NA	0	LINC00886,PA2G4P4	PA2G4P4::non_coding_exon_variant,nc_transcript_variant	NA	0	0	Quies	TxWk	Quies	Quies	TxWk	Quies	0.348153	0.841109	0.851815	0.950403	LINC00886,LEKR1,METTL15P1	NA	NA	NA	NA	NA
rs5853768	1200	3	156529394	rs7641929	254	casecontrol:add:fix:11111111111	NA	0	LINC00886,PA2G4P4	NA	STAT3,FOS	0	0	Quies	Enh	Quies	Enh	Enh	Quies	0.352082	0.794233	0.847607	0.95382	LINC00886,LEKR1,METTL15P1	NA	NA	NA	NA	NA
rs5853768	1200	3	156532145	rs12492804	258	casecontrol:add:fix:11111111111	NA	0	LINC00886	NA	STAT3,MYC	0	0	Quies	TxWk	Quies	TxWk	TxWk	Quies	0.351957	0.793243	0.843606	0.951656	LINC00886,LEKR1,METTL15P1	NA	NA	NA	NA	NA
rs5853768	1200	3	156532550	rs13086516	290	casecontrol:add:fix:11111111111	NA	0	LINC00886	NA	NA	0	0	Quies	TxWk	Quies	TxWk	TxWk	Quies	0.351943	0.79297	0.796225	0.951656	METTL15P1,LINC00886,LEKR1	NA	NA	NA	NA	NA
rs5853768	1200	3	156532666	rs10936038	290	casecontrol:add:fix:11111111111	NA	0	LINC00886	NA	NA	0	0	Quies	TxWk	Quies	TxWk	TxWk	Quies	0.351943	0.792986	0.796225	0.951656	METTL15P1,LINC00886,LEKR1	NA	NA	NA	NA	NA
rs5853768	1200	3	156532784	rs35104070	346	casecontrol:add:fix:11111111111	NA	0	LINC00886	NA	NA	0	0	Quies	TxWk	Quies	TxWk	TxWk	Quies	0.34767	0.862115	0.845361	0.938739	NA	NA	NA	NA	NA	NA
rs5853768	1200	3	156532953	rs11711674	290	casecontrol:add:fix:11111111111	NA	0	LINC00886	NA	NA	0	0	Quies	TxWk	Quies	TxWk	TxWk	Quies	0.351939	0.793014	0.796225	0.951656	METTL15P1,LINC00886,LEKR1	NA	NA	NA	NA	NA
rs5853768	1200	3	156533403	rs4680305	197	casecontrol:dom:fix:11111111111	NA	0	LINC00886	NA	FAM48A	0	0	Quies	TssAFlnk	Quies	Enh	TxWk	Quies	0.284706	0.339571	0.873475	0.972545	METTL15P1,LINC00886,LEKR1	NA	NA	NA	NA	NA
rs5853768	1200	3	156533937	rs12497539	268	casecontrol:add:fix:11111111111	NA	0	LINC00886	NA	EZH2,POLR2A,CHD2,EGR1,PAX5,RAD21,FOXM1,MEF2C,EP300,RUNX3,TCF12,YY1,IRF4,NFIC,MYC,SPI1,ELF1,TCF7L2,TCF3,BATF,EBF1,RXRA,BCL11A,CEBPB,ATF2,POU2F2,PBX3,SP1,SIN3A	0	0	Enh	TssAFlnk	Enh	Enh	TxWk	Quies	0.351781	0.793743	0.851815	0.949194	LINC00886,LEKR1,METTL15P1	NA	NA	NA	NA	NA
rs5853768	1200	3	156534245	rs59717073	274	casecontrol:add:fix:11111111111	NA	0	LINC00886	NA	EZH2,POLR2A,SIN3A,CTCF,RAD21	0	0	Enh	TssA	TssA	TxWk	TxWk	Quies	0.351941	0.793461	0.857595	0.925859	LINC00886,LEKR1,METTL15P1	NA	NA	NA	NA	NA
rs5853768	1200	3	156534581	rs11717133	302	casecontrol:add:fix:11111111111	NA	0	LINC00886	NA	EZH2,POLR2A,EGR1,GABPA,GATA1,SMARCB1,E2F6	0	0	TssAFlnk	TssA	TssA	TxWk	TxWk	Quies	0.351964	0.79404	0.858951	0.925859	LINC00886,LEKR1,METTL15P1	NA	NA	NA	NA	NA
rs5853768	1200	3	156535958	rs34052812	1000	casecontrol:add:fix:11111111111	NA	0	NA	NA	POLR2A	0	0	Enh	Enh	Quies	TxWk	Enh	TxWk	0.366403	0.646919	NA	NA	NA	NA	NA	NA	NA	NA
rs5853768	1200	3	156537358	rs1560415	662	casecontrol:dom:fix:11111111111	NA	0	NA	NA	NA	0	0	Quies	TxWk	Quies	Enh	Enh	TxWk	0.337292	0.437628	0.835055	0.96594	METTL15P1,LINC00886,LEKR1	NA	NA	NA	NA	NA
rs5853768	1200	3	156537419	rs1560416	641	casecontrol:dom:fix:11111111111	NA	0	NA	NA	NA	0	0	Quies	TxWk	Quies	Quies	Enh	TxWk	0.337262	0.436412	0.820917	0.968807	METTL15P1,LINC00886,LEKR1	NA	NA	NA	NA	NA
rs5853768	1200	3	156538670	rs9874866	599	casecontrol:dom:fix:11111111111	NA	0	NA	NA	EBF1	0	0	Quies	TxWk	Quies	Quies	TxWk	TxWk	0.337919	0.457294	0.873407	0.968564	LINC00886,LEKR1,METTL15P1	NA	NA	NA	NA	NA
rs5853768	1200	3	156538738	rs9837271	641	casecontrol:dom:fix:11111111111	NA	0	NA	NA	EBF1	0	0	Quies	TxWk	Quies	Quies	TxWk	TxWk	0.337214	0.436953	0.820917	0.968807	METTL15P1,LINC00886,LEKR1	NA	NA	NA	NA	NA
rs5853768	1200	3	156539204	rs9842198	179	casecontrol:add:fix:11111111111	NA	0	NA	NA	NA	0	0	Quies	TxWk	Quies	Quies	TxWk	TxWk	0.351871	0.705241	0.847607	0.951301	LINC00886,LEKR1,METTL15P1	NA	NA	NA	NA	NA
rs5853768	1200	3	156539545	rs13097325	638	casecontrol:dom:fix:11111111111	NA	0	NA	NA	POLR2A	0	0	Quies	TxWk	Quies	Quies	TxWk	TxWk	0.336827	0.44148	0.820917	0.968807	METTL15P1,LINC00886,LEKR1	NA	NA	NA	NA	NA
rs5853768	1200	3	156542637	rs9858861	300	casecontrol:dom:fix:11111111111	NA	0	NA	NA	NA	0	0	Quies	TxWk	Quies	ReprPCWk	Enh	TxWk	0.333088	0.58686	NA	NA	LINC00886,LEKR1,METTL15P1	NA	NA	NA	NA	NA
rs5853768	1200	3	156542704	rs9820830	635	casecontrol:dom:fix:11111111111	NA	0	NA	NA	POLR2A	0	0	Quies	TxWk	Quies	ReprPCWk	Enh	TxWk	0.335343	0.459805	0.822202	0.972294	METTL15P1,LINC00886,LEKR1	NA	NA	NA	NA	NA
rs5853768	1200	3	156542807	rs13072896	171	casecontrol:dom:fix:11111111111	NA	0	NA	NA	POLR2A	0	0	Quies	TxWk	Quies	ReprPCWk	Enh	TxWk	0.344816	0.362248	0.849255	0.939965	LINC00886,LEKR1,METTL15P1	NA	NA	NA	NA	NA
rs5853768	1200	3	156543482	rs6776157	115	casecontrol:add:fix:11111111111	NA	0	NA	NA	POLR2A,JUNB,FOS,JUND,SMARCA4,BCL3,JUN,YY1,FOSL2,FOSL1,ATF3,USF1,ZKSCAN1,EP300,BHLHE40	0	0	Enh	TssAFlnk	Enh	ReprPCWk	TssAFlnk	TssA	0.347636	0.700724	0.885987	0.947347	LINC00886,LEKR1,METTL15P1	NA	NA	NA	NA	NA
rs116423146	1240000	3	160362359	rs76033371	38700	casecontrol:dom:fix:11111111111	NA	0	NA	NA	NA	0	0	Quies	Quies	Quies	Quies	Quies	Quies	0.0951374	0.499205	0.391574	0.740737	NA	NA	NA	NA	NA	NA
rs116423146	1240000	3	160381509	rs74954675	721000	casecontrol:dom:fix:11111111111	NA	0	NA	NA	NA	0	0	Quies	Quies	Quies	Quies	Quies	Quies	0.0837238	0.423816	0.465336	0.716993	NA	NA	NA	NA	NA	NA
rs116423146	1240000	3	160383935	rs76242613	692000	casecontrol:dom:fix:11111111111	NA	0	NA	NA	POLR2A,TFAP2C,TAF1,YY1,MTA3,TBP,RELA,IKZF1,RFX5,STAT3	0	0	Quies	Quies	Quies	Quies	Quies	Quies	0.0834357	0.423648	0.477072	0.722928	NA	NA	NA	NA	NA	NA
rs116423146	1240000	3	160396863	rs116423146	1240000	casecontrol:het:fix:11111111111	NA	0	NA	NA	NA	0	0	Quies	Quies	Quies	Enh	Quies	Quies	0.0834709	0.418637	0.463923	0.721142	NA	NA	NA	NA	NA	NA
rs116126306	1260	3	196675726	3:196675726:T:C	530	casecontrol:add:fix:11111111111	PIGZ	0	NA	NA	POLR2A	0	0	TxWk	Quies	TxWk	TssAFlnk	TxWk	Quies	0.0186029	0.532018	0.584555	0.550347	NA	NA	NA	NA	NA	NA
rs116126306	1260	3	196675997	rs116839911	859	casecontrol:add:fix:11111111111	PIGZ	0	NA	NA	NA	0	0	TxWk	Quies	TxWk	Enh	TxWk	Quies	0.0186892	0.509368	NA	NA	NA	NA	NA	NA	NA	NA
rs116126306	1260	3	196676099	rs114735164	857	casecontrol:add:fix:11111111111	PIGZ	0	NA	NA	NA	0	0	TxWk	Quies	TxWk	Enh	TxWk	Quies	0.0186873	0.508966	0.587963	0.551044	NA	NA	NA	NA	NA	NA
rs116126306	1260	3	196681475	rs116126306	1260	subphenotype:het:cm_sma_other_cor	PIGZ	0	NA	NA	NA	0	0	TxWk	Quies	TxWk	TxWk	Quies	Quies	0.0190149	0.515663	0.598605	0.558324	NA	NA	NA	NA	NA	NA
rs116044948	1420	4	11314649	rs183046102	906	casecontrol:add:ind:11111111111	NA	0	NA	NA	NA	0	0	Quies	Het	Quies	Het	Quies	Quies	0.0368763	0.294311	0.686189	0.387694	NA	NA	NA	NA	NA	NA
rs116044948	1420	4	11316628	rs141406813	668	casecontrol:add:ind:11111111111	NA	0	NA	NA	NA	0	0	Quies	Het	Quies	Het	Quies	Quies	0.0369339	0.30622	0.680683	0.388493	NA	NA	NA	NA	NA	NA
rs116044948	1420	4	11316787	rs148919004	665	casecontrol:add:ind:11111111111	NA	0	NA	NA	NA	0	0	Quies	Het	Quies	Het	Quies	Quies	0.0369331	0.306833	0.680683	0.388493	NA	NA	NA	NA	NA	NA
rs116044948	1420	4	11318751	rs115900027	699	casecontrol:add:ind:11111111111	NA	0	NA	NA	NA	0	0	Quies	Het	Quies	Het	Quies	Quies	0.0370586	0.291631	0.687088	0.388996	NA	NA	NA	NA	NA	NA
rs116044948	1420	4	11320957	rs16880452	959	casecontrol:add:ind:11111111111	NA	0	NA	NA	NA	0	0	Quies	Quies	Quies	Het	Quies	Quies	0.0365644	0.372228	0.689631	0.390128	NA	NA	NA	NA	NA	NA
rs116044948	1420	4	11321765	rs16880456	865	casecontrol:add:ind:11111111111	NA	0	NA	NA	NA	0	0	Quies	Quies	Quies	Het	Quies	Quies	0.0369537	0.327352	0.686189	0.387694	NA	NA	NA	NA	NA	NA
rs116044948	1420	4	11321943	rs77903808	859	casecontrol:add:ind:11111111111	NA	0	NA	NA	NA	0	0	Quies	Quies	Quies	Het	Quies	Quies	0.0369483	0.328081	0.686189	0.387694	NA	NA	NA	NA	NA	NA
rs116044948	1420	4	11322086	rs76073864	771	casecontrol:add:ind:11111111111	NA	0	NA	NA	NA	0	0	Quies	Quies	Quies	Het	Quies	Quies	0.0365709	0.377593	0.689631	0.390128	NA	NA	NA	NA	NA	NA
rs116044948	1420	4	11324220	rs116044948	1420	casecontrol:add:ind:11111111111	NA	0	NA	NA	NA	0	0	Quies	Het	Quies	Het	Quies	Quies	0.039936	0.217085	0.474557	0.284448	NA	NA	NA	NA	NA	NA
rs116044948	1420	4	11327334	rs16867893	990	casecontrol:add:ind:11111111111	NA	0	NA	NA	NA	0	0	Quies	ReprPCWk	Quies	Het	Quies	Quies	0.0366188	0.382094	0.689631	0.390128	NA	NA	NA	NA	NA	NA
rs116044948	1420	4	11328321	rs16880536	646	casecontrol:add:ind:11111111111	NA	0	NA	NA	NA	0	0	Quies	ReprPCWk	Quies	Het	Quies	Quies	0.0367938	0.361154	0.67751	0.384441	NA	NA	NA	NA	NA	NA
rs116044948	1420	4	11332166	rs116396465	866	casecontrol:add:ind:11111111111	NA	0	NA	NA	NA	0	0	Quies	ReprPCWk	Quies	Het	Quies	Quies	0.0366225	0.383125	0.693642	0.393665	NA	NA	NA	NA	NA	NA
rs116044948	1420	4	11332665	rs116023956	1090	casecontrol:add:ind:11111111111	NA	0	NA	NA	NA	0	0	Quies	ReprPCWk	Quies	Het	Quies	Quies	0.0374308	0.428353	0.673841	0.385839	NA	NA	NA	NA	NA	NA
rs116044948	1420	4	11334038	rs16880597	537	casecontrol:add:ind:11111111111	NA	0	NA	NA	NA	0	0	Quies	ReprPCWk	Quies	Het	Quies	Quies	0.0368367	0.365558	0.680683	0.388493	NA	NA	NA	NA	NA	NA
rs116044948	1420	4	11334600	rs116176208	527	casecontrol:add:ind:11111111111	NA	0	NA	NA	NA	0	0	Quies	ReprPCWk	Quies	Het	Quies	Quies	0.0368401	0.365872	0.680683	0.388493	NA	NA	NA	NA	NA	NA
rs116044948	1420	4	11334618	rs115093079	527	casecontrol:add:ind:11111111111	NA	0	NA	NA	NA	0	0	Quies	ReprPCWk	Quies	Het	Quies	Quies	0.0368402	0.365884	0.680683	0.388493	NA	NA	NA	NA	NA	NA
rs116044948	1420	4	11334837	rs185902838	523	casecontrol:add:ind:11111111111	NA	0	NA	NA	NA	0	0	Quies	ReprPCWk	Quies	Het	Quies	Quies	0.0368415	0.366017	0.680683	0.388493	NA	NA	NA	NA	NA	NA
rs116044948	1420	4	11338586	rs79233618	145	casecontrol:het:ind:11111111111	NA	0	NA	NA	NA	0	0	Quies	ReprPCWk	Quies	Het	Quies	Quies	0.0495062	0.769389	0.89332	0.769743	NA	NA	NA	NA	NA	NA
rs116044948	1420	4	11348126	rs139677484	145	casecontrol:het:ind:11111111111	NA	0	NA	NA	NA	0	0	Quies	ReprPCWk	Quies	Het	Quies	Quies	0.0496185	0.778434	0.895434	0.766477	NA	NA	NA	NA	NA	NA
rs116044948	1420	4	11348551	rs2191608	139	casecontrol:het:ind:11111111111	NA	0	NA	NA	NA	0	0	Quies	ReprPCWk	Quies	Het	Quies	Quies	0.0496699	0.782227	0.894051	0.770728	NA	NA	NA	NA	NA	NA
rs58491357	5270	4	140862989	rs79190347	635	casecontrol:het:cor:11111111111	MAML3	0	NA	NA	CEBPB	0	0	Quies	Quies	Quies	Quies	Quies	Quies	0.0186417	0.876575	0.59379	0.555282	NA	NA	NA	NA	NA	NA
rs58491357	5270	4	140873757	rs58491357	5270	casecontrol:add:fix:11111111111	MAML3	0	NA	NA	NA	0	0	Quies	Quies	TxWk	ReprPCWk	ReprPCWk	Quies	0.0609051	0.943831	0.424537	0.653111	NA	NA	NA	NA	NA	NA
rs58491357	5270	4	140889116	rs200126630	860	casecontrol:het:fix:11111111111	MAML3	0	NA	NA	NA	0	0	TxWk	TxWk	TxWk	ReprPCWk	Quies	Quies	0.373092	0.661103	NA	NA	NA	NA	NA	NA	NA	NA
rs58491357	5270	4	140993198	rs191499050	180	casecontrol:het:cor:11111111111	MAML3	0	NA	NA	FOXM1,RELA,IRF4,POU2F2,EP300,NR3C1,MYC,MAX,PAX5,RUNX3,SPI1	0	0	Enh	Quies	TxWk	Quies	ReprPCWk	Quies	0.0103698	0.690206	0.568771	0.541521	NA	NA	NA	NA	NA	NA
rs567544458	38600000	4	144412687	4:144412687:A:C	4420000	casecontrol:add:fix:11111111111	NA	0	NA	NA	NA	0	0	Quies	Quies	Quies	Quies	Quies	Quies	0.0251573	1.21992e-05	0.438275	0.468617	NA	NA	NA	NA	NA	NA
rs567544458	38600000	4	144419332	4:144419332:A:T	4530000	casecontrol:add:fix:11111111111	NA	0	NA	NA	NA	0	0	Quies	Quies	Quies	Quies	Quies	Quies	0.0240533	7.47465e-06	0.440429	0.471389	NA	NA	NA	NA	NA	NA
rs567544458	38600000	4	144427190	rs113348628	3940000	casecontrol:add:fix:11111111111	NA	0	NA	NA	NA	0	0	Quies	Quies	ReprPCWk	Quies	Quies	Quies	0.0241313	7.93414e-06	0.438275	0.468617	NA	NA	NA	NA	NA	NA
rs567544458	38600000	4	144446525	4:144446525:A:G	4580000	casecontrol:add:fix:11111111111	SMARCA5	0	NA	NA	NA	0	0	Tx	Tx	TxWk	Tx	Tx	TxWk	0.0240654	7.57815e-06	0.440429	0.471389	NA	NA	NA	NA	NA	NA
rs567544458	38600000	4	144449330	4:144449330:C:G	7930000	casecontrol:add:fix:11111111111	SMARCA5	0	NA	NA	NA	0	0	Tx	Tx	TxWk	Tx	TxWk	TxWk	0.0230104	0.000109406	0.438275	0.468617	NA	NA	NA	NA	NA	NA
rs567544458	38600000	4	144453646	4:144453646:A:G	9310000	casecontrol:add:fix:11111111111	SMARCA5	0	NA	NA	NA	0	0	Tx	Tx	TxWk	Tx	Tx	TxWk	0.0229409	0.000104566	0.440429	0.471389	NA	NA	NA	NA	NA	NA
rs567544458	38600000	4	144459325	4:144459325:A:T	4580000	casecontrol:add:fix:11111111111	SMARCA5	0	NA	NA	NA	0	0	Tx	Tx	TxWk	Tx	Tx	TxWk	0.0240657	7.57902e-06	0.440429	0.471389	NA	NA	NA	NA	NA	NA
rs567544458	38600000	4	144462931	rs113319340	7940000	casecontrol:add:fix:11111111111	SMARCA5	0	NA	NA	NA	0	0	Tx	Tx	TxWk	Tx	Tx	TxWk	0.0230139	0.000108919	0.438275	0.468617	NA	NA	NA	NA	NA	NA
rs567544458	38600000	4	144501489	rs111374053	21700000	casecontrol:add:fix:11111111111	FREM3	0	NA	NA	NA	0	0	TxWk	Quies	Het	Quies	Quies	Quies	0.0237443	8.97788e-05	0.438275	0.468617	NA	NA	NA	NA	NA	NA
rs567544458	38600000	4	144504069	4:144504069:G:A	8400000	casecontrol:add:fix:11111111111	FREM3	0	NA	NA	NA	0	0	ZNF/Rpts	Quies	Het	Quies	Quies	Quies	0.0244877	0.000113577	0.437471	0.938115	NA	NA	NA	NA	NA	NA
rs567544458	38600000	4	144513361	rs567544458	38600000	casecontrol:add:fix:11111111111	FREM3	0	NA	NA	NA	0	0	Quies	Quies	Het	Quies	Quies	Quies	0.0243054	8.58339e-05	0.440429	0.471389	NA	NA	NA	NA	NA	NA
rs567544458	38600000	4	144515997	4:144515997:G:T	13500000	casecontrol:add:fix:11111111111	FREM3	0	NA	NA	NA	0	0	Quies	Quies	Quies	Quies	Quies	Quies	0.0254866	1.82786e-05	0.440429	0.471389	NA	NA	NA	NA	NA	NA
rs567544458	38600000	4	144517908	4:144517908:C:T	12900000	casecontrol:add:fix:11111111111	FREM3	0	NA	NA	NA	0	0	Quies	Quies	Quies	Quies	Quies	Quies	0.0268185	5.22598e-05	0.438275	0.468617	NA	NA	NA	NA	NA	NA
rs567544458	38600000	4	144521228	4:144521228:G:C	29400000	casecontrol:add:fix:11111111111	FREM3	0	NA	NA	NA	0	0	Quies	Quies	Quies	Quies	Quies	Quies	0.0262075	0.000155444	0.438275	0.468617	NA	NA	NA	NA	NA	NA
rs567544458	38600000	4	144523192	4:144523192:T:G	31000000	casecontrol:add:fix:11111111111	FREM3	0	NA	NA	NA	0	0	Quies	Quies	Quies	Quies	Quies	Quies	0.0262778	0.000140605	0.438275	0.468617	NA	NA	NA	NA	NA	NA
rs567544458	38600000	4	144526250	4:144526250:A:G	18900000	casecontrol:add:fix:11111111111	FREM3	0	NA	NA	NA	0	0	Quies	Quies	Quies	Quies	Quies	Quies	0.0257309	9.12285e-05	0.440429	0.471389	NA	NA	NA	NA	NA	NA
rs567544458	38600000	4	144526393	4:144526393:A:T	22900000	casecontrol:add:fix:11111111111	FREM3	0	NA	NA	NA	0	0	Quies	Quies	Quies	Quies	Quies	Quies	0.0271618	3.37186e-05	0.438275	0.468617	NA	NA	NA	NA	NA	NA
rs567544458	38600000	4	144532466	4:144532466:G:C	11000000	casecontrol:add:fix:11111111111	FREM3	1	NA	FREM3::non_coding_exon_variant,nc_transcript_variant,FREM3::synonymous_variant	NA	0	0	TxWk	Quies	Quies	Quies	Quies	Quies	0.0266577	2.5114e-05	0.440429	0.471389	NA	NA	NA	NA	NA	NA
rs567544458	38600000	4	144556109	rs542843809	30600000	casecontrol:add:fix:11111111111	FREM3	0	NA	NA	NA	0	0	Quies	ReprPCWk	Quies	Quies	ReprPCWk	Quies	0.0266571	9.88052e-05	0.438572	0.470043	NA	NA	NA	NA	NA	NA
rs567544458	38600000	4	144559613	4:144559613:C:T	19300000	casecontrol:add:fix:11111111111	FREM3	0	NA	NA	NA	0	0	Quies	ReprPCWk	Quies	Quies	ReprPCWk	Quies	0.0262113	7.1657e-05	0.440429	0.471389	NA	NA	NA	NA	NA	NA
rs567544458	38600000	4	144560538	4:144560538:G:A	19500000	casecontrol:add:fix:11111111111	FREM3	0	NA	NA	FOS	0	0	Quies	ReprPCWk	Quies	Quies	ReprPCWk	Quies	0.0262227	7.00356e-05	0.440429	0.471389	NA	NA	NA	NA	NA	NA
rs567544458	38600000	4	144574504	4:144574504:A:G	17400000	casecontrol:add:fix:11111111111	FREM3	0	NA	NA	CTCF	0	0	Quies	Quies	Quies	Quies	ReprPCWk	Quies	0.0263202	5.26743e-05	0.440429	0.471389	NA	NA	NA	NA	NA	NA
rs567544458	38600000	4	144585535	4:144585535:G:A	8610000	casecontrol:add:fix:11111111111	FREM3	0	NA	NA	NA	0	0	Quies	Quies	Quies	Quies	Quies	Quies	0.027009	1.41318e-05	NA	NA	NA	NA	NA	NA	NA	NA
rs567544458	38600000	4	144585613	4:144585613:G:C	8600000	casecontrol:add:fix:11111111111	FREM3	0	NA	NA	NA	0	0	Quies	Quies	Quies	Quies	Quies	Quies	0.0270084	1.41171e-05	NA	NA	NA	NA	NA	NA	NA	NA
rs567544458	38600000	4	144586226	4:144586226:C:T	15500000	casecontrol:add:fix:11111111111	FREM3	0	NA	NA	NA	0	0	Quies	Quies	Quies	Quies	Quies	Quies	0.0278796	2.43533e-05	NA	NA	NA	NA	NA	NA	NA	NA
rs567544458	38600000	4	144587704	rs141274959	20700000	casecontrol:add:fix:11111111111	FREM3	0	NA	NA	NA	0	0	Quies	Quies	Quies	Quies	Quies	Quies	0.0294677	7.94662e-05	NA	NA	NA	NA	NA	NA	NA	NA
rs567544458	38600000	4	144590391	rs186261181	6790000	casecontrol:add:fix:11111111111	FREM3	0	NA	NA	NFIC,ATF2,FOXM1,MEF2A,MEF2C,RUNX3	0	0	Quies	Quies	Quies	Quies	Quies	Quies	0.0292202	2.32983e-05	NA	NA	NA	NA	NA	NA	NA	NA
rs567544458	38600000	4	144595367	rs150548891	14600000	casecontrol:add:fix:11111111111	FREM3	0	NA	NA	NA	0	0	Het	Quies	Quies	Quies	Quies	Quies	0.032357	0.000411826	0.363087	0.389538	NA	NA	NA	NA	NA	NA
rs567544458	38600000	4	144595461	4:144595461:G:T	16000000	casecontrol:add:fix:11111111111	FREM3	0	NA	NA	NA	0	0	Het	Quies	Quies	Quies	Quies	Quies	0.0275069	1.60667e-05	0.438275	0.468617	NA	NA	NA	NA	NA	NA
rs567544458	38600000	4	144595546	rs187697998	6500000	casecontrol:add:fix:11111111111	FREM3	0	NA	NA	NA	0	0	Het	Quies	Quies	Quies	Quies	Quies	0.0319076	0.000260202	0.384122	0.397816	NA	NA	NA	NA	NA	NA
rs567544458	38600000	4	144596134	rs184163238	23400000	casecontrol:add:fix:11111111111	FREM3	0	NA	NA	NA	0	0	Quies	Quies	Quies	Quies	Quies	Quies	0.0271968	5.06446e-05	0.924514	0.466507	NA	NA	NA	NA	NA	NA
rs567544458	38600000	4	144598922	4:144598922:G:T	6740000	casecontrol:add:fix:11111111111	FREM3	0	NA	NA	NA	0	0	Quies	Quies	Quies	Quies	Quies	Quies	0.031958	0.000267471	0.431229	0.458479	NA	NA	NA	NA	NA	NA
rs567544458	38600000	4	144599310	4:144599310:T:C	6760000	casecontrol:add:fix:11111111111	FREM3	0	NA	NA	NA	0	0	Quies	Quies	Quies	Quies	Quies	Quies	0.0319639	0.000268425	0.431229	0.458479	NA	NA	NA	NA	NA	NA
rs567544458	38600000	4	144599805	rs146553388	6550000	casecontrol:add:fix:11111111111	FREM3	0	NA	NA	NA	0	0	Quies	Quies	Quies	Quies	Quies	Quies	0.032269	0.000353551	0.429374	0.456592	NA	NA	NA	NA	NA	NA
rs567544458	38600000	4	144601345	4:144601345:G:T	19200000	casecontrol:add:fix:11111111111	FREM3	0	NA	NA	NA	0	0	Quies	Quies	Quies	Quies	Quies	Quies	0.0310064	9.10648e-05	0.436425	0.461983	NA	NA	NA	NA	NA	NA
rs567544458	38600000	4	144602918	rs144794297	4280000	casecontrol:add:fix:11111111111	FREM3	0	NA	NA	NA	0	0	Quies	Quies	Quies	Quies	ReprPCWk	Quies	0.0326498	0.000444078	0.427639	0.45612	NA	NA	NA	NA	NA	NA
rs567544458	38600000	4	144603196	4:144603196:T:C	19100000	casecontrol:add:fix:11111111111	FREM3	0	NA	NA	NA	0	0	Quies	Quies	Quies	Quies	ReprPCWk	Quies	0.0288156	1.82431e-05	0.437908	0.466507	NA	NA	NA	NA	NA	NA
rs567544458	38600000	4	144604209	rs190618313	5880000	casecontrol:add:fix:11111111111	FREM3	0	NA	NA	ELF1	0	0	Het	Het	Quies	Quies	ReprPCWk	Quies	0.0326175	0.000440668	0.429374	0.456592	NA	NA	NA	NA	NA	NA
rs567544458	38600000	4	144606570	rs188245886	4200000	casecontrol:add:fix:11111111111	FREM3	0	NA	NA	NA	0	0	Quies	Het	Quies	Quies	ReprPCWk	Quies	0.0326648	0.000446097	0.427639	0.45612	NA	NA	NA	NA	NA	NA
rs567544458	38600000	4	144607657	4:144607657:C:T	18200000	casecontrol:add:fix:11111111111	FREM3	0	NA	NA	NA	0	0	Quies	Het	Quies	Quies	ReprPCWk	Quies	0.0277	1.33132e-05	NA	NA	NA	NA	NA	NA	NA	NA
rs567544458	38600000	4	144613248	4:144613248:A:AT	18500000	casecontrol:add:fix:11111111111	FREM3	0	NA	NA	NA	0	0	Quies	Quies	Quies	Quies	Quies	Quies	0.0288188	1.78644e-05	0.437908	0.466507	NA	NA	NA	NA	NA	NA
rs567544458	38600000	4	144614197	4:144614197:AT	11800000	casecontrol:dom:fix:11111111111	FREM3	0	NA	NA	NA	0	0	Quies	Quies	Quies	Quies	Quies	Quies	0.0291072	0.000256981	NA	NA	NA	NA	NA	NA	NA	NA
rs567544458	38600000	4	144615530	rs187764080	3700000	casecontrol:add:fix:11111111111	FREM3	0	NA	NA	NA	0	0	Quies	Quies	Quies	Quies	Quies	Quies	0.0309347	0.000154524	0.434112	0.459993	NA	NA	NA	NA	NA	NA
rs567544458	38600000	4	144629074	rs186896080	10000000	casecontrol:add:fix:11111111111	NA	0	NA	NA	NA	0	0	Quies	Quies	Quies	Quies	Quies	Quies	0.0317641	0.00024059	0.427639	0.45612	NA	NA	NA	NA	NA	NA
rs567544458	38600000	4	144630511	rs151041851	8970000	casecontrol:add:fix:11111111111	NA	0	NA	NA	NA	0	0	Quies	Quies	Quies	Quies	Quies	Quies	0.0319766	0.000282282	0.424921	0.45472	NA	NA	NA	NA	NA	NA
rs567544458	38600000	4	144635220	rs145677206	6990000	casecontrol:add:fix:11111111111	NA	0	NA	NA	NA	0	0	Quies	ReprPCWk	Quies	Quies	Quies	Quies	0.0318853	0.000254643	0.427639	0.45612	NA	NA	NA	NA	NA	NA
rs567544458	38600000	4	144636256	rs185747859	6510000	casecontrol:add:fix:11111111111	NA	0	NA	NA	NA	0	0	Quies	ReprPCWk	Quies	Quies	Quies	Quies	0.0319055	0.000257046	0.427639	0.45612	NA	NA	NA	NA	NA	NA
rs567544458	38600000	4	144642236	rs142731296	6190000	casecontrol:add:fix:11111111111	NA	0	NA	NA	NA	0	0	Quies	Quies	Quies	Quies	Quies	Quies	0.0319164	0.000259494	0.427639	0.45612	NA	NA	NA	NA	NA	NA
rs567544458	38600000	4	144642633	4:144642633:G:A	10800000	casecontrol:add:fix:11111111111	NA	0	NA	NA	GATA2,FOS,JUN,CTCF	0	0	Quies	Quies	Quies	Quies	Quies	Quies	0.0270388	3.58847e-05	0.438275	0.468617	NA	NA	NA	NA	NA	NA
rs567544458	38600000	4	144648231	4:144648231:G:A	7830000	casecontrol:add:fix:11111111111	NA	0	NA	NA	NA	0	0	Quies	Quies	Quies	Quies	Quies	Quies	0.0273464	1.24891e-05	0.438275	0.468617	NA	NA	NA	NA	NA	NA
rs567544458	38600000	4	144653490	rs185574632	2120000	casecontrol:add:fix:11111111111	NA	0	NA	NA	NA	0	0	Quies	Quies	Quies	Quies	Quies	Quies	0.0324489	0.000308267	0.347617	0.381545	NA	NA	NA	NA	NA	NA
rs567544458	38600000	4	144653561	rs149060195	2120000	casecontrol:add:fix:11111111111	NA	0	NA	NA	NA	0	0	Quies	Quies	Quies	Quies	Quies	Quies	0.0324473	0.000307866	0.421362	0.453137	NA	NA	NA	NA	NA	NA
rs567544458	38600000	4	144655658	rs183166203	4380000	casecontrol:add:fix:11111111111	NA	0	NA	NA	NA	0	0	Quies	Quies	Quies	Quies	Quies	Quies	0.0317286	0.000242536	0.876906	0.45612	NA	NA	NA	NA	NA	NA
rs567544458	38600000	4	144656606	rs189149534	5630000	casecontrol:add:fix:11111111111	NA	0	NA	NA	NA	0	0	Quies	Quies	Quies	Quies	Quies	Quies	0.0317287	0.000242532	0.427639	0.45612	NA	NA	NA	NA	NA	NA
rs567544458	38600000	4	144658802	4:144658802:T:C	6600000	casecontrol:add:fix:11111111111	NA	0	NA	NA	NA	0	0	Quies	Quies	Quies	Quies	Quies	Quies	0.0272712	1.1375e-05	0.438275	0.468617	NA	NA	NA	NA	NA	NA
rs567544458	38600000	4	144661405	rs142537619	5420000	casecontrol:add:fix:11111111111	NA	0	NA	NA	NA	0	0	Quies	Quies	Quies	Quies	Quies	Quies	0.0306089	0.000183737	0.876906	0.45612	NA	NA	NA	NA	NA	NA
rs567544458	38600000	4	144664955	4:144664955:AC:A	4010000	casecontrol:add:fix:11111111111	NA	0	NA	NA	NA	0	0	Quies	Quies	Quies	Quies	Quies	Quies	0.0316754	0.000237771	0.876906	0.45612	NA	NA	NA	NA	NA	NA
rs567544458	38600000	4	144665236	4:144665236:G:A	4990000	casecontrol:add:fix:11111111111	NA	0	NA	NA	NA	0	0	Quies	Quies	Quies	Quies	Quies	Quies	0.0286746	1.79647e-05	0.437908	0.466507	NA	NA	NA	NA	NA	NA
rs567544458	38600000	4	144666678	rs149914432	4320000	casecontrol:add:fix:11111111111	NA	0	NA	NA	NA	0	0	Quies	Quies	Quies	Quies	Quies	Quies	0.0339193	0.00065857	0.852538	0.448956	NA	NA	NA	NA	NA	NA
rs567544458	38600000	4	144669141	rs147881070	4420000	casecontrol:add:fix:11111111111	NA	0	NA	NA	NA	0	0	Quies	Quies	Quies	Quies	Quies	Quies	0.0316754	0.000237771	0.427639	0.45612	NA	NA	NA	NA	NA	NA
rs567544458	38600000	4	144671680	4:144671680:G:A	4750000	casecontrol:add:fix:11111111111	NA	0	NA	NA	NA	0	0	Quies	Quies	Quies	Quies	Quies	Quies	0.027239	1.09217e-05	0.438275	0.468617	NA	NA	NA	NA	NA	NA
rs567544458	38600000	4	144673199	rs77397300	4270000	casecontrol:add:fix:11111111111	NA	0	NA	NA	NA	0	0	Quies	Quies	Quies	Quies	Quies	Quies	0.0316754	0.000237771	0.427639	0.45612	NA	NA	NA	NA	NA	NA
rs567544458	38600000	4	144675650	4:144675650:C:T	3470000	casecontrol:add:fix:11111111111	NA	0	NA	NA	NA	0	0	Quies	Quies	Quies	Quies	Quies	Quies	0.0268271	7.93475e-06	0.438572	0.470043	NA	NA	NA	NA	NA	NA
rs567544458	38600000	4	144676807	4:144676807:T:C	4750000	casecontrol:add:fix:11111111111	NA	0	NA	NA	NA	0	0	Quies	Quies	Quies	Quies	Quies	Quies	0.027239	1.09217e-05	0.438275	0.468617	NA	NA	NA	NA	NA	NA
rs567544458	38600000	4	144680140	rs186790584	4270000	casecontrol:add:fix:11111111111	NA	0	NA	NA	NA	0	0	Quies	Quies	Quies	Quies	Quies	Quies	0.0316754	0.000237771	0.427639	0.45612	NA	NA	NA	NA	NA	NA
rs567544458	38600000	4	144683386	rs374916551	9370000	casecontrol:add:fix:11111111111	NA	0	NA	NA	NA	0	0	Quies	Quies	Quies	Quies	Quies	Quies	0.0293168	0.000308229	NA	NA	NA	NA	NA	NA	hlr,hlr_p,irf,pct,plt,rdw,ret,ret_p	NA
rs567544458	38600000	4	144683392	4:144683392:T:A	3340000	casecontrol:add:fix:11111111111	NA	0	NA	NA	NA	0	0	Quies	Quies	Quies	Quies	Quies	Quies	0.0316754	0.000237771	0.876906	0.45612	NA	NA	NA	NA	NA	NA
rs567544458	38600000	4	144687640	4:144687640:C:A	4750000	casecontrol:add:fix:11111111111	NA	0	NA	NA	NA	0	0	Quies	Quies	Quies	Quies	Quies	Quies	0.0272381	1.09162e-05	NA	NA	NA	NA	NA	NA	NA	NA
rs567544458	38600000	4	144687649	4:144687649:C:T	4540000	casecontrol:add:fix:11111111111	NA	0	NA	NA	NA	0	0	Quies	Quies	Quies	Quies	Quies	Quies	0.0276071	1.2197e-05	NA	NA	NA	NA	NA	NA	NA	NA
rs567544458	38600000	4	144687925	4:144687925:CT:C	4290000	casecontrol:add:fix:11111111111	NA	0	NA	NA	NA	0	0	Quies	Quies	Quies	Quies	Quies	Quies	0.0316753	0.000237675	0.427639	0.45612	NA	NA	NA	NA	NA	NA
rs567544458	38600000	4	144689444	4:144689444:T:G	4540000	casecontrol:add:fix:11111111111	NA	0	NA	NA	POLR2A,FOS,JUN,EP300	0	0	Quies	Quies	Quies	Quies	Quies	Quies	0.0273446	1.11805e-05	0.438201	0.467331	NA	NA	NA	NA	NA	NA
rs567544458	38600000	4	144695009	4:144695009:C:T	4880000	casecontrol:add:fix:11111111111	NA	0	NA	NA	NA	0	0	Quies	Quies	Quies	Quies	TssAFlnk	Quies	0.027245	1.09715e-05	NA	NA	NA	NA	NA	NA	NA	NA
rs567544458	38600000	4	144699665	4:144699665:CTTCAG:C	7330000	casecontrol:add:fix:11111111111	NA	0	NA	NA	NA	0	0	Quies	Quies	Quies	Quies	Quies	Quies	0.0314383	0.000225519	0.427639	0.45612	NA	NA	NA	NA	NA	NA
rs567544458	38600000	4	144700960	rs185357240	3650000	casecontrol:add:fix:11111111111	NA	0	NA	NA	NA	0	0	Quies	Quies	Quies	Quies	Quies	Quies	0.0316823	0.000242314	0.876906	0.45612	NA	NA	NA	NA	NA	NA
rs567544458	38600000	4	144702128	4:144702128:G:A	3700000	casecontrol:add:fix:11111111111	NA	0	NA	NA	NA	0	0	Quies	Quies	Quies	Quies	Quies	Quies	0.0316821	0.00024264	0.876906	0.45612	NA	NA	NA	NA	NA	NA
rs567544458	38600000	4	144702474	rs186873296	3710000	casecontrol:add:fix:11111111111	NA	0	NA	NA	NA	0	0	Quies	Quies	Quies	Quies	Quies	Quies	0.0316817	0.000242772	0.876906	0.45612	NA	NA	NA	NA	NA	NA
rs567544458	38600000	4	144705411	4:144705411:G:A	5120000	casecontrol:add:fix:11111111111	NA	0	NA	NA	NA	0	0	Het	Quies	Quies	Quies	Quies	Het	0.0272537	1.10378e-05	0.438275	0.468617	NA	NA	NA	NA	NA	NA
rs567544458	38600000	4	144705586	rs186094021	7930000	casecontrol:add:fix:11111111111	NA	0	NA	NA	NA	0	0	Het	Quies	Quies	Quies	Quies	Het	0.0314366	0.000227283	0.879418	0.456499	NA	NA	NA	NA	NA	NA
rs567544458	38600000	4	144706500	rs145945511	10300000	casecontrol:add:fix:11111111111	NA	0	NA	NA	NA	0	0	Het	Quies	Quies	Quies	Quies	ZNF/Rpts	0.0314365	0.000227376	0.429448	0.456499	NA	NA	NA	NA	NA	NA
rs567544458	38600000	4	144706977	4:144706977:C:T	2730000	casecontrol:add:fix:11111111111	NA	0	NA	NA	NA	0	0	Quies	Quies	Quies	Quies	Quies	TxWk	0.0302262	7.15078e-05	0.437471	0.463724	NA	NA	NA	NA	NA	NA
rs567544458	38600000	4	144726075	4:144726075:C:T	11200000	casecontrol:add:fix:11111111111	NA	0	NA	NA	NA	0	0	Quies	Quies	Quies	Quies	Quies	Quies	0.0311656	0.000194642	NA	NA	NA	NA	NA	NA	NA	NA
rs567544458	38600000	4	144734699	rs184627523	7610000	casecontrol:add:fix:11111111111	NA	0	NA	NA	MAFK,MAFF	0	0	Quies	Quies	Quies	Quies	Quies	Quies	0.0308367	0.000141838	NA	NA	NA	NA	NA	NA	NA	NA
rs567544458	38600000	4	144735676	4:144735676:G:T	5800000	casecontrol:add:fix:11111111111	NA	0	NA	NA	NA	0	0	Quies	Quies	Quies	Quies	Quies	Quies	0.0267782	1.92983e-05	0.438572	0.470043	NA	NA	NA	NA	NA	NA
rs567544458	38600000	4	144735932	4:144735932:G:A	11900000	casecontrol:add:fix:11111111111	NA	0	NA	NA	NA	0	0	Quies	Quies	Quies	Quies	Quies	Quies	0.0314428	0.00024428	NA	NA	NA	NA	NA	NA	NA	NA
rs567544458	38600000	4	144736028	rs192804806	11900000	casecontrol:add:fix:11111111111	NA	0	NA	NA	NA	0	0	Quies	Quies	Quies	Quies	Quies	Quies	0.0314428	0.00024428	0.879418	0.456499	NA	NA	NA	NA	NA	NA
rs567544458	38600000	4	144736194	4:144736194:A:G	11900000	casecontrol:add:fix:11111111111	NA	0	NA	NA	NA	0	0	Quies	Quies	Quies	Quies	Quies	Quies	0.0314429	0.000244301	0.879418	0.456499	NA	NA	NA	NA	NA	NA
rs567544458	38600000	4	144737172	4:144737172:T:C	6010000	casecontrol:add:fix:11111111111	NA	0	NA	NA	NA	0	0	Quies	Quies	Quies	Quies	Quies	Quies	0.0272773	1.12206e-05	0.438275	0.468617	NA	NA	NA	NA	NA	NA
rs567544458	38600000	4	144745033	rs143493147	11600000	casecontrol:add:fix:11111111111	NA	0	LOC105377458	NA	NA	0	0	Quies	Quies	Quies	Quies	Quies	Quies	0.0314283	0.000248748	NA	NA	NA	NA	NA	NA	NA	NA
rs567544458	38600000	4	144745429	rs192563008	11600000	casecontrol:add:fix:11111111111	NA	0	LOC105377458	NA	NA	0	0	Quies	Quies	Quies	Quies	Quies	Quies	0.0314262	0.000249079	0.718464	0.361818	NA	NA	NA	NA	NA	NA
rs567544458	38600000	4	144747271	rs184497846	14900000	casecontrol:add:fix:11111111111	NA	0	LOC105377458	NA	NA	0	0	Quies	Quies	Quies	Quies	Quies	Quies	0.0314142	0.000251544	0.429448	0.456499	NA	NA	NA	NA	NA	NA
rs567544458	38600000	4	144749751	rs116706045	11400000	casecontrol:add:fix:11111111111	NA	0	LOC105377458	NA	NA	0	0	Quies	Het	Quies	Quies	Quies	Quies	0.0314104	0.000252054	0.879418	0.456499	NA	NA	NA	NA	NA	NA
rs567544458	38600000	4	144750608	rs115426616	14800000	casecontrol:add:fix:11111111111	NA	0	NA	NA	FOXA1	0	0	Quies	Het	Quies	Quies	Quies	Quies	0.0314103	0.000252077	0.429448	0.456499	NA	NA	NA	NA	NA	NA
rs567544458	38600000	4	144751052	4:144751052:A:C	5410000	casecontrol:add:fix:11111111111	NA	0	NA	NA	NA	0	0	Quies	Het	Quies	Quies	Het	Quies	0.0269117	8.73637e-06	0.392747	0.418176	NA	NA	NA	NA	NA	NA
rs567544458	38600000	4	144753149	rs148311540	11400000	casecontrol:add:fix:11111111111	NA	0	NA	NA	NA	0	0	Quies	Quies	Het	Quies	Het	Het	0.0314103	0.000252286	0.879418	0.456499	NA	NA	NA	NA	NA	NA
rs567544458	38600000	4	144754313	4:144754313:G:A	3630000	casecontrol:add:fix:11111111111	NA	0	NA	NA	NA	0	0	Quies	Quies	Quies	Quies	Quies	Quies	0.0302485	8.79865e-05	0.437471	0.463724	NA	NA	NA	NA	NA	NA
rs567544458	38600000	4	144754745	4:144754745:T:C	3630000	casecontrol:add:fix:11111111111	NA	0	NA	NA	NA	0	0	Quies	Quies	Quies	Quies	Quies	Quies	0.0302482	8.79813e-05	0.437471	0.463724	NA	NA	NA	NA	NA	NA
rs567544458	38600000	4	144755514	rs148995556	11300000	casecontrol:add:fix:11111111111	NA	0	NA	NA	NA	0	0	Quies	Quies	Quies	Quies	Quies	Quies	0.0314069	0.000252846	NA	NA	NA	NA	NA	NA	NA	NA
rs567544458	38600000	4	144768188	4:144768188:A:T	5570000	casecontrol:add:fix:11111111111	NA	0	NA	NA	NA	0	0	Quies	Quies	Quies	Quies	TxWk	Quies	0.0285799	2.05447e-05	0.437908	0.466507	NA	NA	NA	NA	NA	NA
rs567544458	38600000	4	144768545	rs2323342	5570000	casecontrol:add:fix:11111111111	NA	0	NA	NA	NA	0	0	Quies	Quies	Quies	Quies	TxWk	Quies	0.0285792	2.0543e-05	NA	NA	NA	NA	NA	NA	NA	NA
rs567544458	38600000	4	144773526	4:144773526:G:A	7580000	casecontrol:add:fix:11111111111	NA	0	NA	NA	NA	0	0	Quies	Quies	Quies	Quies	TxWk	Quies	0.0270792	2.32781e-05	0.438275	0.468617	NA	NA	NA	NA	NA	NA
rs567544458	38600000	4	144773530	4:144773530:T:C	5590000	casecontrol:add:fix:11111111111	NA	0	NA	NA	NA	0	0	Quies	Quies	Quies	Quies	TxWk	Quies	0.0285641	2.04757e-05	0.437908	0.466507	NA	NA	NA	NA	NA	NA
rs567544458	38600000	4	144775643	4:144775643:T:C	5610000	casecontrol:add:fix:11111111111	NA	0	NA	NA	NA	0	0	TxWk	Quies	Quies	Quies	TxWk	Quies	0.0285528	2.04334e-05	0.437908	0.466507	NA	NA	NA	NA	NA	NA
rs567544458	38600000	4	144777433	4:144777433:C:T	7590000	casecontrol:add:fix:11111111111	NA	0	NA	NA	NR2F2,RCOR1,GATA2,TEAD4	0	0	TxWk	Quies	Quies	Quies	Enh	TxWk	0.0270651	2.29309e-05	0.438275	0.468617	NA	NA	NA	NA	NA	NA
rs567544458	38600000	4	144787146	4:144787146:G:A	7280000	casecontrol:add:fix:11111111111	NA	0	NA	NA	NA	0	0	TxWk	Quies	Quies	Quies	TxWk	TxWk	0.0271059	1.08883e-05	0.438275	0.468617	NA	NA	NA	NA	NA	NA
rs567544458	38600000	4	144788614	rs192319523	2070000	casecontrol:add:fix:11111111111	NA	0	NA	NA	NA	0	0	TxWk	Quies	Quies	Quies	TxWk	TxWk	0.0321987	0.000133571	0.872905	0.45472	NA	NA	NA	NA	NA	NA
rs567544458	38600000	4	144792295	rs191106648	2200000	casecontrol:add:fix:11111111111	GYPE	1	NA	GYPE::3_prime_UTR_variant,GYPE::3_prime_UTR_variant,NMD_transcript_variant	NA	0	0	TxWk	Quies	Quies	Quies	TxWk	TxWk	0.0321806	0.000137772	0.872905	0.45472	NA	NA	NA	NA	NA	NA
rs567544458	38600000	4	144792751	DUP4-start	3240000	casecontrol:add:fix:11111111111	GYPE	1	NA	NA	NA	0	0	TxWk	Quies	Quies	Quies	Tx	TxWk	0.0252504	1.46598e-05	NA	NA	NA	NA	NA	NA	NA	NA
rs567544458	38600000	4	144793392	4:144793392:AG:A	2300000	casecontrol:add:fix:11111111111	GYPE	1	NA	GYPE::3_prime_UTR_variant,NMD_transcript_variant,feature_truncation,GYPE::3_prime_UTR_variant,feature_truncation	NA	0	0	TxWk	Quies	Quies	Quies	Tx	TxWk	0.0321359	0.000137043	0.872905	0.45472	NA	NA	NA	NA	NA	NA
rs567544458	38600000	4	144793394	4:144793394:A:T	2300000	casecontrol:add:fix:11111111111	GYPE	1	NA	GYPE::3_prime_UTR_variant,GYPE::3_prime_UTR_variant,NMD_transcript_variant	NA	0	0	TxWk	Quies	Quies	Quies	Tx	TxWk	0.032136	0.000137018	0.872905	0.45472	NA	NA	NA	NA	NA	NA
rs567544458	38600000	4	144794918	4:144794918:A:T	2360000	casecontrol:add:fix:11111111111	GYPE	0	NA	NA	NA	0	0	Quies	Quies	Quies	Quies	Tx	TxWk	0.0321504	0.000136286	0.872905	0.45472	NA	NA	NA	NA	NA	NA
rs567544458	38600000	4	144795694	4:144795694:T:C	2390000	casecontrol:add:fix:11111111111	GYPE	0	NA	NA	NA	0	0	Quies	Quies	Quies	Quies	TxWk	TxWk	0.0321574	0.000136008	0.872905	0.45472	NA	NA	NA	NA	NA	NA
rs567544458	38600000	4	144795908	4:144795908:G:A	8410000	casecontrol:add:fix:11111111111	GYPE	0	NA	NA	NA	0	0	Quies	Quies	Quies	Quies	TxWk	TxWk	0.0270094	1.02172e-05	0.438275	0.468617	NA	NA	NA	NA	NA	NA
rs567544458	38600000	4	144806729	4:144806729:A:G	8370000	casecontrol:add:fix:11111111111	GYPE	0	NA	NA	NA	0	0	Quies	Quies	Quies	Quies	Enh	Enh	0.0269692	1.94099e-05	0.438275	0.468617	NA	NA	NA	NA	NA	NA
rs567544458	38600000	4	144819153	rs148366769	2760000	casecontrol:add:fix:11111111111	GYPE	0	NA	NA	NA	0	0	Quies	Quies	Quies	Quies	TxWk	TxWk	0.0320227	0.000202947	0.876906	0.45612	NA	NA	NA	NA	NA	NA
rs567544458	38600000	4	144823707	rs186956319	3530000	casecontrol:add:fix:11111111111	GYPE	0	NA	NA	NA	0	0	Quies	Quies	Quies	Quies	TssA	Enh	0.0317199	0.000172003	0.879418	0.456499	NA	NA	NA	NA	NA	NA
rs567544458	38600000	4	144830490	4:144830490:C:T	3060000	casecontrol:add:fix:11111111111	NA	0	NA	NA	NA	0	0	Quies	Quies	Quies	Quies	TxWk	TssA	0.032124	0.000195805	NA	NA	NA	NA	NA	NA	NA	NA
rs567544458	38600000	4	144830587	4:144830587:C:T	7360000	casecontrol:add:fix:11111111111	NA	0	NA	NA	NA	0	0	Quies	Quies	Quies	Quies	TxWk	TssA	0.0270846	9.40197e-06	NA	NA	NA	NA	NA	NA	NA	NA
rs567544458	38600000	4	144838385	4:144838385:C:G	2860000	casecontrol:add:fix:11111111111	NA	0	LOC101927636	NA	NA	0	0	Quies	Quies	Quies	Quies	Quies	Quies	0.0276334	1.39703e-05	0.437908	0.466507	NA	NA	NA	NA	NA	NA
rs567544458	38600000	4	144844728	rs181761433	3340000	casecontrol:add:cor:11111111111	NA	0	LOC101927636	NA	NA	0	0	Quies	Quies	Quies	Quies	Quies	Quies	0.0322375	0.000187346	0.876906	0.45612	NA	NA	NA	NA	NA	NA
rs567544458	38600000	4	144850156	4:144850156:TC:T	2930000	casecontrol:add:fix:11111111111	NA	0	LOC101927636	NA	NA	0	0	Quies	Quies	Quies	Quies	Quies	Quies	0.0339902	0.000475886	0.876906	0.45612	NA	NA	NA	NA	NA	NA
rs567544458	38600000	4	144852085	4:144852085:A:C	3310000	casecontrol:add:cor:11111111111	NA	0	LOC101927636	NA	NA	0	0	Quies	Quies	Quies	Quies	Quies	Quies	0.0322424	0.000186325	0.876906	0.45612	NA	NA	NA	NA	NA	NA
rs567544458	38600000	4	144852884	rs187642768	3310000	casecontrol:add:cor:11111111111	NA	0	LOC101927636	NA	NA	0	0	Quies	Quies	Quies	Quies	Quies	Quies	0.0322433	0.000186269	0.876906	0.45612	NA	NA	NA	NA	NA	NA
rs567544458	38600000	4	144856986	rs180886865	3300000	casecontrol:add:cor:11111111111	NA	0	LOC101927636	NA	NA	0	0	Quies	Quies	Quies	Quies	Quies	Quies	0.0322469	0.000185723	0.876906	0.45612	NA	NA	NA	NA	NA	NA
rs567544458	38600000	4	144856998	rs190882382	3300000	casecontrol:add:cor:11111111111	NA	0	LOC101927636	NA	NA	0	0	Quies	Quies	Quies	Quies	Quies	Quies	0.0322468	0.000185718	0.876906	0.45612	NA	NA	NA	NA	NA	NA
rs567544458	38600000	4	144865937	rs185981981	6670000	casecontrol:add:fix:11111111111	NA	0	LOC101927636	NA	NA	0	0	Quies	Quies	Quies	Quies	TxWk	Quies	0.0271271	8.82098e-06	NA	NA	NA	NA	NA	NA	NA	NA
rs567544458	38600000	4	144878525	4:144878525:C:G	2730000	casecontrol:add:fix:11111111111	NA	0	LOC101927636	NA	NA	0	0	Quies	Quies	Quies	Quies	Quies	Quies	0.0319769	0.000131525	0.879418	0.456499	NA	NA	NA	NA	NA	NA
rs567544458	38600000	4	144880815	rs182843054	2040000	casecontrol:add:cor:11111111111	NA	0	LOC101927636	NA	NA	0	0	Quies	Quies	Quies	Quies	Quies	Quies	0.0321654	0.000140045	0.880008	0.456592	NA	NA	NA	NA	NA	NA
rs567544458	38600000	4	144887642	rs183244742	2000000	casecontrol:add:cor:11111111111	NA	0	LOC101927636	NA	NA	0	0	Quies	Quies	Quies	Quies	Quies	Quies	0.032174	0.000138862	0.880008	0.456592	NA	NA	NA	NA	NA	NA
rs567544458	38600000	4	144899315	rs141783596	2520000	casecontrol:add:fix:11111111111	NA	0	LOC101927636	NA	NA	0	0	Quies	Quies	Quies	Quies	TxWk	TxWk	0.0320139	0.000127248	NA	NA	NA	NA	NA	NA	NA	NA
rs567544458	38600000	4	144915151	DUP4-mid	2940000	casecontrol:add:fix:11111111111	NA	0	NA	NA	NA	0	0	Quies	Quies	Quies	Quies	TxWk	Quies	0.0251183	1.77668e-05	NA	NA	NA	NA	NA	NA	NA	NA
rs567544458	38600000	4	144942704	rs181595076	2210000	casecontrol:add:fix:11111111111	NA	0	NA	NA	NA	0	0	Quies	Quies	Quies	Quies	Enh	Quies	0.0362059	0.0030129	0.40621	0.444718	NA	NA	NA	NA	NA	NA
rs567544458	38600000	4	144945199	rs371593611	2190000	casecontrol:add:fix:11111111111	NA	0	NA	NA	NA	0	0	Quies	Quies	Quies	Quies	Quies	Quies	0.0362033	0.00299721	0.40621	0.444718	NA	NA	NA	NA	NA	NA
rs567544458	38600000	4	144949279	rs376123299	2180000	casecontrol:add:fix:11111111111	NA	0	NA	NA	NA	0	0	Quies	Quies	Quies	Quies	Quies	Quies	0.0361965	0.00297883	0.40621	0.444718	NA	NA	NA	NA	NA	NA
rs567544458	38600000	4	144951732	4:144951732:G:A	3280000	casecontrol:add:fix:11111111111	NA	0	NA	NA	NA	0	0	Enh	Quies	Quies	Quies	Quies	Quies	0.0271604	6.48112e-06	0.438275	0.468617	NA	NA	NA	NA	NA	NA
rs567544458	38600000	4	144956909	rs185425963	2670000	casecontrol:add:fix:11111111111	NA	0	NA	NA	NA	0	0	Quies	Quies	Quies	Quies	Quies	Quies	0.0357322	0.00194326	0.408498	0.446212	NA	NA	NA	NA	NA	NA
rs567544458	38600000	4	144957773	rs182703634	2090000	casecontrol:add:fix:11111111111	NA	0	NA	NA	NA	0	0	Quies	Quies	Quies	Quies	Quies	Quies	0.0361878	0.00293736	0.40621	0.444718	NA	NA	NA	NA	NA	NA
rs567544458	38600000	4	144964621	4:144964621:G:A	2030000	casecontrol:add:fix:11111111111	NA	0	NA	NA	NA	0	0	Quies	Quies	Quies	Quies	Quies	Quies	0.0361839	0.00290497	0.40621	0.444718	NA	NA	NA	NA	NA	NA
rs567544458	38600000	4	144973682	4:144973682:T:C	2700000	casecontrol:add:fix:11111111111	NA	0	NA	NA	NA	0	0	Quies	Quies	Quies	Quies	TxWk	Quies	0.0274306	7.04704e-06	0.438572	0.470043	NA	NA	NA	NA	NA	NA
rs567544458	38600000	4	144981787	4:144981787:C:A	3180000	casecontrol:add:fix:11111111111	NA	0	NA	NA	NA	0	0	Quies	Het	Quies	Quies	Quies	Quies	0.0271506	6.40981e-06	0.438572	0.470043	NA	NA	NA	NA	NA	NA
rs567544458	38600000	4	144982488	rs111236268	2610000	casecontrol:add:fix:11111111111	NA	0	NA	NA	NA	0	0	Het	Het	Het	Quies	Quies	Quies	0.0361343	0.00259628	0.40621	0.444718	NA	NA	NA	NA	NA	NA
rs567544458	38600000	4	144988500	4:144988500:T:A	5440000	casecontrol:add:fix:11111111111	NA	0	NA	NA	NA	0	0	Quies	Quies	Quies	Quies	Enh	Quies	0.0381998	0.0028415	0.40621	0.444718	NA	NA	NA	NA	NA	NA
rs567544458	38600000	4	144993570	rs112783433	2060000	casecontrol:add:fix:11111111111	NA	0	NA	NA	NA	0	0	Quies	Quies	Quies	Quies	Quies	Quies	0.03415	0.00127088	0.408498	0.446212	NA	NA	NA	NA	NA	NA
rs567544458	38600000	4	144998118	4:144998118:C:A	2720000	casecontrol:add:fix:11111111111	NA	0	NA	NA	NA	0	0	Quies	Quies	Quies	Quies	Quies	Quies	0.0274218	6.96711e-06	0.438572	0.470043	NA	NA	NA	NA	NA	NA
rs567544458	38600000	4	145001085	rs141373485	2030000	casecontrol:add:fix:11111111111	NA	0	NA	NA	NA	0	0	Quies	Quies	Quies	Quies	Enh	Quies	0.0340579	0.0011722	0.408498	0.446212	NA	NA	NA	NA	NA	NA
rs567544458	38600000	4	145019899	rs184697866	2010000	casecontrol:add:fix:11111111111	NA	0	NA	NA	NA	0	0	Quies	ReprPCWk	Quies	Quies	Quies	Quies	0.0341606	0.00111223	0.405427	0.444395	NA	NA	NA	NA	NA	NA
rs567544458	38600000	4	145054007	4:145054007:C:T	3520000	casecontrol:add:fix:11111111111	GYPA	0	NA	NA	NA	0	0	Quies	Quies	Quies	Quies	TxWk	TxWk	0.0256615	2.0991e-05	0.438572	0.470043	NA	NA	NA	NA	NA	NA
rs567544458	38600000	4	145078279	4:145078279:A:G	2820000	casecontrol:add:fix:11111111111	NA	0	NA	NA	NA	0	0	Quies	Quies	Quies	Quies	Quies	Quies	0.0255348	2.23941e-05	0.438572	0.470043	NA	NA	NA	NA	NA	NA
rs12331137	1060	4	168625486	rs9991012	678	casecontrol:het:cor:11111111111	NA	0	NA	NA	NA	0	0	Quies	Quies	Quies	Quies	Quies	Quies	0.435278	0.0982074	0.131127	0.0570995	NA	NA	NA	NA	NA	NA
rs12331137	1060	4	168628323	rs10471169	873	casecontrol:het:cor:11111111111	NA	0	NA	NA	NA	0	0	Quies	Quies	Quies	Het	Quies	Quies	0.425249	0.0454197	0.0951638	0.0315913	NA	NA	NA	NA	NA	NA
rs12331137	1060	4	168628384	rs12331137	1060	casecontrol:het:cor:11111111111	NA	0	NA	NA	NA	0	0	Quies	Quies	Quies	Het	Quies	Quies	0.425351	0.0431016	0.108968	0.0511152	NA	NA	NA	NA	NA	NA
rs12331137	1060	4	168628511	rs12331659	964	casecontrol:het:cor:11111111111	NA	0	NA	NA	NA	0	0	Quies	Quies	Quies	Quies	Quies	Quies	0.425584	0.0424637	0.115572	0.0462287	NA	NA	NA	NA	NA	NA
rs12331137	1060	4	168628723	rs12331664	547	casecontrol:het:cor:11111111111	NA	0	NA	NA	NA	0	0	Quies	Quies	Quies	Quies	Quies	Quies	0.426365	0.0486727	0.102049	0.0389344	NA	NA	NA	NA	NA	NA
rs12331137	1060	4	168629546	rs141772976	896	casecontrol:het:cor:11111111111	NA	0	NA	NA	NA	0	0	Quies	Quies	Quies	Quies	Quies	Quies	0.425562	0.0416368	0.0951638	0.0315913	NA	NA	NA	NA	NA	NA
rs12331137	1060	4	168631913	rs10016865	590	casecontrol:dom:cor:11111111111	NA	0	NA	NA	NA	0	0	Quies	Quies	Quies	Quies	Quies	Quies	0.425695	0.0386409	NA	NA	NA	NA	NA	NA	NA	NA
rs12331137	1060	4	168632236	rs34305696	923	casecontrol:het:cor:11111111111	NA	0	NA	NA	NA	0	0	Quies	Quies	Quies	Het	Quies	Quies	0.424941	0.0388022	NA	NA	NA	NA	NA	NA	NA	NA
rs12331137	1060	4	168632408	kgp188278	726	casecontrol:dom:cor:11111111111	NA	0	NA	NA	NA	0	0	Quies	Quies	Quies	Het	Quies	Quies	0.42609	0.0390567	NA	NA	NA	NA	NA	NA	NA	NA
kgp22481814	1590	5	9521209	kgp22481814	1590	casecontrol:add:fix:11000000000	SEMA5A	0	NA	NA	BCL3	0	0	ReprPCWk	Quies	ReprPCWk	Quies	Quies	Quies	0.0376572	0.384692	0.399196	0.375817	NA	NA	NA	NA	NA	NA
rs189654102	1490	5	13018533	rs145353677	295	subphenotype:het:cm_sma_fix	NA	0	NA	NA	NA	0	0	Quies	Quies	Quies	Het	Quies	Quies	0.0180362	0.463942	0.659069	0.593793	NA	NA	NA	NA	NA	NA
rs189654102	1490	5	13025857	rs35475267	233	subphenotype:het:cm_sma_fix	NA	0	NA	NA	NA	0	0	Quies	Quies	Quies	Het	Quies	Quies	0.0179443	0.449661	NA	NA	NA	NA	NA	NA	NA	NA
rs189654102	1490	5	13027306	rs150872247	280	subphenotype:het:cm_sma_fix	NA	0	NA	NA	NA	0	0	Quies	Quies	Quies	Het	Quies	Quies	0.0179065	0.445244	0.659069	0.593793	NA	NA	NA	NA	NA	NA
rs189654102	1490	5	13027502	rs144499036	279	subphenotype:het:cm_sma_fix	NA	0	NA	NA	NA	0	0	Quies	Quies	Quies	Het	Quies	Quies	0.0179023	0.444464	0.659069	0.593793	NA	NA	NA	NA	NA	NA
rs189654102	1490	5	13029988	rs145301454	232	subphenotype:het:cm_sma_fix	NA	0	NA	NA	NA	0	0	Quies	Quies	Quies	Het	Quies	Quies	0.016986	0.411028	0.655318	0.590385	NA	NA	NA	NA	NA	NA
rs189654102	1490	5	13031862	rs143107060	256	subphenotype:het:cm_sma_fix	NA	0	NA	NA	NA	0	0	Quies	Quies	Quies	Het	Quies	Quies	0.0177535	0.451026	0.659069	0.593793	NA	NA	NA	NA	NA	NA
rs189654102	1490	5	13033543	5:13033543:GCAAC:G	227	subphenotype:het:cm_sma_fix	NA	0	NA	NA	NA	0	0	Quies	Quies	Quies	Het	Quies	Quies	0.0172668	0.501734	0.659069	0.593793	NA	NA	NA	NA	NA	NA
rs189654102	1490	5	13034308	rs17164267	227	subphenotype:het:cm_sma_fix	NA	0	NA	NA	JUND,EP300,FOS	0	0	Quies	Quies	Quies	Het	Quies	Quies	0.0172668	0.501734	NA	NA	NA	NA	NA	NA	NA	NA
rs189654102	1490	5	13037464	rs141838923	227	subphenotype:het:cm_sma_fix	NA	0	NA	NA	NA	0	0	Quies	Quies	Quies	Het	Quies	Quies	0.0172668	0.501734	0.659069	0.593793	NA	NA	NA	NA	NA	NA
rs189654102	1490	5	13038073	5:13038073:G:A	204	subphenotype:het:cm_sma_fix	NA	0	NA	NA	NA	0	0	Quies	Quies	Quies	Het	Quies	Quies	0.0172668	0.501734	0.200468	0.590385	NA	NA	NA	NA	NA	NA
rs189654102	1490	5	13038908	rs147158666	227	subphenotype:het:cm_sma_fix	NA	0	NA	NA	NA	0	0	Quies	Quies	Quies	Het	Quies	Quies	0.0172668	0.501734	0.655318	0.590385	NA	NA	NA	NA	NA	NA
rs189654102	1490	5	13041417	rs145423950	227	subphenotype:het:cm_sma_fix	NA	0	NA	NA	NA	0	0	Quies	Quies	Quies	Het	Quies	Quies	0.0172668	0.501734	NA	NA	NA	NA	NA	NA	NA	NA
rs189654102	1490	5	13044948	rs144389277	245	subphenotype:het:cm_sma_fix	NA	0	NA	NA	FAM48A	0	0	Quies	Quies	Quies	Het	Quies	Quies	0.0172384	0.505793	0.655318	0.590385	NA	NA	NA	NA	NA	NA
rs189654102	1490	5	13045458	rs138498355	227	subphenotype:het:cm_sma_fix	NA	0	NA	NA	FAM48A	0	0	Quies	Quies	Quies	Het	Quies	Quies	0.0172668	0.501734	0.659069	0.593793	NA	NA	NA	NA	NA	NA
rs189654102	1490	5	13427671	rs189654102	1490	subphenotype:het:cm_other_fix	NA	0	NA	NA	NA	0	0	Quies	Quies	Quies	Quies	Quies	Quies	0.160834	0.317163	0.787422	0.746057	NA	NA	NA	NA	NA	NA
rs76935595	1650	5	14706682	rs78550928	101	casecontrol:add:fix:00111100000	ANKH	1	NA	ANKH::3_prime_UTR_variant	GATA2,JUND,FOS	0	0	EnhG	EnhG	TxWk	TxWk	EnhG	TxWk	0.0308305	0.951467	0.682624	0.612306	NA	NA	NA	NA	NA	NA
rs76935595	1650	5	14722114	rs116693869	149	casecontrol:add:fix:00111100000	ANKH	0	NA	NA	NA	0	0	TxWk	Enh	TxWk	TxWk	TxWk	Quies	0.0302259	0.936273	0.687851	0.615559	NA	NA	NA	NA	NA	NA
rs76935595	1650	5	14723243	kgp22220973	208	casecontrol:add:fix:00111100000	ANKH	0	NA	NA	NA	0	0	TxWk	TxWk	TxWk	TxWk	ReprPCWk	Quies	0.030975	0.955839	0.687401	0.611507	NA	NA	NA	NA	NA	NA
rs76935595	1650	5	14724714	rs78707550	245	casecontrol:add:fix:00111100000	ANKH	0	NA	NA	NA	0	0	Enh	TxWk	TxWk	TxWk	ReprPCWk	Quies	0.0315284	0.954472	0.687401	0.611507	NA	NA	NA	NA	NA	NA
rs76935595	1650	5	14727646	rs76935595	1650	casecontrol:add:fix:00111100000	ANKH	0	NA	NA	POLR2A,STAT1,FOXM1,CTCF,GTF2F1,MYC,TEAD4,MAZ,RUNX3,RFX5,YY1,ZNF143,JUND,SMC3,IRF4,ARID3A,SP1,RAD21,EP300,CTCFL	0	0	TxWk	Enh	TxWk	Enh	ReprPCWk	Quies	0.0343999	0.883609	0.685007	0.611004	NA	NA	NA	NA	NA	NA
rs2914266	2550	5	23540235	kgp22174276	597	casecontrol:add:cor:11111111111	NA	0	NA	NA	NA	0	0	Quies	Quies	Quies	Quies	Quies	Quies	0.0448282	0.37064	0.659978	0.379667	NA	NA	NA	NA	NA	NA
rs2914266	2550	5	23566990	rs2914266	2550	casecontrol:add:cor:11111111111	NA	0	NA	NA	NA	0	0	Quies	Quies	Quies	Quies	Quies	Quies	0.0485904	0.598683	0.710094	0.37409	NA	NA	NA	NA	NA	NA
rs2914266	2550	5	23576139	rs2973609	517	casecontrol:het:fix:11111111111	NA	0	NA	NA	NA	0	0	Quies	Quies	Quies	Quies	Quies	Quies	0.0470039	0.332256	0.614794	0.361596	NA	NA	NA	NA	NA	NA
rs115594123	3170	5	36718991	rs183363696	638	casecontrol:het:fix:11111111111	NA	0	NA	NA	NA	0	0	TxWk	Quies	Quies	Quies	ReprPCWk	Quies	0.020284	0.280538	0.676255	0.605007	NA	NA	NA	NA	NA	NA
rs115594123	3170	5	36723381	rs115594123	3170	casecontrol:het:fix:11111111111	NA	0	NA	NA	WRNIP1,MXI1,EBF1,PRDM1	0	0	Enh	Quies	TxWk	ReprPCWk	ReprPCWk	TxWk	0.0248246	0.302495	0.222856	0.624614	NA	NA	NA	NA	NA	NA
rs115594123	3170	5	36725971	5:36725971:T:TG	813	casecontrol:het:fix:11111111111	NA	0	NA	NA	NA	0	0	Quies	Quies	TxWk	ReprPCWk	ReprPCWk	Quies	0.0198827	0.302023	0.674941	0.602827	NA	NA	NA	NA	NA	NA
rs115594123	3170	5	36726129	rs142776591	918	casecontrol:het:fix:11111111111	NA	0	NA	NA	NA	0	0	Quies	Quies	TxWk	ReprPCWk	ReprPCWk	Quies	0.0207079	0.245289	0.680839	0.607895	NA	NA	NA	NA	NA	NA
rs115594123	3170	5	36729779	rs116786893	265	casecontrol:het:fix:11111111111	NA	0	NA	NA	NA	0	0	Quies	Quies	TxWk	ReprPCWk	ReprPCWk	Quies	0.0348501	0.594581	0.762372	0.665769	NA	NA	NA	NA	NA	NA
rs115594123	3170	5	36746567	rs115857906	338	casecontrol:het:fix:11111111111	NA	0	NA	NA	NA	0	0	ReprPCWk	ReprPCWk	Quies	ReprPCWk	ReprPCWk	Quies	0.0269594	0.347775	0.731121	0.645648	NA	NA	NA	NA	NA	NA
rs115594123	3170	5	36755936	rs147711275	166	casecontrol:het:fix:11111111111	NA	0	NA	NA	NA	0	0	Quies	Quies	Quies	Quies	ReprPCWk	Quies	0.0221449	0.355609	0.700298	0.619929	NA	NA	NA	NA	NA	NA
rs79425449	4760	5	83512679	rs79425449	4760	subphenotype:het:cm_sma_fix	EDIL3	0	NA	NA	NA	0	0	Quies	Quies	Quies	Quies	Quies	Quies	0.0140638	0.533883	0.621041	0.571279	NA	NA	NA	NA	NA	NA
rs79425449	4760	5	83513635	rs138896629	2920	subphenotype:het:cm_sma_fix	EDIL3	0	NA	NA	NA	0	0	Quies	Quies	Quies	Quies	Quies	Quies	0.0144733	0.526071	0.619224	0.570561	NA	NA	NA	NA	NA	NA
rs79425449	4760	5	83514040	rs146315799	3480	subphenotype:het:cm_sma_fix	EDIL3	0	NA	NA	NA	0	0	Quies	Quies	Quies	Quies	Quies	Quies	0.0140881	0.598968	0.621041	0.571279	NA	NA	NA	NA	NA	NA
rs72781601	4790	5	97211067	rs72781550	137	subphenotype:dom:sma_other_fix	NA	0	NA	NA	NA	0	0	Quies	Quies	Quies	Quies	Quies	Quies	0.0104101	0.897935	0.0572078	0.0433003	NA	NA	NA	NA	NA	NA
rs72781601	4790	5	97214702	rs56198136	105	subphenotype:dom:sma_other_fix	NA	0	NA	NA	NA	0	0	Quies	Quies	Quies	Quies	Quies	Quies	0.010437	0.89973	0.0572078	0.0438572	NA	NA	NA	NA	NA	NA
rs72781601	4790	5	97226457	rs191572129	936	subphenotype:het:sma_other_fix	NA	0	NA	NA	NA	0	0	Quies	Quies	Quies	Quies	Quies	Quies	0.0105298	0.907993	0.0564814	0.0453595	NA	NA	NA	NA	NA	NA
rs72781601	4790	5	97228759	rs72781563	1080	subphenotype:het:sma_other_fix	NA	0	NA	NA	NA	0	0	Quies	Quies	Quies	Quies	Quies	Quies	0.010427	0.898299	0.0572078	0.0438572	NA	NA	NA	NA	NA	NA
rs72781601	4790	5	97231918	rs72781567	791	subphenotype:het:sma_other_fix	NA	0	NA	NA	NA	0	0	Quies	Quies	Quies	Quies	Quies	Quies	0.0104469	0.899944	0.0576425	0.0420595	NA	NA	NA	NA	NA	NA
rs72781601	4790	5	97233486	rs187212579	839	subphenotype:het:sma_other_fix	NA	0	NA	NA	NA	0	0	Quies	Quies	Quies	Quies	Quies	Quies	0.0105476	0.900518	0.0591759	0.0472981	NA	NA	NA	NA	NA	NA
rs72781601	4790	5	97234255	rs147899660	668	subphenotype:het:sma_other_fix	NA	0	NA	NA	NA	0	0	Quies	Quies	Quies	Quies	Quies	Quies	0.0112228	0.893218	NA	NA	NA	NA	NA	NA	NA	NA
rs72781601	4790	5	97234497	rs190115469	778	subphenotype:het:sma_other_fix	NA	0	NA	NA	NA	0	0	Quies	Quies	Quies	Quies	Quies	Quies	0.0105483	0.896097	NA	NA	NA	NA	NA	NA	NA	NA
rs72781601	4790	5	97237918	rs182328538	738	subphenotype:het:sma_other_fix	NA	0	NA	NA	NA	0	0	Quies	Quies	Quies	Quies	Quies	Quies	0.0106568	0.893475	0.0591759	0.0472981	NA	NA	NA	NA	NA	NA
rs72781601	4790	5	97241609	kgp3950602	733	subphenotype:het:sma_other_fix	NA	0	NA	NA	NA	0	0	Quies	Het	Quies	Het	Quies	Quies	0.0110275	0.908002	0.0567685	0.043693	NA	NA	NA	NA	NA	NA
rs72781601	4790	5	97253979	rs55947445	1590	subphenotype:het:sma_other_fix	NA	0	NA	NA	NA	0	0	Quies	Quies	Quies	Quies	Quies	Quies	0.0125867	0.888312	0.0541928	0.0547314	NA	NA	NA	NA	NA	NA
rs72781601	4790	5	97256293	rs74348207	140	subphenotype:rec:other	NA	0	NA	NA	NA	0	0	Quies	Quies	Quies	Quies	Quies	Quies	0.147199	0.331757	0.612621	0.559159	NA	NA	NA	NA	NA	NA
rs72781601	4790	5	97258849	rs1423317	736	subphenotype:het:sma_other_fix	NA	0	NA	NA	NA	0	0	Quies	Quies	Quies	Quies	Quies	Quies	0.0121995	0.800229	0.0532686	0.052388	NA	NA	NA	NA	NA	NA
rs72781601	4790	5	97259617	rs72781573	680	subphenotype:het:sma_other_fix	NA	0	NA	NA	NA	0	0	Quies	Quies	Quies	Quies	Quies	Quies	0.0122102	0.797815	0.0532686	0.052388	NA	NA	NA	NA	NA	NA
rs72781601	4790	5	97260684	rs72781575	607	subphenotype:het:sma_other_fix	NA	0	NA	NA	NA	0	0	Quies	Quies	Quies	Quies	Quies	Quies	0.0115252	0.740128	0.0515289	0.0498674	NA	NA	NA	NA	NA	NA
rs72781601	4790	5	97261481	rs1895420	476	subphenotype:het:sma_other_fix	NA	0	NA	NA	NA	0	0	Quies	Quies	Quies	Quies	Quies	Quies	0.011383	0.715779	0.053538	0.0498674	NA	NA	NA	NA	NA	NA
rs72781601	4790	5	97266910	rs72781579	485	subphenotype:het:sma_other_fix	NA	0	NA	NA	NA	0	0	Quies	Quies	Quies	Quies	Quies	Quies	0.0113707	0.714762	0.053538	0.0498674	NA	NA	NA	NA	NA	NA
rs72781601	4790	5	97273332	rs72781584	769	subphenotype:het:sma_other_fix	NA	0	NA	NA	NA	0	0	Quies	Quies	Quies	Quies	Quies	Quies	0.011365	0.715246	0.0522302	0.0510904	NA	NA	NA	NA	NA	NA
rs72781601	4790	5	97275287	rs72781585	1250	subphenotype:het:sma_other_fix	NA	0	NA	NA	NA	0	0	Quies	Quies	Quies	Quies	Quies	Quies	0.0113465	0.720796	0.053538	0.0498674	NA	NA	NA	NA	NA	NA
rs72781601	4790	5	97275291	rs72781587	1250	subphenotype:het:sma_other_fix	NA	0	NA	NA	NA	0	0	Quies	Quies	Quies	Quies	Quies	Quies	0.0113465	0.720796	0.053538	0.0498674	NA	NA	NA	NA	NA	NA
rs72781601	4790	5	97281641	rs929821	623	subphenotype:het:sma_other_fix	NA	0	NA	NA	NA	0	0	Quies	Quies	Quies	Quies	Quies	Quies	0.0113504	0.716424	0.053538	0.0494845	NA	NA	NA	NA	NA	NA
rs72781601	4790	5	97282196	rs149323678	534	subphenotype:het:sma_other_fix	NA	0	NA	NA	NA	0	0	Quies	Quies	Quies	Quies	Quies	Quies	0.0113487	0.716253	0.053538	0.0494845	NA	NA	NA	NA	NA	NA
rs72781601	4790	5	97285705	rs55899205	742	subphenotype:het:sma_other_fix	NA	0	NA	NA	NA	0	0	Quies	Quies	Quies	Quies	Quies	Quies	0.0113388	0.715327	0.0561068	0.0498674	NA	NA	NA	NA	NA	NA
rs72781601	4790	5	97286781	rs72781590	928	subphenotype:het:sma_other_fix	NA	0	NA	NA	NA	0	0	Quies	Quies	Quies	Quies	Quies	Quies	0.0113364	0.715307	0.054245	0.0498674	NA	NA	NA	NA	NA	NA
rs72781601	4790	5	97312364	rs72781601	4790	subphenotype:het:sma_other_fix	NA	0	NA	NA	NA	0	0	Quies	Quies	Quies	Quies	Quies	Quies	0.010527	0.878308	0.0616506	0.0470094	NA	NA	NA	NA	NA	NA
rs72781601	4790	5	97312439	rs17082260	3450	subphenotype:het:sma_other_fix	NA	0	NA	NA	NA	0	0	Quies	Quies	Quies	Quies	Quies	Quies	0.0115991	0.771321	0.0518883	0.0498674	NA	NA	NA	NA	NA	NA
rs71226940	1040	5	100045362	rs6873910	890	casecontrol:dom:cor:11111111111	NA	0	NA	NA	NA	0	0	Quies	Quies	Quies	Quies	Quies	Quies	0.31711	0.521069	0.217153	0.100365	NA	FAM174A,-	NA	NA	NA	NA
rs71226940	1040	5	100045858	rs71226940	1040	casecontrol:dom:cor:11111111111	NA	0	NA	NA	NA	0	0	Quies	Quies	Quies	Quies	Quies	Quies	0.316232	0.515745	0.203545	0.0925373	NA	NA	NA	NA	NA	NA
rs62380051	2780	5	114366067	rs7708747	301	subphenotype:add:cm_sma_other_ind	NA	0	NA	NA	NA	0	0	Quies	ReprPCWk	Quies	Quies	Quies	Quies	0.279753	0.460669	0.538355	0.348891	NA	NA	NA	NA	NA	NA
rs62380051	2780	5	114405806	rs11951180	133	casecontrol:add:fix:11111111111	NA	0	NA	NA	NA	0	0	ReprPC	ReprPCWk	Quies	ReprPCWk	Quies	Quies	0.190122	0.00751191	0.229193	0.324144	NA	NA	NA	NA	NA	NA
rs62380051	2780	5	114406440	rs72811756	1950	subphenotype:add:cm_sma_other_cor	NA	0	NA	NA	NA	0	0	ReprPC	ReprPCWk	Quies	ReprPCWk	Quies	Quies	0.20484	0.00149253	0.262636	0.360652	NA	NA	NA	NA	NA	NA
rs62380051	2780	5	114413518	rs62380051	2780	subphenotype:add:cm_sma_other_cor	NA	0	NA	NA	NA	0	0	ReprPCWk	ReprPCWk	Quies	ReprPCWk	Quies	Quies	0.205716	0.00135821	0.241731	0.353768	NA	NA	NA	NA	NA	NA
rs62380051	2780	5	114419050	rs62380053	133	casecontrol:add:fix:11111111111	NA	0	NA	NA	NA	0	0	ReprPCWk	ReprPCWk	Quies	ReprPCWk	Quies	Quies	0.19671	0.0138248	0.234755	0.315778	NA	NA	NA	NA	NA	NA
rs62380051	2780	5	114423353	rs1026006	111	casecontrol:add:fix:11111111111	NA	0	NA	NA	NA	0	0	ReprPCWk	ReprPCWk	Quies	ReprPCWk	Quies	Quies	0.19415	0.0282112	0.229424	0.315139	NA	NA	NA	NA	NA	NA
rs62380051	2780	5	114440679	rs11241315	122	casecontrol:add:fix:11111111111	NA	0	NA	NA	NA	0	0	ReprPCWk	ReprPCWk	Quies	Quies	Quies	ReprPCWk	0.210767	0.0134949	0.245505	0.329302	NA	NA	NA	NA	NA	NA
rs62380051	2780	5	114443173	rs7706928	142	casecontrol:add:fix:11111111111	NA	0	NA	NA	NA	0	0	ReprPCWk	ReprPCWk	Quies	Quies	Quies	ReprPCWk	0.212811	0.0236441	0.26454	0.346975	NA	NA	NA	NA	NA	NA
rs7701116	2940	5	138016852	5:138016852:G:T	2190	casecontrol:add:cor:11111111111	NA	0	NA	NA	NA	0	0	ReprPCWk	Quies	Quies	Quies	Quies	Quies	0.0394333	0.58981	0.680839	0.607895	NA	NA	NA	NA	NA	NA
rs7701116	2940	5	138067062	rs59328219	407	casecontrol:add:fix:11111111111	NA	0	NA	NA	ARID3A,MYBL2	0	0	ReprPCWk	Quies	Quies	Enh	TxWk	TxWk	0.0428258	0.532664	0.707363	0.624614	NA	NA	NA	NA	NA	NA
rs7701116	2940	5	138070692	rs147140121	211	casecontrol:add:fix:11111111111	NA	0	NA	NA	NA	0	0	Quies	Quies	Quies	TxWk	TxWk	Quies	0.0400289	0.6494	NA	NA	NA	NA	NA	NA	NA	NA
rs7701116	2940	5	138135845	kgp22076589	634	casecontrol:add:fix:11111111111	CTNNA1	0	NA	NA	NA	0	0	Het	TxWk	Quies	TxWk	TxWk	Quies	0.0446305	0.611417	0.708923	0.624556	NA	NA	NA	NA	NA	NA
rs7701116	2940	5	138227454	rs201081297	167	casecontrol:add:fix:11111111111	CTNNA1	0	NA	NA	NA	0	0	TxWk	Tx	TxWk	TxWk	TxWk	TxWk	0.0432701	0.597754	0.710863	0.62591	NA	NA	NA	NA	NA	NA
rs7701116	2940	5	138246101	rs116531441	292	casecontrol:add:fix:11111111111	CTNNA1	0	NA	NA	NA	0	0	TxWk	TxWk	TxWk	Tx	TxWk	TxWk	0.0432731	0.578538	0.705389	0.623594	NA	NA	NA	NA	NA	NA
rs7701116	2940	5	138272701	rs115889151	215	casecontrol:add:fix:11111111111	NA	0	NA	NA	POLR2A	0	0	TxWk	TxWk	Enh	TxWk	TxWk	Quies	0.0433756	0.591761	0.707363	0.624614	NA	NA	NA	NA	NA	NA
rs7701116	2940	5	138282123	rs61040981	351	casecontrol:add:fix:11111111111	NA	0	NA	NA	NA	0	0	TxWk	Tx	Tx	TxWk	Quies	Quies	0.0427686	0.571977	0.707363	0.624614	NA	NA	NA	NA	NA	NA
rs7701116	2940	5	138290051	rs6892637	111	casecontrol:add:fix:11111111111	SIL1	0	NA	NA	NA	0	0	TxWk	TxWk	Enh	TxWk	Quies	Quies	0.0432303	0.582796	0.707363	0.161157	NA	NA	NA	NA	NA	NA
rs7701116	2940	5	138296696	rs114000994	454	casecontrol:add:fix:11111111111	SIL1	0	NA	NA	NA	0	0	TxWk	Quies	Quies	TxWk	Quies	Quies	0.0427261	0.582952	0.707363	0.624614	NA	NA	NA	NA	NA	NA
rs7701116	2940	5	138301064	kgp22621468	232	casecontrol:add:fix:11111111111	SIL1	0	NA	NA	NA	0	0	TxWk	TxWk	TxWk	Enh	Quies	Quies	0.0428761	0.61911	0.707363	0.624614	NA	NA	NA	NA	NA	NA
rs7701116	2940	5	138321975	rs115259773	261	casecontrol:add:fix:11111111111	SIL1	0	NA	NA	REST,GATA2	0	0	TxWk	TxWk	TxWk	Enh	Enh	TxWk	0.0428407	0.522804	0.708783	0.627765	NA	NA	NA	NA	NA	NA
rs7701116	2940	5	138328858	rs60736404	261	casecontrol:add:fix:11111111111	SIL1	0	NA	NA	NA	0	0	TxWk	TxWk	TxWk	Quies	Quies	TxWk	0.0428419	0.522756	0.708783	0.627765	NA	NA	NA	NA	NA	NA
rs7701116	2940	5	138331061	rs199575226	278	casecontrol:add:fix:11111111111	SIL1	0	NA	NA	NA	0	0	TxWk	TxWk	Quies	Quies	Quies	TxWk	0.0427979	0.523908	0.708923	0.624556	NA	NA	NA	NA	NA	NA
rs7701116	2940	5	138396006	rs111475788	229	casecontrol:rec:fix:11111111111	SIL1	0	NA	NA	NA	0	0	TxWk	TxWk	TxWk	Quies	Quies	Quies	0.844795	0.874783	0.48289	0.547529	NA	NA	NA	NA	NA	NA
rs7701116	2940	5	138396516	rs10039449	218	casecontrol:rec:fix:11111111111	SIL1	0	NA	NA	NA	0	0	TxWk	TxWk	TxWk	Quies	Quies	Quies	0.844659	0.862584	0.462418	0.518668	ETF1	NA	NA	NA	NA	NA
rs7701116	2940	5	138405994	rs7701338	2190	casecontrol:dom:fix:11111111111	SIL1	0	NA	NA	NA	0	0	TxWk	Quies	Quies	Quies	Quies	Quies	0.258068	0.329885	0.246503	0.525787	AC034243.1,SIL1,CTNNA1,PROB1,ETF1	CTNNA1,SIL1	NA	NA	NA	NA
rs7701116	2940	5	138406078	rs7701116	2940	casecontrol:dom:fix:11111111111	SIL1	0	NA	NA	NA	0	0	TxWk	Quies	Quies	Quies	Quies	Quies	0.259953	0.337426	0.262477	0.563309	AC034243.1,SIL1,CTNNA1,PROB1,ETF1	CTNNA1,SIL1	NA	NA	NA	NA
rs7701116	2940	5	138408956	rs13181793	2200	casecontrol:dom:fix:11111111111	SIL1	0	NA	NA	NA	0	0	TxWk	Quies	Quies	Quies	Quies	Quies	0.257474	0.287947	0.243712	0.570252	AC034243.1,SIL1,CTNNA1,PROB1,ETF1	CTNNA1,SIL1	NA	NA	NA	NA
rs7701116	2940	5	138409007	rs11743534	1230	casecontrol:dom:fix:11111111111	SIL1	0	NA	NA	NA	0	0	TxWk	Quies	Quies	Quies	Quies	Quies	0.257168	0.28092	0.249301	0.533551	AC034243.1,SIL1,CTNNA1,PROB1,ETF1	CTNNA1,SIL1	NA	NA	NA	NA
rs7701116	2940	5	138410096	rs7704790	771	casecontrol:dom:fix:11111111111	SIL1	0	NA	NA	NA	0	0	TxWk	Quies	Quies	Enh	Quies	Quies	0.304637	0.313503	0.34632	0.595238	AC034243.1,SIL1,CTNNA1,PROB1,ETF1	CTNNA1,SIL1	NA	NA	NA	NA
rs7701116	2940	5	138413979	rs6865067	363	casecontrol:add:cor:11111111111	SIL1	0	NA	NA	NA	0	0	TxWk	Quies	TxWk	Enh	Quies	Quies	0.0686325	0.133608	0.822022	0.750346	NA	NA	NA	NA	NA	NA
rs7701116	2940	5	138429425	rs114045464	263	casecontrol:add:fix:11111111111	SIL1	0	NA	NA	NA	0	0	TxWk	Enh	TxWk	Quies	Quies	Quies	0.0427802	0.543598	0.708923	0.624556	NA	NA	NA	NA	NA	NA
rs7701116	2940	5	138459371	rs6890524	353	casecontrol:add:fix:11111111111	SIL1	0	NA	NA	NA	0	0	Tx	Tx	Tx	TxWk	TxWk	TxWk	0.0479385	0.476024	0.720254	0.634373	NA	NA	NA	NA	NA	NA
rs7701116	2940	5	138467492	rs115881830	475	casecontrol:add:fix:11111111111	SIL1	0	NA	NA	NA	0	0	TxWk	TxWk	Enh	TxWk	TxWk	Quies	0.0431172	0.545455	NA	NA	NA	NA	NA	NA	NA	NA
rs7701116	2940	5	138482454	rs115258884	546	casecontrol:add:fix:11111111111	SIL1	0	NA	NA	ZNF217	0	0	TxWk	TxWk	TxWk	TxWk	TxWk	Quies	0.0433079	0.535814	0.71256	0.629407	NA	NA	NA	NA	NA	NA
rs192044995	1690	5	140186435	rs140984861	244	subphenotype:add:cm_sma_other_cor	PCDHA1,PCDHA2,PCDHA3	0	NA	NA	NR3C1,CTCF	0	0	Het	Het	Het	Het	Quies	Het	0.0143194	0.147387	NA	NA	NA	NA	NA	NA	NA	NA
rs192044995	1690	5	140241791	rs141558342	191	subphenotype:add:cm_sma_other_cor	PCDHA1,PCDHA10,PCDHA2,PCDHA3,PCDHA4,PCDHA5,PCDHA6,PCDHA7,PCDHA8,PCDHA9	0	NA	PCDHA14::non_coding_exon_variant,nc_transcript_variant	NA	0	0	Het	ZNF/Rpts	Het	ReprPCWk	Quies	Quies	0.0143767	0.182347	0.570626	0.543408	NA	NA	NA	NA	NA	NA
rs192044995	1690	5	140251261	rs141392186	173	subphenotype:add:cm_sma_other_cor	PCDHA1,PCDHA10,PCDHA11,PCDHA2,PCDHA3,PCDHA4,PCDHA5,PCDHA6,PCDHA7,PCDHA8,PCDHA9	0	NA	NA	NA	0	0	Het	Het	Het	Quies	Quies	Het	0.0145493	0.175644	0.572361	0.54388	NA	NA	NA	NA	NA	NA
rs192044995	1690	5	140285412	rs140988076	322	subphenotype:add:sma_other_cor	PCDHA1,PCDHA10,PCDHA11,PCDHA12,PCDHA13,PCDHA2,PCDHA3,PCDHA4,PCDHA5,PCDHA6,PCDHA7,PCDHA8,PCDHA9	0	NA	NA	NA	0	0	Quies	Het	Het	Quies	Quies	Quies	0.0127113	0.229852	0.570552	0.543501	NA	NA	NA	NA	NA	NA
rs192044995	1690	5	140333512	rs182070121	134	subphenotype:add:cm_sma_other_cor	PCDHA1,PCDHA10,PCDHA11,PCDHA12,PCDHA13,PCDHA2,PCDHA3,PCDHA4,PCDHA5,PCDHA6,PCDHA7,PCDHA8,PCDHA9,PCDHAC1	0	NA	NA	TCF7L2	0	0	Quies	Quies	Quies	Quies	Quies	Quies	0.0148142	0.152256	0.570626	0.543408	NA	NA	NA	NA	NA	NA
rs192044995	1690	5	140463169	rs192044995	1690	subphenotype:add:sma_other_cor	NA	0	NA	NA	NA	0	0	ReprPCWk	ReprPCWk	Quies	ReprPCWk	Quies	Quies	0.0133533	0.217455	0.570626	0.543408	NA	NA	NA	NA	NA	NA
rs192044995	1690	5	140557076	rs149512429	482	subphenotype:add:cm_sma_other_cor	NA	0	NA	NA	NA	0	0	ReprPC	Het	Het	ReprPCWk	ReprPCWk	ReprPCWk	0.0153554	0.15344	0.572361	0.54388	NA	NA	NA	NA	NA	NA
rs192044995	1690	5	140573238	rs142177645	343	subphenotype:add:cm_sma_other_cor	PCDHB10	1	NA	NA	NA	0	0	ReprPC	Het	Het	Quies	Quies	Quies	0.0151032	0.136069	NA	NA	NA	NA	NA	NA	NA	NA
rs192044995	1690	5	140620771	rs146338402	441	subphenotype:add:cm_sma_other_cor	NA	0	PCDHB19P	PCDHB19P::non_coding_exon_variant,nc_transcript_variant	NA	0	0	ReprPC	ZNF/Rpts	Het	Het	Quies	ReprPCWk	0.0151758	0.129744	0.570626	0.543408	NA	NA	NA	NA	NA	NA
rs183954794	1120	6	21385149	rs151092689	105	casecontrol:dom:fix:11111111111	NA	0	NA	NA	NA	0	0	Quies	Quies	Quies	Enh	ReprPCWk	Quies	0.0152226	0.40509	0.611017	0.565945	NA	NA	NA	NA	NA	NA
rs183954794	1120	6	21386830	rs111344923	232	casecontrol:het:fix:11111111111	NA	0	NA	NA	NA	0	0	Quies	Quies	Quies	Enh	ReprPCWk	Quies	0.0155146	0.420591	0.620075	0.572534	NA	NA	NA	NA	NA	NA
rs183954794	1120	6	21387958	rs113524258	247	casecontrol:het:fix:11111111111	NA	0	NA	NA	NA	0	0	Quies	Quies	Quies	ReprPCWk	ReprPCWk	Quies	0.0155811	0.429416	0.620075	0.572534	NA	NA	NA	NA	NA	NA
rs183954794	1120	6	21389118	rs181282219	242	casecontrol:het:fix:11111111111	NA	0	NA	NA	NA	0	0	Quies	Quies	Quies	ReprPCWk	ReprPCWk	Quies	0.0179266	0.684201	0.619224	0.570561	NA	NA	NA	NA	NA	NA
rs183954794	1120	6	21390504	rs138387437	1110	casecontrol:het:fix:11111111111	NA	0	NA	NA	NA	0	0	Quies	Quies	Quies	ReprPCWk	ReprPCWk	Quies	0.0159524	0.469704	0.620075	0.572534	NA	NA	NA	NA	NA	NA
rs183954794	1120	6	21390832	rs183954794	1120	casecontrol:het:fix:11111111111	NA	0	NA	NA	NA	0	0	Quies	Quies	Quies	ReprPCWk	ReprPCWk	Quies	0.0160008	0.474197	0.620075	0.572534	NA	NA	NA	NA	NA	NA
rs10583650	5150	6	29532148	rs139171036	136	casecontrol:add:fix:11110000000	NA	0	NA	NA	NA	0	0	Quies	ReprPCWk	Quies	ReprPCWk	ReprPCWk	Quies	0.0287044	0.605573	0.821862	0.422629	NA	NA	NA	NA	NA	NA
rs10583650	5150	6	29532173	rs188337180	118	casecontrol:add:fix:11110000000	NA	0	NA	NA	NA	0	0	Quies	ReprPCWk	Quies	ReprPCWk	ReprPCWk	Quies	0.0123555	0.927884	0.842765	0.444718	NA	NA	NA	NA	NA	NA
rs10583650	5150	6	29532886	rs374509891	164	casecontrol:add:fix:11110000000	NA	0	NA	NA	NFYB,RFX5	0	0	Quies	ReprPCWk	Quies	ReprPCWk	ReprPCWk	Quies	0.0330292	0.808066	0.824259	0.420878	NA	NA	NA	NA	NA	NA
rs10583650	5150	6	29534135	6:29534135:T:C	154	casecontrol:add:fix:11111100000	NA	0	NA	NA	NA	0	0	Quies	ReprPCWk	Quies	ReprPCWk	ReprPCWk	Quies	0.0160819	0.866997	0.833355	0.441173	NA	NA	NA	NA	NA	NA
rs10583650	5150	6	29548229	rs189079259	144	casecontrol:add:fix:11111100000	NA	0	NA	NA	NA	0	0	ReprPCWk	ReprPCWk	TxWk	ReprPCWk	ReprPCWk	Quies	0.01628	0.84972	0.82686	0.438538	NA	NA	NA	NA	NA	NA
rs10583650	5150	6	29557706	6:29557706:A:C	142	casecontrol:add:fix:11111100000	NA	0	NA	NA	NA	0	0	ReprPCWk	ReprPCWk	Quies	ReprPCWk	ReprPCWk	Quies	0.0162393	0.84669	0.833355	0.441173	NA	NA	NA	NA	NA	NA
rs10583650	5150	6	29558457	rs184492008	145	casecontrol:add:fix:11111100000	NA	0	NA	NA	NA	0	0	ReprPCWk	ReprPCWk	Quies	ReprPCWk	ReprPCWk	Quies	0.0161444	0.847201	0.833355	0.441173	NA	NA	NA	NA	NA	NA
rs10583650	5150	6	29570697	rs191479688	129	casecontrol:add:fix:11111100000	GABBR1	1	NA	GABBR1::3_prime_UTR_variant,GABBR1::3_prime_UTR_variant,NMD_transcript_variant	BCL3,SIN3A,CTCF	0	0	Quies	ReprPCWk	Tx	ReprPCWk	EnhG	Quies	0.0162052	0.84833	0.833355	0.441173	NA	NA	NA	NA	NA	NA
rs10583650	5150	6	29575152	rs191667136	128	casecontrol:add:fix:11111100000	GABBR1	0	NA	NA	NA	0	0	TxWk	TxWk	Tx	ReprPCWk	Tx	Quies	0.0162036	0.848526	0.833355	0.441173	NA	NA	NA	NA	NA	NA
rs10583650	5150	6	29584978	rs190731047	163	casecontrol:add:fix:11111100000	GABBR1	0	NA	NA	NA	0	0	TxWk	ReprPCWk	TxWk	ReprPCWk	TxWk	Quies	0.0164028	0.856708	NA	NA	NA	NA	NA	NA	NA	NA
rs10583650	5150	6	29588309	rs192151845	163	casecontrol:add:fix:11111100000	GABBR1	0	NA	NA	NA	0	0	TxWk	ReprPCWk	Tx	ReprPCWk	Tx	Quies	0.0164028	0.856708	NA	NA	NA	NA	NA	NA	NA	NA
rs10583650	5150	6	29590265	rs184594897	163	casecontrol:add:fix:11111100000	GABBR1	0	NA	GABBR1::non_coding_exon_variant,nc_transcript_variant	NA	0	0	TxWk	ReprPCWk	Tx	ReprPC	Tx	Quies	0.0164028	0.856708	0.833355	0.441173	NA	NA	NA	NA	NA	NA
rs10583650	5150	6	29596203	6:29596203:C:A	161	casecontrol:add:fix:11111100000	GABBR1	0	NA	NA	POLR2A,TAF1,TBL1XR1,YY1,EGR1,REST,SIN3AK20,PHF8,HDAC2,CTCF	0	0	TssAFlnk	BivFlnk	Enh	BivFlnk	TssAFlnk	TssBiv	0.0164023	0.856772	NA	NA	NA	NA	NA	NA	NA	NA
rs10583650	5150	6	29596801	6:29596801:G:A	160	casecontrol:add:fix:11111100000	GABBR1	0	NA	NA	POLR2A,TAF1,RBBP5,KDM5B,MYC,SIN3A,CTCF,UBTF,SP1	0	0	TssAFlnk	EnhBiv	Enh	BivFlnk	TssAFlnk	ReprPCWk	0.0164022	0.856789	NA	NA	NA	NA	NA	NA	NA	NA
rs10583650	5150	6	29621426	rs10583650	5150	casecontrol:add:fix:11110000000	NA	0	NA	NA	ARID3A,MAZ,CTCF,RCOR1,ZNF143,RFX5,SMC3,RAD21	0	0	ReprPCWk	ReprPCWk	Quies	ReprPCWk	ReprPCWk	Quies	0.0873424	0.946748	NA	NA	NA	NA	NA	NA	NA	NA
rs73727186	1650	6	31005020	rs73727175	216	casecontrol:dom:cor:11111111111	NA	0	NA	NA	NA	0	0	ReprPCWk	ReprPCWk	Quies	ReprPC	ReprPC	ReprPCWk	0.0684384	0.00347977	0.775368	0.680871	NA	NA	NA	NA	NA	NA
rs73727186	1650	6	31008287	rs9501040	262	casecontrol:add:fix:11111111111	NA	0	NA	NA	NA	0	0	ReprPCWk	ReprPCWk	Quies	ReprPC	ReprPCWk	ReprPCWk	0.0718168	0.00153453	0.783703	0.680724	NA	NA	NA	NA	NA	NA
rs73727186	1650	6	31008985	rs9500872	233	casecontrol:dom:cor:11111111111	NA	0	NA	NA	NA	0	0	ReprPCWk	ReprPCWk	Quies	EnhBiv	ReprPCWk	ReprPCWk	0.0682271	0.00264885	0.486244	0.678653	NA	NA	NA	NA	NA	NA
rs73727186	1650	6	31016186	rs73727186	1650	casecontrol:dom:fix:11111111111	NA	0	NA	NA	POLR2A,SMARCB1,RCOR1,MAX,JUND,SMARCC2,SMARCC1	0	0	ReprPCWk	ReprPCWk	Quies	ReprPC	ReprPCWk	ReprPCWk	0.0724204	0.00120874	0.786986	0.683927	NA	NA	NA	NA	NA	NA
rs73727186	1650	6	31024121	rs9501041	418	casecontrol:add:fix:11111111111	NA	0	HCG22	HCG22::non_coding_exon_variant,nc_transcript_variant	NA	0	0	Quies	Quies	Quies	ReprPC	ReprPCWk	Quies	0.0764293	0.0205338	0.81684	0.711176	NA	NA	NA	NA	NA	NA
rs73727186	1650	6	31028873	rs9468865	294	casecontrol:dom:fix:11111111111	NA	0	NA	NA	NA	0	0	Quies	Quies	Quies	ReprPCWk	ReprPC	Quies	0.0789048	0.0151227	0.81684	0.711176	NA	NA	NA	NA	NA	NA
rs73727186	1650	6	31034153	rs9468866	297	casecontrol:dom:fix:11111111111	NA	0	NA	NA	NA	0	0	ReprPCWk	Quies	Quies	ReprPCWk	ReprPCWk	Quies	0.0788625	0.0155378	0.81684	0.711176	NA	NA	NA	NA	NA	NA
rs73727186	1650	6	31035120	6:31035120:A	302	casecontrol:dom:fix:11111111111	NA	0	NA	NA	NA	0	0	ReprPCWk	Quies	Quies	ReprPCWk	ReprPCWk	Quies	0.0788568	0.0155893	NA	NA	NA	NA	NA	NA	NA	NA
rs73727186	1650	6	31043511	6:31043511:GA	124	casecontrol:dom:fix:00111100000	NA	0	NA	NA	FOS,FOSL2,CEBPB	0	0	Quies	Quies	Quies	Enh	Quies	Quies	0.481339	0.273185	NA	NA	NA	NA	NA	NA	baso,baso_neut_sum,eo_baso_sum,gran,lymph,mchc,mono,mpv,myeloid_wbc,neut,neut_eo_sum,wbc	NA
rs73727186	1650	6	31058209	rs35680434	115	casecontrol:dom:fix:11111111111	NA	0	NA	NA	NA	0	0	TxWk	Quies	Quies	TxWk	TxWk	Quies	0.0831348	0.102675	0.820954	0.718236	TCF19	NA	NA	NA	NA	NA
rs73727186	1650	6	31068064	rs9500874	141	casecontrol:het:fix:11111111111	NA	0	NA	NA	NA	0	0	Quies	Quies	Quies	ReprPCWk	ReprPCWk	Quies	0.0813396	0.100095	0.811839	0.709733	TCF19	NA	NA	NA	NA	NA
rs73727186	1650	6	31069413	6:31069413:C	581	casecontrol:het:fix:11111111111	NA	0	NA	NA	NA	0	0	Quies	Quies	Quies	ReprPCWk	ReprPCWk	Quies	0.0774706	0.0750225	NA	NA	NA	NA	NA	NA	NA	NA
rs73727186	1650	6	31070315	rs9501046	141	casecontrol:het:fix:11111111111	NA	0	NA	NA	CTCF,TFAP2C,RAD21,SMC3	0	0	Quies	Quies	Quies	ReprPCWk	ReprPCWk	Quies	0.0813378	0.100142	0.811839	0.709733	NA	NA	NA	NA	NA	NA
rs73727186	1650	6	31073046	rs185780404	216	casecontrol:dom:fix:11111111111	NA	0	NA	NA	NA	0	0	Quies	Quies	Quies	ReprPCWk	ReprPCWk	Quies	0.0803295	0.108281	0.80938	0.702775	NA	NA	NA	NA	NA	NA
rs73727186	1650	6	31078226	rs138093948	829	casecontrol:add:fix:11111111111	NA	0	NA	NA	NA	0	0	Quies	Quies	TxWk	EnhBiv	ReprPC	Quies	0.066605	0.00832607	0.777026	0.680081	TCF19	NA	NA	NA	NA	NA
rs73727186	1650	6	31081434	rs3094222	393	casecontrol:dom:fix:11111111111	NA	0	NA	NA	NA	0	0	Quies	Quies	TxWk	ReprPC	ReprPC	Quies	0.0851704	0.0570093	0.26174	0.716452	VARS2,PSORS1C1,CCHCR1,HLA-C,C4A,CYP21A1P,C4B,CYP21A2,TNXA,STK19B,PPP1R18,HLA-B,MICB,HCG22,PSORS1C2,WASF5P,LY6G6C,FLOT1,SFTA2,AL671883.2,HCP5,IER3,LINC00243	VARSL,HLA-C	NA	NA	baso,baso_neut_sum,eo_baso_sum,eo,eo_p,eo_p_gran,gran,hct,hgb,hlr,hlr_p,lymph,lymph_p,mono,myeloid_wbc,neut,neut_eo_sum,neut_p,neut_p_gran,pct,plt,rbc,rdw,ret,ret_p,wbc	NA
rs73727186	1650	6	31102155	rs143745823	107	casecontrol:het:cor:11111111111	PSORS1C1	0	NA	NA	NA	0	0	Quies	Quies	TxWk	ReprPCWk	ReprPCWk	Quies	0.0433906	0.0903546	0.729705	0.64166	NA	NA	NA	NA	NA	NA
rs73727186	1650	6	31117176	rs74431865	184	casecontrol:het:fix:11111111111	CCHCR1	0	NA	CCHCR1::non_coding_exon_variant,nc_transcript_variant	NA	0	0	TxWk	TxWk	Tx	TxWk	TxWk	Quies	0.0784414	0.152551	NA	NA	TCF19	NA	NA	NA	NA	NA
rs9264397	1100	6	31117176	rs74431865	184	casecontrol:het:fix:11111111111	CCHCR1	0	NA	CCHCR1::non_coding_exon_variant,nc_transcript_variant	NA	0	0	TxWk	TxWk	Tx	TxWk	TxWk	Quies	0.0784414	0.152551	NA	NA	TCF19	NA	NA	NA	NA	NA
rs73727186	1650	6	31135137	rs28754323	139	casecontrol:dom:fix:11111111111	POU5F1	0	NA	NA	NA	0	0	Quies	Quies	TxWk	TxWk	TxWk	Quies	0.0767433	0.101535	0.798476	0.693168	TCF19	NA	NA	NA	NA	NA
rs9264397	1100	6	31135137	rs28754323	139	casecontrol:dom:fix:11111111111	POU5F1	0	NA	NA	NA	0	0	Quies	Quies	TxWk	TxWk	TxWk	Quies	0.0767433	0.101535	0.798476	0.693168	TCF19	NA	NA	NA	NA	NA
rs73727186	1650	6	31135189	rs115487975	139	casecontrol:dom:fix:11111111111	POU5F1	0	NA	NA	NA	0	0	Quies	Quies	TxWk	TxWk	TxWk	Quies	0.0767429	0.10153	0.798476	0.693168	TCF19,HCG18	NA	NA	NA	NA	NA
rs9264397	1100	6	31135189	rs115487975	139	casecontrol:dom:fix:11111111111	POU5F1	0	NA	NA	NA	0	0	Quies	Quies	TxWk	TxWk	TxWk	Quies	0.0767429	0.10153	0.798476	0.693168	TCF19,HCG18	NA	NA	NA	NA	NA
rs73727186	1650	6	31143155	rs9468878	253	casecontrol:add:fix:11111111111	NA	0	PSORS1C3	NA	NA	0	0	Quies	Quies	TxWk	Tx	TxWk	Quies	0.0682197	0.00723259	0.373691	0.680081	NA	NA	NA	NA	NA	NA
rs9264397	1100	6	31143155	rs9468878	253	casecontrol:add:fix:11111111111	NA	0	PSORS1C3	NA	NA	0	0	Quies	Quies	TxWk	Tx	TxWk	Quies	0.0682197	0.00723259	0.373691	0.680081	NA	NA	NA	NA	NA	NA
rs73727186	1650	6	31156466	rs77665706	274	casecontrol:add:fix:11111111111	NA	0	NA	NA	NA	0	0	Quies	TxWk	TxWk	Quies	Quies	Quies	0.0655499	0.0056894	0.773862	0.675402	NA	NA	NA	NA	NA	NA
rs9264397	1100	6	31156466	rs77665706	274	casecontrol:add:fix:11111111111	NA	0	NA	NA	NA	0	0	Quies	TxWk	TxWk	Quies	Quies	Quies	0.0655499	0.0056894	0.773862	0.675402	NA	NA	NA	NA	NA	NA
rs73727186	1650	6	31157120	rs9501067	228	casecontrol:add:fix:11111111111	NA	0	NA	NA	RAD21,CTCF	0	0	Quies	TxWk	TxWk	Quies	Quies	Quies	0.0685404	0.00728565	0.374063	0.681285	AGER	NA	NA	NA	NA	NA
rs9264397	1100	6	31157120	rs9501067	228	casecontrol:add:fix:11111111111	NA	0	NA	NA	RAD21,CTCF	0	0	Quies	TxWk	TxWk	Quies	Quies	Quies	0.0685404	0.00728565	0.374063	0.681285	AGER	NA	NA	NA	NA	NA
rs73727186	1650	6	31158398	rs79793668	232	casecontrol:add:fix:11111111111	NA	0	NA	NA	RELA,TCF3	0	0	Quies	TxWk	TxWk	Quies	Quies	Quies	0.0685371	0.00729948	0.374063	0.681285	AGER	NA	NA	NA	NA	NA
rs9264397	1100	6	31158398	rs79793668	232	casecontrol:add:fix:11111111111	NA	0	NA	NA	RELA,TCF3	0	0	Quies	TxWk	TxWk	Quies	Quies	Quies	0.0685371	0.00729948	0.374063	0.681285	AGER	NA	NA	NA	NA	NA
rs73727186	1650	6	31164678	rs34933018	321	casecontrol:add:fix:11111111111	NA	0	NA	AL662844.4::non_coding_exon_variant,nc_transcript_variant	POLR2A,ZNF263,CBX3,SP4,SIN3A,PML,NFIC,TFAP2C,CEBPB,NR2F2	0	0	TssAFlnk	TssAFlnk	Enh	TssAFlnk	TxFlnk	Quies	0.0655401	0.00573055	0.780104	0.677452	NA	NA	NA	NA	NA	NA
rs9264397	1100	6	31164678	rs34933018	321	casecontrol:add:fix:11111111111	NA	0	NA	AL662844.4::non_coding_exon_variant,nc_transcript_variant	POLR2A,ZNF263,CBX3,SP4,SIN3A,PML,NFIC,TFAP2C,CEBPB,NR2F2	0	0	TssAFlnk	TssAFlnk	Enh	TssAFlnk	TxFlnk	Quies	0.0655401	0.00573055	0.780104	0.677452	NA	NA	NA	NA	NA	NA
rs73727186	1650	6	31176039	rs9461661	184	casecontrol:add:fix:11111111111	NA	0	NA	NA	NA	0	0	Quies	Enh	TxWk	TssAFlnk	ReprPCWk	Quies	0.0742237	0.0092611	0.406847	0.697909	AGER	NA	NA	NA	NA	NA
rs9264397	1100	6	31176039	rs9461661	184	casecontrol:add:fix:11111111111	NA	0	NA	NA	NA	0	0	Quies	Enh	TxWk	TssAFlnk	ReprPCWk	Quies	0.0742237	0.0092611	0.406847	0.697909	AGER	NA	NA	NA	NA	NA
rs73727186	1650	6	31176151	rs11489181	184	casecontrol:add:fix:11111111111	NA	0	NA	NA	NA	0	0	Quies	Enh	TxWk	TssAFlnk	ReprPCWk	Quies	0.0742237	0.0092611	0.407707	0.694721	AGER	NA	NA	NA	NA	NA
rs9264397	1100	6	31176151	rs11489181	184	casecontrol:add:fix:11111111111	NA	0	NA	NA	NA	0	0	Quies	Enh	TxWk	TssAFlnk	ReprPCWk	Quies	0.0742237	0.0092611	0.407707	0.694721	AGER	NA	NA	NA	NA	NA
rs73727186	1650	6	31184932	rs9501086	175	casecontrol:add:fix:11111111111	NA	0	NA	NA	NA	0	0	Het	Quies	TxWk	ReprPCWk	ReprPCWk	Quies	0.0742224	0.00925439	NA	NA	AGER	NA	NA	NA	NA	NA
rs9264397	1100	6	31184932	rs9501086	175	casecontrol:add:fix:11111111111	NA	0	NA	NA	NA	0	0	Het	Quies	TxWk	ReprPCWk	ReprPCWk	Quies	0.0742224	0.00925439	NA	NA	AGER	NA	NA	NA	NA	NA
rs9264397	1100	6	31191978	rs9501525	173	casecontrol:add:fix:11111111111	NA	0	NA	NA	NA	0	0	Quies	ReprPCWk	TxWk	ReprPCWk	ReprPC	Quies	0.0741517	0.00904859	NA	NA	AGER	NA	NA	NA	NA	NA
rs9264397	1100	6	31192860	rs58796429	339	casecontrol:add:fix:11111111111	NA	0	NA	NA	NA	0	0	Enh	ReprPCWk	Quies	ReprPCWk	ReprPC	Quies	0.0651939	0.00481414	NA	NA	NA	NA	NA	NA	NA	NA
rs9264397	1100	6	31195925	rs12110822	194	casecontrol:add:fix:11111111111	NA	0	NA	NA	NA	0	0	TxWk	ReprPCWk	Quies	ReprPCWk	ReprPCWk	Quies	0.0745226	0.0111837	NA	NA	AGER	NA	NA	NA	NA	NA
rs9264397	1100	6	31199981	rs9264069	104	casecontrol:het:fix:00000011100	NA	0	NA	NA	NA	0	0	TxWk	ReprPCWk	Quies	ReprPCWk	ReprPCWk	Quies	0.202648	0.250293	NA	NA	POU5F1,HCG22	NA	NA	NA	mono	NA
rs9264397	1100	6	31202948	rs9461665	156	casecontrol:add:fix:11111111111	NA	0	NA	NA	NA	0	0	Quies	ReprPCWk	Quies	ReprPCWk	ReprPCWk	Quies	0.0661066	0.00981215	NA	NA	NA	NA	NA	NA	NA	NA
rs9264397	1100	6	31204314	rs9468902	122	casecontrol:add:fix:11111111111	NA	0	NA	NA	NA	0	0	Quies	ReprPCWk	Quies	ReprPCWk	ReprPCWk	Quies	0.0751978	0.0188143	NA	NA	NA	NA	NA	NA	NA	NA
rs9264397	1100	6	31205868	rs57568041	115	casecontrol:add:fix:11111111111	NA	0	NA	NA	NA	0	0	Quies	ReprPCWk	Quies	ReprPCWk	ReprPCWk	Quies	0.0752618	0.0188864	NA	NA	NA	NA	NA	NA	NA	NA
rs9264397	1100	6	31205888	rs58164018	115	casecontrol:add:fix:11111111111	NA	0	NA	NA	NA	0	0	Quies	ReprPCWk	Quies	ReprPCWk	ReprPCWk	Quies	0.0752627	0.0188863	NA	NA	NA	NA	NA	NA	NA	NA
rs9264397	1100	6	31205923	rs3869117	107	casecontrol:add:fix:11111111111	NA	0	NA	NA	NA	0	0	Quies	ReprPCWk	Quies	ReprPCWk	ReprPCWk	Quies	0.0753904	0.0186856	NA	NA	HCG22,CCHCR1,PSORS1C3,AL662844.4,HCG27,HLA-C,POU5F1,TCF19,PSORS1C2,PSORS1C1,SFTA2,AL671883.1	-	NA	NA	NA	NA
rs9264397	1100	6	31207171	rs73728439	116	casecontrol:add:fix:11111111111	NA	0	NA	NA	NA	0	0	Quies	ReprPCWk	Quies	ReprPCWk	ReprPCWk	Quies	0.0752731	0.0189133	NA	NA	NA	NA	NA	NA	NA	NA
rs9264397	1100	6	31207756	rs78971703	200	casecontrol:add:fix:11111111111	NA	0	NA	NA	NA	0	0	Quies	ReprPCWk	Quies	ReprPCWk	ReprPCWk	Quies	0.0655754	0.00584973	NA	NA	NA	NA	NA	NA	NA	NA
rs9264397	1100	6	31208355	rs73728443	124	casecontrol:add:fix:11111111111	NA	0	NA	NA	NA	0	0	Quies	ReprPCWk	Quies	ReprPCWk	ReprPCWk	Quies	0.0752471	0.018785	NA	NA	NA	NA	NA	NA	NA	NA
rs9264397	1100	6	31208806	rs9501535	124	casecontrol:add:fix:11111111111	NA	0	NA	NA	NA	0	0	Quies	ReprPCWk	Quies	ReprPCWk	ReprPCWk	Quies	0.0752462	0.0187862	NA	NA	NA	NA	NA	NA	NA	NA
rs9264397	1100	6	31209814	rs12332925	122	casecontrol:add:fix:11111111111	NA	0	NA	NA	NA	0	0	Quies	ReprPCWk	Quies	ReprPC	ReprPCWk	Quies	0.0752425	0.018094	NA	NA	NA	NA	NA	NA	NA	NA
rs9264397	1100	6	31210290	rs149713840	114	casecontrol:add:fix:11111111111	NA	0	NA	NA	NA	0	0	Quies	ReprPCWk	Quies	ReprPC	ReprPCWk	Quies	0.0717803	0.0477276	NA	NA	NA	NA	NA	NA	NA	NA
rs9264397	1100	6	31213318	rs114034507	121	casecontrol:add:fix:11111111111	NA	0	NA	NA	NA	0	0	TxWk	ReprPCWk	Quies	ReprPCWk	ReprPCWk	Quies	0.0751729	0.0172831	NA	NA	NA	NA	NA	NA	NA	NA
rs9264397	1100	6	31215097	rs9468907	134	casecontrol:add:fix:11111111111	NA	0	NA	NA	NA	0	0	Het	Het	Het	ReprPCWk	ReprPCWk	Quies	0.0750514	0.0167848	NA	NA	NA	NA	NA	NA	NA	NA
rs9264397	1100	6	31216227	rs9468908	126	casecontrol:add:fix:11111111111	NA	0	NA	NA	SETDB1	0	0	Quies	Het	Het	ReprPCWk	ReprPCWk	Quies	0.075089	0.0172369	NA	NA	NA	NA	NA	NA	NA	NA
rs9264397	1100	6	31216857	rs78344932	128	casecontrol:add:fix:11111111111	NA	0	NA	NA	NA	0	0	Quies	ReprPCWk	Quies	ReprPCWk	ReprPCWk	Quies	0.0751092	0.0174807	NA	NA	NA	NA	NA	NA	NA	NA
rs9264397	1100	6	31216973	rs55971236	128	casecontrol:add:fix:11111111111	NA	0	NA	NA	NA	0	0	Quies	ReprPCWk	Quies	ReprPCWk	ReprPCWk	Quies	0.0751128	0.0175251	NA	NA	NA	NA	NA	NA	NA	NA
rs9264397	1100	6	31218939	rs57714246	132	casecontrol:add:fix:11111111111	NA	0	NA	NA	NA	0	0	ReprPCWk	ReprPCWk	Quies	ReprPCWk	ReprPCWk	Quies	0.0751769	0.0183208	NA	NA	NA	NA	NA	NA	NA	NA
rs9264397	1100	6	31219126	rs58783670	131	casecontrol:add:fix:11111111111	NA	0	NA	NA	NA	0	0	ReprPCWk	ReprPCWk	Quies	ReprPCWk	ReprPCWk	Quies	0.0751832	0.0183996	NA	NA	AGER	NA	NA	NA	NA	NA
rs9264397	1100	6	31219635	rs79433986	134	casecontrol:add:fix:11111111111	NA	0	NA	NA	NA	0	0	ReprPCWk	ReprPCWk	Quies	ReprPCWk	ReprPCWk	Quies	0.0752022	0.0186418	NA	NA	NA	NA	NA	NA	NA	NA
rs9264397	1100	6	31219693	rs35997521	134	casecontrol:add:fix:11111111111	NA	0	NA	NA	NA	0	0	ReprPCWk	ReprPCWk	Quies	ReprPCWk	ReprPCWk	Quies	0.0752058	0.0186888	NA	NA	NA	NA	NA	NA	NA	NA
rs9264397	1100	6	31219813	rs35766119	134	casecontrol:add:fix:11111111111	NA	0	NA	NA	NA	0	0	ReprPCWk	ReprPCWk	Quies	ReprPCWk	ReprPCWk	Quies	0.0752137	0.0187892	NA	NA	AGER	NA	NA	NA	NA	NA
rs9264397	1100	6	31219850	rs73728462	134	casecontrol:add:fix:11111111111	NA	0	NA	NA	NA	0	0	ReprPCWk	ReprPCWk	Quies	ReprPCWk	ReprPCWk	Quies	0.0752159	0.0188186	NA	NA	NA	NA	NA	NA	NA	NA
rs9264397	1100	6	31220203	rs28361029	159	casecontrol:add:fix:11111111111	NA	0	NA	NA	NA	0	0	ReprPCWk	ReprPCWk	Quies	ReprPCWk	ReprPCWk	Quies	0.0771292	0.0134545	NA	NA	HLA-C,POU5F1,HCG22,PSORS1C1	NA	NA	NA	NA	NA
rs9264397	1100	6	31220309	rs73728467	133	casecontrol:add:fix:11111111111	NA	0	NA	NA	NA	0	0	ReprPCWk	ReprPCWk	Quies	ReprPCWk	ReprPCWk	Quies	0.0752192	0.0188497	NA	NA	NA	NA	NA	NA	NA	NA
rs9264397	1100	6	31220425	rs73728468	133	casecontrol:add:fix:11111111111	NA	0	NA	NA	CTCF	0	0	ReprPCWk	ReprPCWk	Quies	ReprPCWk	ReprPCWk	Quies	0.0752196	0.0188526	NA	NA	NA	NA	NA	NA	NA	NA
rs9264397	1100	6	31220967	rs146697123	118	casecontrol:add:fix:11111111111	NA	0	NA	NA	NA	0	0	ReprPCWk	ReprPCWk	Quies	ReprPCWk	ReprPCWk	Quies	0.0670825	0.0451737	NA	NA	NA	NA	NA	NA	NA	NA
rs9264397	1100	6	31221166	rs17197812	268	casecontrol:add:fix:11111111111	NA	0	NA	NA	NA	0	0	ReprPCWk	ReprPCWk	Quies	ReprPCWk	ReprPCWk	Quies	0.0765438	0.015746	NA	NA	NA	NA	NA	NA	NA	NA
rs9264397	1100	6	31221168	rs17191489	134	casecontrol:add:fix:11111111111	NA	0	NA	NA	NA	0	0	ReprPCWk	ReprPCWk	Quies	ReprPCWk	ReprPCWk	Quies	0.0752125	0.0187167	NA	NA	NA	NA	NA	NA	NA	NA
rs9264397	1100	6	31221186	rs17191496	134	casecontrol:add:fix:11111111111	NA	0	NA	NA	NA	0	0	ReprPCWk	ReprPCWk	Quies	ReprPCWk	ReprPCWk	Quies	0.0752125	0.0187167	NA	NA	NA	NA	NA	NA	NA	NA
rs9264397	1100	6	31221209	rs146513848	134	casecontrol:add:fix:11111111111	NA	0	NA	NA	NA	0	0	ReprPCWk	Quies	Quies	ReprPCWk	ReprPCWk	Quies	0.0752127	0.0187187	NA	NA	NA	NA	NA	NA	NA	NA
rs9264397	1100	6	31221407	rs17197881	132	casecontrol:add:fix:11111111111	NA	0	NA	NA	NA	0	0	ReprPCWk	Quies	Quies	ReprPCWk	Quies	Quies	0.0752369	0.0190638	NA	NA	NA	NA	NA	NA	NA	NA
rs9264397	1100	6	31221532	rs17191587	145	casecontrol:add:fix:11111111111	NA	0	NA	NA	NA	0	0	ReprPCWk	Quies	Quies	ReprPCWk	Quies	Quies	0.0732815	0.0156252	NA	NA	NA	NA	NA	NA	NA	NA
rs9264397	1100	6	31221575	rs17191601	129	casecontrol:add:fix:11111111111	NA	0	NA	NA	NA	0	0	ReprPCWk	Quies	Quies	ReprPCWk	Quies	Quies	0.0752304	0.0189471	NA	NA	NA	NA	NA	NA	NA	NA
rs9264397	1100	6	31221717	rs73728471	132	casecontrol:add:fix:11111111111	NA	0	NA	NA	NA	0	0	ReprPCWk	Quies	Quies	ReprPCWk	Quies	Quies	0.075229	0.0189674	NA	NA	NA	NA	NA	NA	NA	NA
rs9264397	1100	6	31221900	rs73728472	131	casecontrol:add:fix:11111111111	NA	0	NA	NA	NA	0	0	ReprPCWk	Quies	Quies	ReprPCWk	Quies	Quies	0.0752398	0.0190401	NA	NA	NA	NA	NA	NA	NA	NA
rs9264397	1100	6	31221939	rs139334111	134	casecontrol:add:fix:11111111111	NA	0	NA	NA	NA	0	0	ReprPCWk	Quies	Quies	ReprPCWk	Quies	Quies	0.0762278	0.0128134	NA	NA	NA	NA	NA	NA	NA	NA
rs9264397	1100	6	31222042	rs35754431	131	casecontrol:add:fix:11111111111	NA	0	NA	NA	NA	0	0	ReprPCWk	Quies	Quies	ReprPCWk	Quies	Quies	0.0752451	0.0190747	NA	NA	NA	NA	NA	NA	NA	NA
rs9264397	1100	6	31222119	rs9264227	371	casecontrol:rec:fix:00000011100	NA	0	NA	NA	NA	0	0	ReprPCWk	Quies	Quies	ReprPCWk	Quies	Quies	0.743632	0.536459	NA	NA	AL662844.4,HCG27,HLA-C,AL645933.2,AL671883.3,MUC21,MUC22,PSORS1C2,TCF19,PSORS1C3,POU5F1,CCHCR1,HLA-B,C4B	NA	NA	HLA-B,HLA-C	baso_neut_sum,gran,gran_p_myeloid_wbc,lymph,mchc,mono,mono_p,neut,neut_eo_sum,wbc	NA
rs9264397	1100	6	31222168	rs9264228	374	casecontrol:rec:fix:00000011100	NA	0	NA	NA	NA	0	0	ReprPCWk	Quies	Quies	ReprPCWk	Quies	Quies	0.743632	0.536855	NA	NA	PSORS1C3,AL662844.4,HCG27,HLA-C,AL645933.2,AL671883.3,MUC21,MUC22,PSORS1C2,TCF19,POU5F1,CCHCR1,HLA-B,C4B	NA	NA	NA	baso_neut_sum,gran,gran_p_myeloid_wbc,lymph,mchc,mono,mono_p,neut,neut_eo_sum,wbc	NA
rs9264397	1100	6	31222243	rs9264232	461	casecontrol:rec:fix:00000011100	NA	0	NA	NA	NA	0	0	ReprPCWk	Quies	Quies	ReprPCWk	Quies	Quies	0.742132	0.53223	NA	NA	PSORS1C3,AL662844.4,HCG27,HLA-C,AL645933.2,AL671883.3,MUC21,MUC22,PSORS1C2,CCHCR1,TCF19,AL662844.3,HLA-B,POU5F1,C4B	NA	NA	NA	baso_neut_sum,gran,gran_p_myeloid_wbc,lymph,mchc,mono,mono_p,neut,neut_eo_sum,wbc	NA
rs9264397	1100	6	31222303	rs181534316	131	casecontrol:add:fix:11111111111	NA	0	NA	NA	NA	0	0	ReprPCWk	Quies	Quies	ReprPCWk	Quies	Quies	0.0752325	0.0191129	NA	NA	NA	NA	NA	NA	NA	NA
rs9264397	1100	6	31222308	rs139303744	134	casecontrol:add:fix:11111111111	NA	0	NA	NA	NA	0	0	ReprPCWk	Quies	Quies	ReprPCWk	Quies	Quies	0.0750399	0.0169133	NA	NA	NA	NA	NA	NA	NA	NA
rs9264397	1100	6	31222391	rs79611767	490	casecontrol:rec:fix:00000011100	NA	0	NA	NA	NA	0	0	ReprPCWk	Quies	Quies	ReprPCWk	Quies	Quies	0.74232	0.53309	NA	NA	PSORS1C3,AL662844.4,HCG27,HLA-C,AL645933.2,MUC22,PSORS1C2,CCHCR1,TCF19,POU5F1,AL662844.3,C4B	NA	NA	NA	baso_neut_sum,gran,gran_p_myeloid_wbc,lymph,mchc,mono,mono_p,myeloid_wbc,neut,neut_eo_sum,wbc	NA
rs9264397	1100	6	31222448	rs183285956	138	casecontrol:add:fix:11111111111	NA	0	NA	NA	NA	0	0	Quies	Quies	Quies	ReprPCWk	Quies	Quies	0.0751746	0.0195989	NA	NA	NA	NA	NA	NA	NA	NA
rs9264397	1100	6	31222473	rs76521870	138	casecontrol:add:fix:11111111111	NA	0	NA	NA	NA	0	0	Quies	Quies	Quies	ReprPCWk	Quies	Quies	0.0751763	0.0196079	NA	NA	NA	NA	NA	NA	NA	NA
rs9264397	1100	6	31222494	rs146427953	138	casecontrol:add:fix:11111111111	NA	0	NA	NA	NA	0	0	Quies	Quies	Quies	ReprPCWk	Quies	Quies	0.0751775	0.0196152	NA	NA	NA	NA	NA	NA	NA	NA
rs9264397	1100	6	31222516	rs79093165	480	casecontrol:rec:fix:00000011100	NA	0	NA	NA	NA	0	0	Quies	Quies	Quies	ReprPCWk	Quies	Quies	0.742173	0.538413	NA	NA	AL662844.4,HCG27,HLA-C,AL645933.2,AL671883.3,MUC22,PSORS1C2,CCHCR1,TCF19,PSORS1C3,POU5F1	NA	NA	NA	baso_neut_sum,gran,gran_p_myeloid_wbc,lymph,mchc,mono,mono_p,myeloid_wbc,neut,neut_eo_sum,wbc	NA
rs9264397	1100	6	31222524	rs9264240	480	casecontrol:rec:fix:00000011100	NA	0	NA	NA	NA	0	0	Quies	Quies	Quies	ReprPCWk	Quies	Quies	0.742174	0.538429	NA	NA	AL662844.4,HCG27,HLA-C,AL645933.2,AL671883.3,TCF19,MUC22,PSORS1C2,PSORS1C3,CCHCR1,HLA-B,POU5F1	NA	NA	NA	baso_neut_sum,gran,gran_p_myeloid_wbc,lymph,mchc,mono,mono_p,myeloid_wbc,neut,neut_eo_sum,wbc	NA
rs9264397	1100	6	31222577	rs192728319	131	casecontrol:add:fix:11111111111	NA	0	NA	NA	NA	0	0	Quies	Quies	Quies	ReprPCWk	Quies	Quies	0.0752546	0.0191321	NA	NA	NA	NA	NA	NA	NA	NA
rs9264397	1100	6	31222610	rs9264244	528	casecontrol:rec:fix:00000011100	NA	0	NA	NA	NA	0	0	Quies	Quies	Quies	ReprPCWk	Quies	Quies	0.741783	0.515889	NA	NA	AL662844.4,HCG27,HLA-C,AL645933.2,PSORS1C3,MUC22,PSORS1C2,TCF19,POU5F1,CCHCR1,HLA-B	NA	NA	NA	baso_neut_sum,gran,gran_p_myeloid_wbc,lymph,mchc,mono,mono_p,myeloid_wbc,neut,neut_eo_sum,wbc	NA
rs9264397	1100	6	31222662	rs146234246	130	casecontrol:add:fix:11111111111	NA	0	NA	NA	NA	0	0	Quies	Quies	Quies	ReprPCWk	Quies	Quies	0.0752664	0.0191726	NA	NA	HLA-C	NA	NA	NA	NA	NA
rs9264397	1100	6	31222694	rs9264245	490	casecontrol:rec:fix:00000011100	NA	0	NA	NA	NA	0	0	Quies	Quies	Quies	ReprPCWk	Quies	Quies	0.742171	0.539608	NA	NA	AL662844.4,HCG27,HLA-C,AL645933.2,AL671883.3,PSORS1C1,MUC22,PSORS1C2,TCF19,PSORS1C3,POU5F1,CCHCR1,HLA-B	NA	NA	NA	baso_neut_sum,gran,gran_p_myeloid_wbc,lymph,mchc,mono,mono_p,myeloid_wbc,neut,neut_eo_sum,wbc	NA
rs9264397	1100	6	31222814	rs185028117	129	casecontrol:add:fix:11111111111	NA	0	NA	NA	NA	0	0	Quies	Quies	Quies	ReprPCWk	Quies	Quies	0.0752718	0.0191967	NA	NA	NA	NA	NA	NA	NA	NA
rs9264397	1100	6	31222901	rs9264249	336	casecontrol:rec:fix:00000011100	NA	0	NA	NA	NA	0	0	Quies	Quies	Quies	ReprPCWk	Quies	Quies	0.741282	0.535075	NA	NA	AL662844.4,HCG27,HLA-C,AL645933.2,PSORS1C2,CCHCR1,TCF19,PSORS1C3,POU5F1,AL662844.3	NA	NA	NA	baso_neut_sum,gran,gran_p_myeloid_wbc,lymph,mchc,mono,mono_p,myeloid_wbc,neut,neut_eo_sum,wbc	NA
rs9264397	1100	6	31222939	rs9461671	129	casecontrol:add:fix:11111111111	NA	0	NA	NA	NA	0	0	Quies	Quies	Quies	ReprPCWk	Quies	Quies	0.0752735	0.0192442	NA	NA	NA	NA	NA	NA	NA	NA
rs9264397	1100	6	31223219	rs9461673	133	casecontrol:add:fix:11111111111	NA	0	NA	NA	NA	0	0	Quies	Quies	Quies	ReprPCWk	Quies	Quies	0.0750735	0.0168907	NA	NA	NA	NA	NA	NA	NA	NA
rs9264397	1100	6	31223262	rs9264252	374	casecontrol:rec:fix:00000011100	NA	0	NA	NA	NA	0	0	Quies	Quies	Quies	ReprPCWk	Quies	Quies	0.738744	0.535053	NA	NA	HCG27,HLA-C,AL645933.2,AL662844.4,AL671883.3,PSORS1C1,PSORS1C2,TCF19,PSORS1C3,HLA-B,POU5F1	NA	NA	NA	baso_neut_sum,gran,gran_p_myeloid_wbc,lymph,mchc,mono,mono_p,neut,neut_eo_sum,wbc	NA
rs9264397	1100	6	31223293	rs9264253	391	casecontrol:rec:fix:00000011100	NA	0	NA	NA	NA	0	0	Quies	Quies	Quies	ReprPCWk	Quies	Quies	0.738995	0.52447	NA	NA	HCG27,HLA-C,AL645933.2,AL662844.4,AL662844.3,MUC22,PSORS1C2,TCF19,PSORS1C3,POU5F1,AL671883.3,CCHCR1,HLA-B	NA	NA	NA	baso_neut_sum,gran,gran_p_myeloid_wbc,lymph,mchc,mono,mono_p,neut,neut_eo_sum,wbc	NA
rs9264397	1100	6	31223347	rs9461676	133	casecontrol:add:fix:11111111111	NA	0	NA	NA	NA	0	0	Quies	Quies	Quies	ReprPCWk	Quies	Quies	0.0750735	0.016888	NA	NA	AGER	NA	NA	NA	NA	NA
rs9264397	1100	6	31223391	rs9264255	146	casecontrol:rec:fix:00000011100	NA	0	NA	NA	NA	0	0	Quies	Quies	Quies	ReprPCWk	Quies	Quies	0.718026	0.656671	NA	NA	HCG27,HLA-C,AL645933.2,AL662844.4,AL662844.3,PSORS1C2,TCF19,PSORS1C3,POU5F1,PSORS1C1,HLA-B,AL671883.3	NA	NA	NA	NA	NA
rs9264397	1100	6	31223438	rs9264256	468	casecontrol:rec:fix:00000011100	NA	0	NA	NA	NA	0	0	Quies	Quies	Quies	ReprPCWk	Quies	Quies	0.741795	0.537041	NA	NA	NA	NA	NA	NA	NA	NA
rs9264397	1100	6	31223438	rs9264256	125	casecontrol:add:fix:11111111111	NA	0	NA	NA	NA	0	0	Quies	Quies	Quies	ReprPCWk	Quies	Quies	0.0749811	0.0168386	NA	NA	NA	NA	NA	NA	NA	NA
rs9264397	1100	6	31223593	rs140357965	133	casecontrol:add:fix:11111111111	NA	0	NA	NA	NA	0	0	Quies	Quies	Quies	ReprPCWk	Quies	Quies	0.0750735	0.0168814	NA	NA	NA	NA	NA	NA	NA	NA
rs9264397	1100	6	31223685	rs201182972	2020	casecontrol:rec:fix:00000011100	NA	0	NA	NA	NA	0	0	Quies	Quies	Quies	ReprPCWk	Quies	Quies	0.727792	0.560112	NA	NA	NA	NA	NA	NA	baso,baso_neut_sum,eo_baso_sum,eo,gran,gran_p_myeloid_wbc,lymph,mono_p,myeloid_wbc,neut,neut_eo_sum,wbc	NA
rs9264397	1100	6	31223823	rs144584607	285	casecontrol:rec:fix:00000011100	NA	0	NA	NA	NA	0	0	Quies	Quies	Quies	ReprPCWk	Quies	Quies	0.714831	0.613488	NA	NA	NA	NA	NA	NA	baso_neut_sum,gran,gran_p_myeloid_wbc,lymph,mchc,mono,mono_p,neut,neut_eo_sum,wbc	NA
rs9264397	1100	6	31223934	6:31223934:C	117	casecontrol:add:fix:11111111111	NA	0	NA	NA	NA	0	0	Quies	Quies	Quies	ReprPCWk	Quies	Quies	0.073035	0.0107978	NA	NA	NA	NA	NA	NA	NA	NA
rs9264397	1100	6	31224098	rs79690264	779	casecontrol:rec:fix:00000011100	NA	0	NA	NA	NA	0	0	Quies	Quies	Quies	ReprPCWk	Quies	Quies	0.738687	0.537971	NA	NA	NA	NA	NA	NA	baso,baso_neut_sum,eo_baso_sum,eo,gran,gran_p_myeloid_wbc,lymph,mono_p,myeloid_wbc,neut,neut_eo_sum,wbc	NA
rs9264397	1100	6	31224126	6:31224126:T	133	casecontrol:add:fix:11111111111	NA	0	NA	NA	NA	0	0	Quies	Quies	Quies	ReprPCWk	Quies	Quies	0.0750685	0.01685	NA	NA	NA	NA	NA	NA	NA	NA
rs9264397	1100	6	31224235	rs139059111	143	casecontrol:add:fix:11111111111	NA	0	NA	NA	NA	0	0	Quies	Quies	Quies	ReprPCWk	Quies	Quies	0.0746435	0.0164436	NA	NA	NA	NA	NA	NA	NA	NA
rs9264397	1100	6	31224257	rs149873145	139	casecontrol:add:fix:11111111111	NA	0	NA	NA	NA	0	0	Quies	Quies	Quies	ReprPCWk	Quies	Quies	0.0747221	0.0171435	NA	NA	NA	NA	NA	NA	NA	NA
rs9264397	1100	6	31224356	rs193102969	142	casecontrol:add:fix:11111111111	NA	0	NA	NA	NA	0	0	Quies	Quies	Quies	ReprPCWk	Quies	Quies	0.0746537	0.0173384	NA	NA	NA	NA	NA	NA	NA	NA
rs9264397	1100	6	31224424	6:31224424:A	132	casecontrol:add:fix:11111111111	NA	0	NA	NA	NA	0	0	Quies	Quies	Quies	ReprPCWk	Quies	Quies	0.0750736	0.0168579	NA	NA	NA	NA	NA	NA	NA	NA
rs9264397	1100	6	31224488	rs147813227	562	casecontrol:rec:fix:00000011100	NA	0	NA	NA	NA	0	0	Quies	Quies	Quies	ReprPCWk	Quies	Quies	0.738101	0.527024	NA	NA	NA	NA	NA	NA	baso,baso_neut_sum,eo_baso_sum,eo,gran,gran_p_myeloid_wbc,lymph,mono_p,myeloid_wbc,neut,neut_eo_sum,wbc	NA
rs9264397	1100	6	31224494	rs144714392	553	casecontrol:rec:fix:00000011100	NA	0	NA	NA	NA	0	0	Quies	Quies	Quies	ReprPCWk	Quies	Quies	0.737837	0.526569	NA	NA	NA	NA	NA	NA	baso,baso_neut_sum,eo_baso_sum,eo,gran,gran_p_myeloid_wbc,lymph,mono_p,myeloid_wbc,neut,neut_eo_sum,wbc	NA
rs9264397	1100	6	31224495	rs140722727	562	casecontrol:rec:fix:00000011100	NA	0	NA	NA	NA	0	0	Quies	Quies	Quies	ReprPCWk	Quies	Quies	0.738102	0.527141	NA	NA	NA	NA	NA	NA	baso,baso_neut_sum,eo_baso_sum,eo,gran,gran_p_myeloid_wbc,lymph,mono_p,myeloid_wbc,neut,neut_eo_sum,wbc	NA
rs9264397	1100	6	31224606	rs184085360	146	casecontrol:add:fix:11111111111	NA	0	NA	NA	NA	0	0	Quies	Quies	Quies	ReprPCWk	Quies	Quies	0.0744957	0.0214796	NA	NA	NA	NA	NA	NA	NA	NA
rs9264397	1100	6	31224614	rs188526811	146	casecontrol:add:fix:11111111111	NA	0	NA	NA	NA	0	0	Quies	Quies	Quies	ReprPCWk	Quies	Quies	0.074496	0.0214815	NA	NA	HLA-C	NA	NA	NA	NA	NA
rs9264397	1100	6	31224618	rs144417563	146	casecontrol:add:fix:11111111111	NA	0	NA	NA	NA	0	0	Quies	Quies	Quies	ReprPCWk	Quies	Quies	0.0744959	0.0214796	NA	NA	HCG18	NA	NA	NA	NA	NA
rs9264397	1100	6	31224650	rs180995774	123	casecontrol:add:fix:11111111111	NA	0	NA	NA	NA	0	0	Quies	Quies	Quies	ReprPCWk	Quies	Quies	0.0754029	0.0200572	NA	NA	HCG18	NA	NA	NA	NA	NA
rs9264397	1100	6	31224713	rs182210664	132	casecontrol:add:fix:11111111111	NA	0	NA	NA	NA	0	0	Quies	Quies	Quies	ReprPCWk	Quies	Quies	0.0750733	0.0168464	NA	NA	HCG18	NA	NA	NA	NA	NA
rs9264397	1100	6	31224738	rs191700094	129	casecontrol:add:fix:11111111111	NA	0	NA	NA	NA	0	0	Quies	Quies	Quies	ReprPCWk	Quies	Quies	0.0753873	0.0199294	NA	NA	HCG18	NA	NA	NA	NA	NA
rs9264397	1100	6	31224788	rs143584624	130	casecontrol:add:fix:11111111111	NA	0	NA	NA	NA	0	0	Quies	Quies	Quies	ReprPCWk	Quies	Quies	0.0753867	0.0199608	NA	NA	NA	NA	NA	NA	NA	NA
rs9264397	1100	6	31224833	rs182496562	130	casecontrol:add:fix:11111111111	NA	0	NA	NA	NA	0	0	Quies	Quies	Quies	ReprPCWk	Quies	Quies	0.0753242	0.020009	NA	NA	HCG18	NA	NA	NA	NA	NA
rs9264397	1100	6	31224857	6:31224857:T:G	190	casecontrol:add:fix:11111111111	NA	0	NA	NA	NA	0	0	Quies	Quies	Quies	ReprPCWk	Quies	Quies	0.0711267	0.0296609	NA	NA	NA	NA	NA	NA	NA	NA
rs9264397	1100	6	31224865	rs140896933	721	casecontrol:rec:fix:00000011100	NA	0	NA	NA	NA	0	0	Quies	Quies	Quies	ReprPCWk	Quies	Quies	0.74116	0.553135	NA	NA	AL662844.4,HCG27,HLA-C,AL645933.2,TCF19,MUC22,PSORS1C2,CCHCR1,PSORS1C3,POU5F1,AL662844.3	NA	NA	NA	baso_neut_sum,gran,gran_p_myeloid_wbc,hgb,lymph,mchc,mono,mono_p,neut,neut_eo_sum,wbc	NA
rs9264397	1100	6	31224908	rs186869027	127	casecontrol:add:fix:11111111111	NA	0	NA	NA	NA	0	0	Quies	Quies	Quies	ReprPCWk	Quies	Quies	0.0705208	0.0257702	NA	NA	HLA-C	NA	NA	NA	NA	NA
rs9264397	1100	6	31225093	rs138520905	1570	casecontrol:rec:fix:00000011100	NA	0	NA	NA	NA	0	0	Quies	Quies	Quies	ReprPCWk	Quies	Quies	0.728834	0.486811	NA	NA	HCG27,HLA-C,AL645933.2,AL671883.3,PSORS1C2,CCHCR1,TCF19,SKIV2L	NA	NA	NA	baso_neut_sum,gran,gran_p_myeloid_wbc,hgb,lymph,mchc,mono,mono_p,neut,neut_eo_sum,wbc	NA
rs9264397	1100	6	31225094	rs149610145	159	casecontrol:add:fix:11111111111	NA	0	NA	NA	NA	0	0	Quies	Quies	Quies	ReprPCWk	Quies	Quies	0.114923	0.935747	NA	NA	HLA-C,MUC21,HLA-L	NA	NA	NA	NA	NA
rs9264397	1100	6	31225115	6:31225115:AT	125	casecontrol:add:fix:11111111111	NA	0	NA	NA	NA	0	0	Quies	Quies	Quies	ReprPCWk	Quies	Quies	0.0751062	0.0170373	NA	NA	NA	NA	NA	NA	NA	NA
rs9264397	1100	6	31225292	rs137983451	706	casecontrol:rec:fix:00000011100	NA	0	NA	NA	NA	0	0	Quies	Quies	Quies	ReprPCWk	Quies	Quies	0.7442	0.525495	NA	NA	AL662844.4,HCG27,HLA-C,HLA-B,AL645933.2,AL671883.3,PSORS1C1,PSORS1C2,TCF19,PSORS1C3,POU5F1,CCHCR1	NA	NA	NA	baso_neut_sum,gran,gran_p_myeloid_wbc,hgb,lymph,mchc,mono,mono_p,neut,neut_eo_sum,wbc	NA
rs9264397	1100	6	31225299	rs188786395	230	casecontrol:add:fix:11111111111	NA	0	NA	NA	NA	0	0	Quies	Quies	Quies	ReprPCWk	Quies	Quies	0.072973	0.0238037	NA	NA	NA	NA	NA	NA	NA	NA
rs9264397	1100	6	31225513	6:31225513:T	122	casecontrol:add:fix:11111111111	NA	0	NA	NA	NA	0	0	Quies	Quies	Quies	ReprPCWk	Quies	Quies	0.0643975	0.0448687	NA	NA	NA	NA	NA	NA	NA	NA
rs9264397	1100	6	31225708	rs145141163	313	casecontrol:rec:fix:00000011100	NA	0	NA	NA	NA	0	0	Quies	Quies	Quies	ReprPCWk	Quies	Quies	0.760518	0.326332	NA	NA	AL662844.4,HCG27,HLA-C,AL645933.2,AL671883.3,PSORS1C1,MICA,PSORS1C3,AL662844.3,PSORS1C2,TCF19,POU5F1,CCHCR1,HLA-B	NA	NA	NA	baso_neut_sum,gran,gran_p_myeloid_wbc,hgb,lymph,mchc,mono,mono_p,myeloid_wbc,neut,neut_eo_sum,wbc	NA
rs9264397	1100	6	31225906	6:31225906:A	189	casecontrol:add:fix:11111111111	NA	0	NA	NA	NA	0	0	Quies	Quies	Quies	ReprPCWk	Quies	Quies	0.0697422	0.0235752	NA	NA	NA	NA	NA	NA	NA	NA
rs9264397	1100	6	31225907	rs144345809	569	casecontrol:rec:fix:00000011100	NA	0	NA	NA	NA	0	0	Quies	Quies	Quies	ReprPCWk	Quies	Quies	0.742549	0.514388	NA	NA	AL662844.4,HCG27,HLA-C,AL645933.2,MUC21,MUC22,PSORS1C2,TCF19,PSORS1C3,POU5F1,AL671883.3,CCHCR1,HLA-B,C4B	NA	NA	NA	baso_neut_sum,gran,gran_p_myeloid_wbc,hgb,lymph,mchc,mono,mono_p,neut,neut_eo_sum,wbc	NA
rs9264397	1100	6	31225917	6:31225917:C	189	casecontrol:add:fix:11111111111	NA	0	NA	NA	NA	0	0	Quies	Quies	Quies	ReprPCWk	Quies	Quies	0.0697423	0.0235746	NA	NA	NA	NA	NA	NA	NA	NA
rs9264397	1100	6	31225995	rs182721137	174	casecontrol:add:fix:11111111111	NA	0	NA	NA	NA	0	0	Quies	Quies	Quies	ReprPCWk	Quies	Quies	0.0701074	0.0257098	NA	NA	NA	NA	NA	NA	NA	NA
rs9264397	1100	6	31226008	rs76463205	567	casecontrol:rec:fix:00000011100	NA	0	NA	NA	NA	0	0	Quies	Quies	Quies	ReprPCWk	Quies	Quies	0.742277	0.518845	NA	NA	NA	NA	NA	NA	baso_neut_sum,gran,gran_p_myeloid_wbc,hgb,lymph,mchc,mono,mono_p,neut,neut_eo_sum,wbc	NA
rs9264397	1100	6	31226036	rs147544523	779	casecontrol:rec:fix:00000011100	NA	0	NA	NA	NA	0	0	Quies	Quies	Quies	ReprPCWk	Quies	Quies	0.741521	0.514607	NA	NA	NA	NA	NA	NA	baso_neut_sum,gran,gran_p_myeloid_wbc,hgb,lymph,mchc,mono,mono_p,neut,neut_eo_sum,wbc	NA
rs9264397	1100	6	31226107	rs76097578	605	casecontrol:rec:fix:00000011100	NA	0	NA	NA	NA	0	0	Quies	Quies	Quies	ReprPCWk	Quies	Quies	0.742843	0.531742	NA	NA	HCG27,HLA-C,AL645933.2,AL662844.4,MUC22,PSORS1C2,TCF19,PSORS1C3,POU5F1,AL671883.3,CCHCR1,HLA-B	NA	NA	NA	baso_neut_sum,gran,gran_p_myeloid_wbc,hgb,lymph,mchc,mono,mono_p,neut,neut_eo_sum,wbc	NA
rs9264397	1100	6	31226464	rs188945410	178	casecontrol:add:fix:11111111111	NA	0	NA	NA	NA	0	0	Quies	Quies	Quies	ReprPCWk	Quies	Quies	0.0744112	0.015652	NA	NA	NA	NA	NA	NA	NA	NA
rs9264397	1100	6	31226532	rs143395376	905	casecontrol:rec:fix:00000011100	NA	0	NA	NA	NA	0	0	Quies	Quies	Quies	ReprPCWk	Quies	Quies	0.743434	0.537345	NA	NA	AL662844.4,HCG27,HLA-C,AL645933.2,MUC22,PSORS1C2,TCF19,PSORS1C3,POU5F1,AL671883.3,CCHCR1,HLA-B	NA	NA	NA	baso_neut_sum,gran,gran_p_myeloid_wbc,hgb,lymph,mchc,mono,mono_p,neut,neut_eo_sum,wbc	NA
rs9264397	1100	6	31226580	rs193264242	222	casecontrol:add:fix:11111111111	NA	0	NA	NA	NA	0	0	Quies	Quies	Quies	ReprPCWk	Quies	Quies	0.0746754	0.0229005	NA	NA	NA	NA	NA	NA	NA	NA
rs9264397	1100	6	31226592	rs149153295	447	casecontrol:add:fix:11111111111	NA	0	NA	NA	NA	0	0	Quies	Quies	Quies	ReprPCWk	Quies	Quies	0.0896504	0.0194405	NA	NA	POU5F1	NA	NA	NA	NA	NA
rs9264397	1100	6	31226698	rs139135516	109	casecontrol:rec:fix:00000011100	NA	0	NA	NA	NA	0	0	Quies	Quies	Quies	ReprPCWk	Quies	Quies	0.750083	0.460377	NA	NA	AL662844.4,HCG27,HLA-C,AL645933.2,MUC22,PSORS1C2,TCF19,PSORS1C3,POU5F1,CCHCR1,HLA-B,AL671883.3,C4B	NA	NA	NA	baso_neut_sum,gran,gran_p_myeloid_wbc,hgb,lymph,mchc,mono,mono_p,neut,neut_eo_sum,wbc	NA
rs9264397	1100	6	31226786	rs114104648	848	casecontrol:rec:fix:00000011100	NA	0	NA	NA	NA	0	0	Quies	Quies	Quies	ReprPCWk	Quies	Quies	0.742592	0.557239	NA	NA	PSORS1C3,AL662844.4,HCG27,HLA-C,AL645933.2,PSORS1C2,CCHCR1,TCF19,POU5F1	NA	NA	NA	baso_neut_sum,gran,gran_p_myeloid_wbc,hgb,lymph,mchc,mono,mono_p,neut,neut_eo_sum,wbc	NA
rs9264397	1100	6	31226846	rs150580452	851	casecontrol:rec:fix:00000011100	NA	0	NA	NA	NA	0	0	Quies	Quies	Quies	ReprPCWk	Quies	Quies	0.74345	0.547068	NA	NA	PSORS1C3,AL662844.4,HCG27,HLA-C,AL645933.2,PSORS1C1,MUC22,PSORS1C2,CCHCR1,TCF19,POU5F1,HLA-B,AL671883.3,C4B	NA	NA	NA	baso_neut_sum,gran,gran_p_myeloid_wbc,hgb,lymph,mchc,mono,mono_p,neut,neut_eo_sum,wbc	NA
rs9264397	1100	6	31226874	rs192479191	140	casecontrol:add:fix:11111111111	NA	0	NA	NA	NA	0	0	Quies	Quies	Quies	ReprPCWk	Quies	Quies	0.0750176	0.0216708	NA	NA	NA	NA	NA	NA	NA	NA
rs9264397	1100	6	31226989	rs9264321	798	casecontrol:rec:fix:00000011100	NA	0	NA	NA	NA	0	0	Quies	Quies	Quies	ReprPCWk	Quies	Quies	0.742778	0.557969	NA	NA	AL662844.4,HCG27,HLA-C,AL645933.2,MUC22,PSORS1C2,TCF19,PSORS1C3,POU5F1,CCHCR1,HLA-B,AL671883.3,C4B	NA	NA	NA	baso_neut_sum,gran,gran_p_myeloid_wbc,hgb,lymph,mchc,mono,mono_p,myeloid_wbc,neut,neut_eo_sum,wbc	NA
rs9264397	1100	6	31227021	rs139398351	137	casecontrol:add:fix:11111111111	NA	0	NA	NA	NA	0	0	Quies	Quies	Quies	ReprPCWk	Quies	Quies	0.0755937	0.0229263	NA	NA	NA	NA	NA	NA	NA	NA
rs9264397	1100	6	31227121	rs9264322	574	casecontrol:rec:fix:00000011100	NA	0	NA	NA	NA	0	0	Quies	Quies	Quies	ReprPCWk	Quies	Quies	0.742331	0.537537	NA	NA	AL662844.4,HCG27,HLA-C,AL645933.2,PSORS1C1,PSORS1C3,AL662844.3,MUC22,PSORS1C2,TCF19,AL671883.3,CCHCR1,HLA-B,POU5F1,C4B	NA	NA	NA	NA	NA
rs9264397	1100	6	31227138	rs78072134	115	casecontrol:add:fix:11111111111	NA	0	NA	NA	NA	0	0	Quies	Quies	Quies	ReprPCWk	Quies	Quies	0.0758083	0.0210465	NA	NA	NA	NA	NA	NA	NA	NA
rs9264397	1100	6	31227142	rs9264323	762	casecontrol:rec:fix:00000011100	NA	0	NA	NA	NA	0	0	Quies	Quies	Quies	ReprPCWk	Quies	Quies	0.742558	0.568317	NA	NA	AL662844.4,HCG27,HLA-C,AL645933.2,AL671883.3,PSORS1C2,CCHCR1,TCF19,PSORS1C3,POU5F1,HLA-B,C4B	NA	NA	NA	baso_neut_sum,gran,gran_p_myeloid_wbc,hgb,lymph,mchc,mono,mono_p,neut,neut_eo_sum,wbc	NA
rs9264397	1100	6	31227146	rs9264324	762	casecontrol:rec:fix:00000011100	NA	0	NA	NA	NA	0	0	Quies	Quies	Quies	ReprPCWk	Quies	Quies	0.742558	0.568349	NA	NA	HCG27,HLA-C,AL645933.2,AL662844.4,AL671883.3,PSORS1C2,CCHCR1,TCF19,PSORS1C3,POU5F1,HLA-B,C4B	NA	NA	NA	baso_neut_sum,gran,gran_p_myeloid_wbc,hgb,lymph,mchc,mono,mono_p,neut,neut_eo_sum,wbc	NA
rs9264397	1100	6	31227151	rs9264325	762	casecontrol:rec:fix:00000011100	NA	0	NA	NA	NA	0	0	Quies	Quies	Quies	ReprPCWk	Quies	Quies	0.742558	0.568347	NA	NA	HCG27,HLA-C,AL645933.2,AL662844.4,AL671883.3,PSORS1C2,CCHCR1,TCF19,PSORS1C3,POU5F1,HLA-B,C4B	NA	NA	NA	baso_neut_sum,gran,gran_p_myeloid_wbc,hgb,lymph,mchc,mono,mono_p,neut,neut_eo_sum,wbc	NA
rs9264397	1100	6	31227162	rs79806539	141	casecontrol:add:fix:11111111111	NA	0	NA	NA	NA	0	0	Quies	Quies	Quies	ReprPCWk	Quies	Quies	0.0755957	0.0228643	NA	NA	NA	NA	NA	NA	NA	NA
rs9264397	1100	6	31227190	rs147971856	141	casecontrol:add:fix:11111111111	NA	0	NA	NA	NA	0	0	Quies	Quies	Quies	ReprPCWk	Quies	Quies	0.0755931	0.0228384	NA	NA	NA	NA	NA	NA	NA	NA
rs9264397	1100	6	31227219	rs9264327	780	casecontrol:rec:fix:00000011100	NA	0	NA	NA	NA	0	0	Quies	Quies	Quies	ReprPCWk	Quies	Quies	0.741566	0.575474	NA	NA	NA	NA	NA	NA	baso_neut_sum,gran,gran_p_myeloid_wbc,hgb,lymph,mchc,mono,mono_p,neut,neut_eo_sum,wbc	NA
rs9264397	1100	6	31227250	rs9264328	747	casecontrol:rec:fix:00000011100	NA	0	NA	NA	NA	0	0	Quies	Quies	Quies	ReprPCWk	Quies	Quies	0.742532	0.571246	NA	NA	PSORS1C1,AL662844.4,HCG27,HLA-C,AL645933.2,AL671883.3,PSORS1C2,AL662844.3,CCHCR1,TCF19,PSORS1C3,POU5F1,HLA-B	NA	NA	NA	baso_neut_sum,gran,gran_p_myeloid_wbc,hgb,lymph,mchc,mono,mono_p,myeloid_wbc,neut,neut_eo_sum,wbc	NA
rs9264397	1100	6	31227304	6:31227304:A:G	157	casecontrol:add:fix:11111111111	NA	0	NA	NA	NA	0	0	Quies	Quies	Quies	ReprPCWk	Quies	Quies	0.0755257	0.0233958	NA	NA	NA	NA	NA	NA	NA	NA
rs9264397	1100	6	31227306	6:31227306:G:T	139	casecontrol:add:fix:11111111111	NA	0	NA	NA	NA	0	0	Quies	Quies	Quies	ReprPCWk	Quies	Quies	0.0752801	0.0196234	NA	NA	NA	NA	NA	NA	NA	NA
rs9264397	1100	6	31227317	rs114488736	180	casecontrol:add:fix:11111111111	NA	0	NA	NA	NA	0	0	Quies	Quies	Quies	ReprPCWk	Quies	Quies	0.0756395	0.024471	NA	NA	NA	NA	NA	NA	NA	NA
rs9264397	1100	6	31227346	rs149950940	158	casecontrol:add:fix:11111111111	NA	0	NA	NA	NA	0	0	Quies	Quies	Quies	ReprPCWk	Quies	Quies	0.0755234	0.0233356	NA	NA	NA	NA	NA	NA	NA	NA
rs9264397	1100	6	31227457	rs9264333	830	casecontrol:rec:fix:00000011100	NA	0	NA	NA	NA	0	0	Quies	Quies	Quies	ReprPCWk	Quies	Quies	0.742536	0.557916	NA	NA	AL662844.4,HCG27,HLA-C,AL645933.2,MUC21,MUC22,PSORS1C2,TCF19,PSORS1C3,POU5F1,CCHCR1,HLA-B,AL671883.3	NA	NA	NA	baso_neut_sum,gran,gran_p_myeloid_wbc,hgb,lymph,mchc,mono,mono_p,myeloid_wbc,neut,neut_eo_sum,wbc	NA
rs9264397	1100	6	31227494	rs9264335	833	casecontrol:rec:fix:00000011100	NA	0	NA	NA	NA	0	0	Quies	Quies	Quies	ReprPCWk	Quies	Quies	0.742538	0.557992	NA	NA	AL662844.4,HCG27,HLA-C,AL645933.2,MUC21,MUC22,PSORS1C2,TCF19,PSORS1C3,POU5F1,CCHCR1,HLA-B,AL671883.3	NA	NA	NA	baso_neut_sum,gran,gran_p_myeloid_wbc,hgb,lymph,mchc,mono,mono_p,neut,neut_eo_sum,wbc	NA
rs9264397	1100	6	31227496	rs139968583	122	casecontrol:add:fix:11111111111	NA	0	NA	NA	NA	0	0	Quies	Quies	Quies	ReprPCWk	Quies	Quies	0.0753291	0.0188948	NA	NA	NA	NA	NA	NA	NA	NA
rs9264397	1100	6	31227506	rs9264337	834	casecontrol:rec:fix:00000011100	NA	0	NA	NA	NA	0	0	Quies	Quies	Quies	ReprPCWk	Quies	Quies	0.742538	0.558012	NA	NA	AL662844.4,HCG27,HLA-C,AL645933.2,MUC21,MUC22,PSORS1C2,TCF19,PSORS1C3,POU5F1,CCHCR1,HLA-B,AL671883.3	NA	NA	NA	baso_neut_sum,gran,gran_p_myeloid_wbc,hgb,lymph,mchc,mono,mono_p,neut,neut_eo_sum,wbc	NA
rs9264397	1100	6	31227534	rs182814380	122	casecontrol:add:fix:11111111111	NA	0	NA	NA	NA	0	0	Quies	Quies	Quies	ReprPCWk	Quies	Quies	0.0753275	0.0188722	NA	NA	NA	NA	NA	NA	NA	NA
rs9264397	1100	6	31227577	rs9264338	837	casecontrol:rec:fix:00000011100	NA	0	NA	NA	NA	0	0	Quies	Quies	Quies	ReprPCWk	Quies	Quies	0.742535	0.558467	NA	NA	AL662844.4,HCG27,HLA-C,AL645933.2,MUC21,MUC22,PSORS1C2,TCF19,PSORS1C3,POU5F1,AL671883.3,CCHCR1,HLA-B,C4B	NA	NA	NA	baso_neut_sum,gran,gran_p_myeloid_wbc,hgb,lymph,mchc,mono,mono_p,neut,neut_eo_sum,wbc	NA
rs9264397	1100	6	31227588	rs9264339	838	casecontrol:rec:fix:00000011100	NA	0	NA	NA	NA	0	0	Quies	Quies	Quies	ReprPCWk	Quies	Quies	0.742536	0.558536	NA	NA	AL662844.4,HCG27,HLA-C,AL645933.2,MUC21,MUC22,PSORS1C2,TCF19,PSORS1C3,POU5F1,AL671883.3,CCHCR1,HLA-B,C4B	NA	NA	NA	baso_neut_sum,gran,gran_p_myeloid_wbc,hgb,lymph,mchc,mono,mono_p,myeloid_wbc,neut,neut_eo_sum,wbc	NA
rs9264397	1100	6	31227649	rs143021662	120	casecontrol:add:fix:11111111111	NA	0	NA	NA	NA	0	0	Quies	Quies	Quies	ReprPCWk	Quies	Quies	0.0751671	0.0198535	NA	NA	NA	NA	NA	NA	NA	NA
rs9264397	1100	6	31227671	rs141583429	107	casecontrol:add:fix:11111111111	NA	0	NA	NA	NA	0	0	Quies	Quies	Quies	ReprPCWk	Quies	Quies	0.0749298	0.0201328	NA	NA	NA	NA	NA	NA	NA	NA
rs9264397	1100	6	31227686	rs145480498	108	casecontrol:add:fix:11111111111	NA	0	NA	NA	NA	0	0	Quies	Quies	Quies	ReprPCWk	Quies	Quies	0.0749299	0.0201072	NA	NA	NA	NA	NA	NA	NA	NA
rs9264397	1100	6	31227697	rs137990055	102	casecontrol:add:fix:11111111111	NA	0	NA	NA	NA	0	0	Quies	Quies	Quies	ReprPCWk	Quies	Quies	0.0747244	0.0207808	NA	NA	NA	NA	NA	NA	NA	NA
rs9264397	1100	6	31227787	rs9264344	592	casecontrol:rec:fix:00000011100	NA	0	NA	NA	NA	0	0	Quies	Quies	Quies	ReprPCWk	Quies	Quies	0.742367	0.537964	NA	NA	AL662844.4,HCG27,HLA-C,AL645933.2,AL671883.3,PSORS1C1,PSORS1C3,AL662844.3,PSORS1C2,TCF19,POU5F1,CCHCR1,HLA-B	NA	NA	NA	NA	NA
rs9264397	1100	6	31227787	rs9264344	128	casecontrol:add:fix:11111111111	NA	0	NA	NA	NA	0	0	Quies	Quies	Quies	ReprPCWk	Quies	Quies	0.0750722	0.0167584	NA	NA	AL662844.4,HCG27,HLA-C,AL645933.2,AL671883.3,PSORS1C1,PSORS1C3,AL662844.3,PSORS1C2,TCF19,POU5F1,CCHCR1,HLA-B	NA	NA	NA	NA	NA
rs9264397	1100	6	31227823	rs189608571	140	casecontrol:add:fix:11111111111	NA	0	NA	NA	NA	0	0	Quies	Quies	Quies	ReprPCWk	Quies	Quies	0.0752554	0.0193718	NA	NA	AGER	NA	NA	NA	NA	NA
rs9264397	1100	6	31227824	rs145412497	140	casecontrol:add:fix:11111111111	NA	0	NA	NA	NA	0	0	Quies	Quies	Quies	ReprPCWk	Quies	Quies	0.0752554	0.0193718	NA	NA	AGER	NA	NA	NA	NA	NA
rs9264397	1100	6	31227850	rs148777654	140	casecontrol:add:fix:11111111111	NA	0	NA	NA	FOXA1,FOXA2	0	0	Quies	Quies	Quies	ReprPCWk	Quies	Quies	0.0752544	0.0193646	NA	NA	AGER	NA	NA	NA	NA	NA
rs9264397	1100	6	31227923	rs140581098	123	casecontrol:add:fix:11111111111	NA	0	NA	NA	FOXA1,FOXA2	0	0	Quies	Quies	Quies	ReprPCWk	Quies	Quies	0.0752669	0.0187002	NA	NA	NA	NA	NA	NA	NA	NA
rs9264397	1100	6	31227938	rs144604869	123	casecontrol:add:fix:11111111111	NA	0	NA	NA	FOXA1,FOXA2	0	0	Quies	Quies	Quies	ReprPCWk	Quies	Quies	0.0752661	0.0186934	NA	NA	NA	NA	NA	NA	NA	NA
rs9264397	1100	6	31227942	rs146656071	123	casecontrol:add:fix:11111111111	NA	0	NA	NA	FOXA1,FOXA2	0	0	Quies	Quies	Quies	ReprPCWk	Quies	Quies	0.0752661	0.0186927	NA	NA	NA	NA	NA	NA	NA	NA
rs9264397	1100	6	31228045	rs17191629	117	casecontrol:add:fix:11111111111	NA	0	NA	NA	FOXA1,FOXA2	0	0	Quies	Quies	Het	ReprPCWk	Quies	Quies	0.0730581	0.0178153	NA	NA	NA	NA	NA	NA	NA	NA
rs9264397	1100	6	31228054	rs2844631	171	casecontrol:rec:fix:00000011100	NA	0	NA	NA	FOXA1,FOXA2	0	0	Quies	Quies	Het	ReprPCWk	Quies	Quies	0.660334	0.06513	NA	NA	PSORS1C3,AL662844.4,HCG27,HLA-C,AL645933.2,AL671883.3,PSORS1C1,PSORS1C2,CCHCR1,TCF19,POU5F1,HLA-B,C4B	NA	NA	NA	NA	NA
rs9264397	1100	6	31228212	rs9264356	180	casecontrol:rec:fix:00000011100	NA	0	NA	NA	NA	0	0	Quies	Quies	Het	ReprPCWk	Quies	Quies	0.750448	0.47117	NA	NA	AL662844.4,HCG27,HLA-C,HLA-B,AL645933.2,AL671883.3,PSORS1C1,PSORS1C3,AL662844.3,PSORS1C2,TCF19,POU5F1,CCHCR1	NA	NA	NA	baso_neut_sum,gran,gran_p_myeloid_wbc,hgb,lymph,mchc,mono,mono_p,myeloid_wbc,neut,neut_eo_sum,wbc	NA
rs9264397	1100	6	31228241	rs143811716	209	casecontrol:add:fix:11111111111	NA	0	NA	NA	NA	0	0	Quies	Quies	Het	ReprPCWk	Quies	Quies	0.0666466	0.0389638	NA	NA	NA	NA	NA	NA	NA	NA
rs9264397	1100	6	31228248	rs147284714	209	casecontrol:add:fix:11111111111	NA	0	NA	NA	NA	0	0	Quies	Quies	Het	ReprPCWk	Quies	Quies	0.0666468	0.0389632	NA	NA	NA	NA	NA	NA	NA	NA
rs9264397	1100	6	31228267	rs9264358	870	casecontrol:rec:fix:00000011100	NA	0	NA	NA	NA	0	0	Quies	Quies	Het	ReprPCWk	Quies	Quies	0.743718	0.557629	NA	NA	PSORS1C3,AL662844.4,HCG27,HLA-C,AL645933.2,AL671883.3,PSORS1C2,CCHCR1,TCF19,POU5F1,HLA-B,C4B	NA	NA	HLA-B,HLA-C	baso_neut_sum,gran,gran_p_myeloid_wbc,hgb,lymph,mchc,mono,mono_p,neut,neut_eo_sum,wbc	NA
rs9264397	1100	6	31228275	rs78592952	167	casecontrol:add:fix:11111111111	NA	0	NA	NA	NA	0	0	Quies	Quies	Het	ReprPCWk	Quies	Quies	0.0698123	0.0269127	NA	NA	NA	NA	NA	NA	NA	NA
rs9264397	1100	6	31228319	rs17198084	167	casecontrol:add:fix:11111111111	NA	0	NA	NA	NA	0	0	Quies	Quies	Het	ReprPCWk	Quies	Quies	0.0698057	0.0268664	NA	NA	NA	NA	NA	NA	NA	NA
rs9264397	1100	6	31228430	rs9264367	800	casecontrol:rec:fix:00000011100	NA	0	NA	NA	NA	0	0	Quies	Quies	Het	ReprPCWk	Quies	Quies	0.74255	0.562983	NA	NA	AL662844.4,HCG27,HLA-C,AL645933.2,AL671883.3,MUC21,MUC22,PSORS1C2,TCF19,PSORS1C3,POU5F1,CCHCR1,HLA-B,C4B	NA	NA	NA	baso_neut_sum,gran,gran_p_myeloid_wbc,hgb,lymph,mchc,mono,mono_p,neut,neut_eo_sum,wbc	NA
rs9264397	1100	6	31228439	rs77474329	128	casecontrol:add:fix:11111111111	NA	0	NA	NA	NA	0	0	Quies	Quies	Het	ReprPCWk	Quies	Quies	0.0750724	0.0167411	NA	NA	AL662844.4,AL645933.2,TCF19,HLA-B,HCG22,HCG27,MICA,PSORS1C3	NA	NA	NA	NA	NA
rs9264397	1100	6	31228648	rs78822852	123	casecontrol:add:fix:11111111111	NA	0	NA	NA	NA	0	0	Quies	Quies	Het	ReprPCWk	Quies	Quies	0.0733669	0.0308502	NA	NA	NA	NA	NA	NA	NA	NA
rs9264397	1100	6	31228666	rs9264374	795	casecontrol:rec:fix:00000011100	NA	0	NA	NA	NA	0	0	Quies	Quies	Het	ReprPCWk	Quies	Quies	0.743497	0.557696	NA	NA	AL662844.4,HCG27,HLA-C,AL645933.2,AL671883.3,MUC21,MUC22,PSORS1C2,TCF19,PSORS1C3,POU5F1,CCHCR1,HLA-B,C4B	HLA-C,HCG27,-	NA	HLA-B,HLA-C	baso_neut_sum,gran,gran_p_myeloid_wbc,hgb,lymph,mchc,mono,mono_p,myeloid_wbc,neut,neut_eo_sum,wbc	NA
rs9264397	1100	6	31228674	rs72099010	154	casecontrol:add:fix:11111111111	NA	0	NA	NA	NA	0	0	Quies	Quies	Het	ReprPCWk	Quies	Quies	0.0744065	0.0183314	NA	NA	NA	NA	NA	NA	NA	NA
rs9264397	1100	6	31228719	rs17191853	106	casecontrol:add:fix:11111111111	NA	0	NA	NA	NA	0	0	Quies	Quies	Het	ReprPCWk	Quies	Quies	0.0732091	0.021097	NA	NA	NA	NA	NA	NA	NA	NA
rs9264397	1100	6	31228757	rs17198189	106	casecontrol:add:fix:11111111111	NA	0	NA	NA	NA	0	0	Quies	Quies	Het	ReprPCWk	Quies	Quies	0.0732089	0.021095	NA	NA	NA	NA	NA	NA	NA	NA
rs9264397	1100	6	31228759	rs17198196	106	casecontrol:add:fix:11111111111	NA	0	NA	NA	NA	0	0	Quies	Quies	Het	ReprPCWk	Quies	Quies	0.0732089	0.021095	NA	NA	NA	NA	NA	NA	NA	NA
rs9264397	1100	6	31228868	rs3132493	1010	casecontrol:rec:fix:00000011100	NA	0	NA	NA	NA	0	0	Quies	Quies	Het	ReprPCWk	Quies	Quies	0.742555	0.578496	NA	NA	AL662844.4,HCG27,HLA-C,AL645933.2,AL671883.3,MUC21,MUC22,PSORS1C2,TCF19,PSORS1C3,POU5F1,CCHCR1,HLA-B,C4B	NA	NA	HLA-B,HLA-C	baso_neut_sum,gran,gran_p_myeloid_wbc,hgb,lymph,mchc,mono,mono_p,myeloid_wbc,neut,neut_eo_sum,wbc	NA
rs9264397	1100	6	31228945	6:31228945:A:AT	156	casecontrol:add:fix:11111111111	NA	0	NA	NA	NA	0	0	Quies	Quies	Het	ReprPCWk	Quies	Quies	0.0750648	0.0169413	NA	NA	NA	NA	NA	NA	NA	NA
rs9264397	1100	6	31228966	rs73728476	170	casecontrol:add:fix:11111111111	NA	0	NA	NA	NA	0	0	Quies	Quies	Het	ReprPCWk	Quies	Quies	0.073263	0.0160848	NA	NA	NA	NA	NA	NA	NA	NA
rs9264397	1100	6	31228990	rs201073094	175	casecontrol:add:fix:11111111111	NA	0	NA	NA	NA	0	0	Quies	Quies	Het	ReprPCWk	Quies	Quies	0.0750101	0.017411	NA	NA	NA	NA	NA	NA	NA	NA
rs9264397	1100	6	31228994	6:31228994:T:A	156	casecontrol:add:fix:11111111111	NA	0	NA	NA	NA	0	0	Quies	Quies	Het	ReprPCWk	Quies	Quies	0.0750643	0.0169367	NA	NA	NA	NA	NA	NA	NA	NA
rs9264397	1100	6	31229041	rs3130541	974	casecontrol:rec:fix:00000011100	NA	0	NA	NA	NA	0	0	Quies	Quies	Het	ReprPCWk	Quies	Quies	0.742611	0.577436	NA	NA	AL662844.4,HCG27,HLA-C,AL645933.2,AL671883.3,MUC21,MUC22,PSORS1C2,TCF19,PSORS1C3,POU5F1,CCHCR1,HLA-B,C4B	NA	NA	HLA-B,HLA-C	baso_neut_sum,gran,gran_p_myeloid_wbc,hgb,lymph,mchc,mono,mono_p,myeloid_wbc,neut,neut_eo_sum,wbc	NA
rs9264397	1100	6	31229051	rs9264383	905	casecontrol:rec:fix:00000011100	NA	0	NA	NA	NA	0	0	Quies	Quies	Het	ReprPCWk	Quies	Quies	0.742676	0.576574	NA	NA	AL662844.4,HCG27,HLA-C,AL645933.2,AL671883.3,MUC21,MUC22,PSORS1C2,TCF19,PSORS1C3,POU5F1,CCHCR1,HLA-B,C4B	NA	NA	NA	baso_neut_sum,gran,gran_p_myeloid_wbc,hgb,lymph,mchc,mono,mono_p,myeloid_wbc,neut,neut_eo_sum,wbc	NA
rs9264397	1100	6	31229075	6:31229075:GA:G	919	casecontrol:rec:fix:00000011100	NA	0	NA	NA	NA	0	0	Quies	Quies	Het	ReprPCWk	Quies	Quies	0.742666	0.575494	NA	NA	AL662844.4,HCG27,HLA-C,AL645933.2,AL671883.3,MUC21,MUC22,PSORS1C2,TCF19,PSORS1C3,POU5F1,AL662844.3,CCHCR1,HLA-B,C4B	NA	NA	NA	baso_neut_sum,gran,gran_p_myeloid_wbc,hgb,lymph,mchc,mono,mono_p,myeloid_wbc,neut,neut_eo_sum,wbc	NA
rs9264397	1100	6	31229080	rs374902776	148	casecontrol:add:fix:11111111111	NA	0	NA	NA	NA	0	0	Quies	Quies	Het	ReprPCWk	Quies	Quies	0.0749557	0.0166748	NA	NA	NA	NA	NA	NA	NA	NA
rs9264397	1100	6	31229083	rs369294138	145	casecontrol:add:fix:11111111111	NA	0	NA	NA	NA	0	0	Quies	Quies	Het	ReprPCWk	Quies	Quies	0.0749974	0.0163979	NA	NA	NA	NA	NA	NA	NA	NA
rs9264397	1100	6	31229179	rs73728479	147	casecontrol:add:fix:11111111111	NA	0	NA	NA	NA	0	0	Quies	Quies	Het	ReprPCWk	Quies	Quies	0.0749549	0.0166682	NA	NA	NA	NA	NA	NA	NA	NA
rs9264397	1100	6	31229191	rs9264389	1040	casecontrol:rec:fix:00000011100	NA	0	NA	NA	NA	0	0	Quies	Quies	Het	ReprPCWk	Quies	Quies	0.742758	0.576797	NA	NA	PSORS1C3,AL662844.4,HCG27,HLA-C,AL645933.2,MUC21,MUC22,PSORS1C1,PSORS1C2,TCF19,POU5F1,CCHCR1,HLA-B	NA	NA	NA	baso_neut_sum,gran,gran_p_myeloid_wbc,hgb,lymph,mchc,mono,mono_p,myeloid_wbc,neut,neut_eo_sum,wbc	NA
rs9264397	1100	6	31229196	rs9264390	1040	casecontrol:rec:fix:00000011100	NA	0	NA	NA	NA	0	0	Quies	Quies	Het	ReprPCWk	Quies	Quies	0.742758	0.576806	NA	NA	AL662844.4,HCG27,HLA-C,AL645933.2,MUC21,MUC22,PSORS1C1,PSORS1C2,TCF19,PSORS1C3,POU5F1,AL671883.3,CCHCR1,HLA-B,C4B	NA	NA	NA	baso_neut_sum,gran,gran_p_myeloid_wbc,hgb,lymph,mchc,mono,mono_p,myeloid_wbc,neut,neut_eo_sum,wbc	NA
rs9264397	1100	6	31229274	rs9264392	853	casecontrol:rec:fix:00000011100	NA	0	NA	NA	NA	0	0	Quies	Quies	Het	ReprPCWk	Quies	Quies	0.742001	0.570425	NA	NA	PSORS1C3,HCG27,HLA-C,AL662844.4,AL671883.3,AL645933.2,PSORS1C2,TCF19,POU5F1,HLA-B	NA	NA	NA	baso_neut_sum,gran,gran_p_myeloid_wbc,hgb,lymph,mchc,mono,mono_p,neut,neut_eo_sum,wbc	NA
rs9264397	1100	6	31229289	rs9264395	854	casecontrol:rec:fix:00000011100	NA	0	NA	NA	NA	0	0	Quies	Quies	Het	ReprPCWk	Quies	Quies	0.742098	0.565634	NA	NA	AL662844.4,HCG27,HLA-C,AL645933.2,MUC21,MUC22,PSORS1C2,TCF19,PSORS1C3,POU5F1,CCHCR1,HLA-B,AL671883.3,C4B	NA	NA	NA	baso_neut_sum,gran,gran_p_myeloid_wbc,hgb,lymph,mchc,mono,mono_p,myeloid_wbc,neut,neut_eo_sum,wbc	NA
rs9264397	1100	6	31229366	rs9264397	1100	casecontrol:rec:fix:00000011100	NA	0	NA	NA	NA	0	0	Quies	Quies	Het	ReprPCWk	Quies	Quies	0.742669	0.580088	NA	NA	AL662844.4,HCG27,HLA-C,AL645933.2,MUC21,MUC22,PSORS1C2,TCF19,PSORS1C3,POU5F1,CCHCR1,HLA-B,C4B	NA	NA	NA	baso_neut_sum,gran,gran_p_myeloid_wbc,hgb,lymph,mchc,mono,mono_p,neut,neut_eo_sum,wbc	NA
rs9264397	1100	6	31229377	rs9264398	1050	casecontrol:rec:fix:00000011100	NA	0	NA	NA	NA	0	0	Quies	Quies	Het	ReprPCWk	Quies	Quies	0.742567	0.569779	NA	NA	AL662844.4,HCG27,HLA-C,AL645933.2,MUC21,MUC22,PSORS1C2,TCF19,PSORS1C3,POU5F1,CCHCR1,HLA-B,C4B	NA	NA	NA	baso_neut_sum,gran,gran_p_myeloid_wbc,hgb,lymph,mchc,mono,mono_p,neut,neut_eo_sum,wbc	NA
rs9264397	1100	6	31229381	rs73728480	147	casecontrol:add:fix:11111111111	NA	0	NA	NA	NA	0	0	Quies	Quies	Het	ReprPCWk	Quies	Quies	0.074952	0.0166444	NA	NA	POU5F1,AGER,HLA-C	NA	NA	NA	NA	NA
rs9264397	1100	6	31229444	rs9264402	1020	casecontrol:rec:fix:00000011100	NA	0	NA	NA	NA	0	0	Quies	Quies	Het	ReprPCWk	Quies	Quies	0.742797	0.573201	NA	NA	PSORS1C3,AL662844.4,HCG27,HLA-C,AL645933.2,AL671883.3,MUC21,MUC22,PSORS1C2,TCF19,POU5F1,CCHCR1,HLA-B,C4B	NA	NA	NA	baso_neut_sum,gran,gran_p_myeloid_wbc,hgb,lymph,mchc,mono,mono_p,neut,neut_eo_sum,wbc	NA
rs9264397	1100	6	31229547	rs73728481	144	casecontrol:add:fix:11111111111	NA	0	NA	NA	NA	0	0	Quies	Quies	Het	ReprPCWk	Quies	Quies	0.074992	0.0163529	NA	NA	NA	NA	NA	NA	NA	NA
rs9264397	1100	6	31229663	rs114426948	144	casecontrol:add:fix:11111111111	NA	0	NA	NA	NA	0	0	Quies	Quies	Het	ReprPCWk	Quies	Quies	0.0749899	0.0163266	NA	NA	NA	NA	NA	NA	NA	NA
rs9264397	1100	6	31229670	rs116817219	144	casecontrol:add:fix:11111111111	NA	0	NA	NA	NA	0	0	Quies	Quies	Het	ReprPCWk	Quies	Quies	0.0749897	0.0163246	NA	NA	NA	NA	NA	NA	NA	NA
rs9264397	1100	6	31229729	rs147219155	128	casecontrol:add:fix:11111111111	NA	0	NA	NA	NA	0	0	Quies	Quies	Het	ReprPCWk	Quies	Quies	0.0750718	0.0167243	NA	NA	NA	NA	NA	NA	NA	NA
rs9264397	1100	6	31229729	rs147219155	740	casecontrol:rec:fix:00000011100	NA	0	NA	NA	NA	0	0	Quies	Quies	Het	ReprPCWk	Quies	Quies	0.740218	0.558083	NA	NA	NA	NA	NA	NA	NA	NA
rs9264397	1100	6	31229732	6:31229732:GA	128	casecontrol:add:fix:11111111111	NA	0	NA	NA	NA	0	0	Quies	Quies	Het	ReprPCWk	Quies	Quies	0.0750717	0.0167227	NA	NA	NA	NA	NA	NA	NA	NA
rs9264397	1100	6	31229734	6:31229734:C:G	144	casecontrol:add:fix:11111111111	NA	0	NA	NA	NA	0	0	Quies	Quies	Het	ReprPCWk	Quies	Quies	0.0749885	0.0163125	NA	NA	NA	NA	NA	NA	NA	NA
rs9264397	1100	6	31229795	rs115601647	143	casecontrol:add:fix:11111111111	NA	0	NA	NA	NA	0	0	Quies	Quies	Het	ReprPCWk	Quies	Quies	0.0749875	0.0163013	NA	NA	NA	NA	NA	NA	NA	NA
rs9264397	1100	6	31229879	rs80224296	143	casecontrol:add:fix:11111111111	NA	0	NA	NA	NA	0	0	Het	Quies	Het	ReprPCWk	Quies	Quies	0.0749859	0.0162844	NA	NA	NA	NA	NA	NA	NA	NA
rs9264397	1100	6	31229981	rs139377553	143	casecontrol:add:fix:11111111111	NA	0	NA	NA	NA	0	0	Het	Quies	Het	ReprPCWk	Quies	Quies	0.0749835	0.01626	NA	NA	NA	NA	NA	NA	NA	NA
rs9264397	1100	6	31230003	6:31230003:TG:T	609	casecontrol:rec:fix:00000011100	NA	0	NA	NA	NA	0	0	Het	Quies	Het	ReprPCWk	Quies	Quies	0.74462	0.685672	NA	NA	AL662844.4,HCG27,HLA-C,AL645933.2,AL671883.3,MUC21,MUC22,PSORS1C2,TCF19,PSORS1C3,POU5F1,CCHCR1,HLA-B,C4B	NA	NA	NA	baso_neut_sum,gran,gran_p_myeloid_wbc,hgb,lymph,mchc,mono,mono_p,neut,neut_eo_sum,rdw,wbc	NA
rs9264397	1100	6	31230004	kgp10030222	447	casecontrol:rec:fix:00000011100	NA	0	NA	NA	NA	0	0	Het	Quies	Het	ReprPCWk	Quies	Quies	0.744187	0.699119	NA	NA	NA	NA	NA	NA	NA	NA
rs9264397	1100	6	31230059	rs17198490	142	casecontrol:add:fix:11111111111	NA	0	NA	NA	NA	0	0	Het	Quies	Het	ReprPCWk	Quies	Quies	0.0749863	0.0162699	NA	NA	NA	NA	NA	NA	NA	NA
rs9264397	1100	6	31230077	rs17198504	125	casecontrol:add:fix:11111111111	NA	0	NA	NA	NA	0	0	Het	Quies	Het	ReprPCWk	Quies	Quies	0.0788332	0.0116107	NA	NA	NA	NA	NA	NA	NA	NA
rs9264397	1100	6	31230180	rs9264421	642	casecontrol:rec:fix:00000011100	NA	0	NA	NA	NA	0	0	Het	Quies	Het	ReprPCWk	Quies	Quies	0.745167	0.727285	NA	NA	NA	NA	NA	NA	baso_neut_sum,gran,gran_p_myeloid_wbc,hgb,lymph,mchc,mono,mono_p,neut,neut_eo_sum,wbc	NA
rs9264397	1100	6	31230183	rs9264422	644	casecontrol:rec:fix:00000011100	NA	0	NA	NA	NA	0	0	Het	Quies	Het	ReprPCWk	Quies	Quies	0.745167	0.727291	NA	NA	PSORS1C3,HCG27,HLA-C,AL645933.2,AL671883.3,AL662844.4,MUC22,PSORS1C2,CCHCR1,TCF19,POU5F1,HLA-B	NA	NA	NA	baso_neut_sum,gran,gran_p_myeloid_wbc,hgb,lymph,mchc,mono,mono_p,neut,neut_eo_sum,wbc	NA
rs9264397	1100	6	31230218	rs17198539	143	casecontrol:add:fix:11111111111	NA	0	NA	NA	NA	0	0	Het	Quies	Het	ReprPCWk	Quies	Quies	0.074979	0.0162083	NA	NA	NA	NA	NA	NA	NA	NA
rs9264397	1100	6	31230263	rs17192183	125	casecontrol:add:fix:11111111111	NA	0	NA	NA	NA	0	0	Het	Quies	Het	ReprPCWk	Quies	Quies	0.0713037	0.0509366	NA	NA	NA	NA	NA	NA	NA	NA
rs9264397	1100	6	31230280	rs17192197	125	casecontrol:add:fix:11111111111	NA	0	NA	NA	NA	0	0	Het	Quies	Het	ReprPCWk	Quies	Quies	0.0713032	0.0509245	NA	NA	NA	NA	NA	NA	NA	NA
rs9264397	1100	6	31230318	rs9264425	659	casecontrol:rec:fix:00000011100	NA	0	NA	NA	NA	0	0	Het	Quies	Het	ReprPCWk	Quies	Quies	0.7483	0.612626	NA	NA	PSORS1C3,AL662844.4,HCG27,HLA-C,AL645933.2,AL671883.3,MUC22,PSORS1C2,TCF19,POU5F1,CCHCR1,HLA-B,C4B	NA	NA	NA	baso_neut_sum,gran,gran_p_myeloid_wbc,hgb,lymph,mchc,mono,mono_p,neut,neut_eo_sum,wbc	NA
rs9264397	1100	6	31230319	rs9264426	659	casecontrol:rec:fix:00000011100	NA	0	NA	NA	NA	0	0	Het	Quies	Het	ReprPCWk	Quies	Quies	0.7483	0.612616	NA	NA	AL662844.4,HCG27,HLA-C,AL645933.2,AL671883.3,MUC21,MUC22,PSORS1C2,TCF19,PSORS1C3,POU5F1,CCHCR1,HLA-B,C4B	NA	NA	NA	baso_neut_sum,gran,gran_p_myeloid_wbc,hgb,lymph,mchc,mono,mono_p,neut,neut_eo_sum,wbc	NA
rs9264397	1100	6	31230380	rs17198560	142	casecontrol:add:fix:11111111111	NA	0	NA	NA	NA	0	0	Het	Quies	Het	ReprPCWk	Quies	Quies	0.0749794	0.0162003	NA	NA	NA	NA	NA	NA	NA	NA
rs9264397	1100	6	31230403	rs17198567	142	casecontrol:add:fix:11111111111	NA	0	NA	NA	NA	0	0	Het	Quies	Het	ReprPCWk	Quies	Quies	0.0749751	0.0161727	NA	NA	NA	NA	NA	NA	NA	NA
rs9264397	1100	6	31230434	rs17192211	142	casecontrol:add:fix:11111111111	NA	0	NA	NA	NA	0	0	Het	Quies	Het	ReprPCWk	Quies	Quies	0.0749748	0.0161668	NA	NA	NA	NA	NA	NA	NA	NA
rs9264397	1100	6	31230435	rs17192218	142	casecontrol:add:fix:11111111111	NA	0	NA	NA	NA	0	0	Het	Quies	Het	ReprPCWk	Quies	Quies	0.0749747	0.0161689	NA	NA	NA	NA	NA	NA	NA	NA
rs9264397	1100	6	31230498	rs9264429	608	casecontrol:rec:fix:00000011100	NA	0	NA	NA	NA	0	0	Het	Quies	Het	ReprPCWk	Quies	Quies	0.744666	0.688083	NA	NA	AL662844.4,HCG27,HLA-C,AL645933.2,AL671883.3,MUC21,MUC22,PSORS1C2,TCF19,PSORS1C3,POU5F1,CCHCR1,HLA-B,C4B	NA	NA	NA	baso_neut_sum,gran,gran_p_myeloid_wbc,hgb,lymph,mchc,mono,mono_p,neut,neut_eo_sum,wbc	NA
rs9264397	1100	6	31230499	rs186423670	142	casecontrol:add:fix:11111111111	NA	0	NA	NA	NA	0	0	Het	Quies	Het	ReprPCWk	Quies	Quies	0.0749737	0.0161481	NA	NA	NA	NA	NA	NA	NA	NA
rs9264397	1100	6	31230511	rs17198581	142	casecontrol:add:fix:11111111111	NA	0	NA	NA	NA	0	0	Het	Quies	Het	ReprPCWk	Quies	Quies	0.0749737	0.0161488	NA	NA	NA	NA	NA	NA	NA	NA
rs9264397	1100	6	31230576	rs114018531	142	casecontrol:add:fix:11111111111	NA	0	NA	NA	NA	0	0	Het	Quies	Het	ReprPCWk	Quies	Quies	0.0749727	0.0161353	NA	NA	NA	NA	NA	NA	NA	NA
rs9264397	1100	6	31230605	rs4995903	608	casecontrol:rec:fix:00000011100	NA	0	NA	NA	NA	0	0	Het	Het	Het	ReprPCWk	Quies	Het	0.744663	0.688483	NA	NA	AL662844.4,HCG27,HLA-C,AL645933.2,AL671883.3,MUC21,MUC22,PSORS1C2,TCF19,PSORS1C3,POU5F1,CCHCR1,HLA-B,C4B	NA	NA	HLA-B,HLA-C	baso_neut_sum,gran,gran_p_myeloid_wbc,hgb,lymph,mchc,mono,mono_p,neut,neut_eo_sum,rdw,wbc	NA
rs9264397	1100	6	31230645	rs4995902	534	casecontrol:rec:fix:00000011100	NA	0	NA	NA	NA	0	0	Het	Het	Het	ReprPCWk	Quies	Het	0.742989	0.669602	NA	NA	AL662844.4,HCG27,HLA-C,AL645933.2,AL671883.3,MUC21,MUC22,PSORS1C2,TCF19,PSORS1C3,POU5F1,CCHCR1,HLA-B,C4B	NA	NA	NA	baso_neut_sum,gran,gran_p_myeloid_wbc,hgb,lymph,mchc,mono,mono_p,neut,neut_eo_sum,wbc	NA
rs9264397	1100	6	31230649	rs145974308	128	casecontrol:add:fix:11111111111	NA	0	NA	NA	NA	0	0	Het	Het	Het	ReprPCWk	Quies	Het	0.0750686	0.0166747	NA	NA	NA	NA	NA	NA	NA	NA
rs9264397	1100	6	31230708	rs376969029	178	casecontrol:add:fix:11111111111	NA	0	NA	NA	NA	0	0	Het	Het	Het	ReprPCWk	Quies	Het	0.0704932	0.0281275	NA	NA	NA	NA	NA	NA	NA	NA
rs9264397	1100	6	31230716	rs183395730	180	casecontrol:add:fix:11111111111	NA	0	NA	NA	NA	0	0	Het	Het	Het	ReprPCWk	Quies	Het	0.0710477	0.0266401	NA	NA	NA	NA	NA	NA	NA	NA
rs9264397	1100	6	31230761	rs141563825	150	casecontrol:add:fix:11111111111	NA	0	NA	NA	NA	0	0	Het	Het	Het	ReprPCWk	Quies	Het	0.0747791	0.0167328	NA	NA	HLA-C	NA	NA	NA	NA	NA
rs9264397	1100	6	31230766	rs191614891	152	casecontrol:add:fix:11111111111	NA	0	NA	NA	NA	0	0	Het	Het	Het	ReprPCWk	Quies	Het	0.0745609	0.016564	NA	NA	HLA-C	NA	NA	NA	NA	NA
rs9264397	1100	6	31230785	rs73728486	152	casecontrol:add:fix:11111111111	NA	0	NA	NA	NA	0	0	Het	Het	Het	ReprPCWk	Quies	Het	0.0745608	0.016566	NA	NA	HLA-C	NA	NA	NA	NA	NA
rs9264397	1100	6	31230805	rs114846427	144	casecontrol:add:fix:11111111111	NA	0	NA	NA	NA	0	0	Het	Het	Het	ReprPCWk	Quies	Het	0.074723	0.0159661	NA	NA	HLA-C	NA	NA	NA	NA	NA
rs9264397	1100	6	31230821	6:31230821:GGAGTCTGAGGCTAACTCCAGGTA:G	143	casecontrol:add:fix:11111111111	NA	0	NA	NA	NA	0	0	Het	Het	Het	ReprPCWk	Quies	Het	0.0748051	0.0166683	NA	NA	NA	NA	NA	NA	NA	NA
rs9264397	1100	6	31230990	rs2894198	597	casecontrol:rec:fix:00000011100	NA	0	NA	NA	KAP1	0	0	Het	Het	Het	ReprPCWk	Quies	Het	0.744588	0.689189	NA	NA	PSORS1C3,AL662844.4,HCG27,HLA-C,AL645933.2,AL671883.3,MUC22,PSORS1C2,TCF19,POU5F1,CCHCR1,HLA-B,C4B	NA	NA	HLA-B,HLA-C	baso_neut_sum,gran,gran_p_myeloid_wbc,hgb,lymph,mchc,mono,mono_p,neut,neut_eo_sum,rdw,wbc	NA
rs9264397	1100	6	31231114	rs9264445	256	casecontrol:rec:fix:00000011100	NA	0	NA	NA	KAP1	0	0	Het	Het	Het	ReprPCWk	Quies	Het	0.746748	0.645192	NA	NA	PSORS1C3,AL662844.4,HCG27,HLA-C,AL645933.2,SKIV2L,AL671883.3,AL662844.3,PSORS1C1,PSORS1C2,CCHCR1,TCF19,POU5F1,HLA-B	NA	NA	NA	baso_neut_sum,gran,gran_p_myeloid_wbc,hgb,lymph,mchc,mono,mono_p,neut,neut_eo_sum,wbc	NA
rs9264397	1100	6	31231115	6:31231115:G:A	104	casecontrol:add:fix:11111111111	NA	0	NA	NA	KAP1	0	0	Het	Het	Het	ReprPCWk	Quies	Het	0.0721352	0.0154643	NA	NA	NA	NA	NA	NA	NA	NA
rs9264397	1100	6	31231164	rs150198053	103	casecontrol:add:fix:11111111111	NA	0	NA	NA	KAP1,SETDB1	0	0	Het	Het	Het	ReprPCWk	Quies	Het	0.0731042	0.0304733	NA	NA	NA	NA	NA	NA	NA	NA
rs9264397	1100	6	31231192	6:31231192:A:AG	149	casecontrol:add:fix:11111111111	NA	0	NA	NA	KAP1,SETDB1	0	0	Het	Het	Het	ReprPCWk	Quies	Het	0.0739645	0.0152478	NA	NA	NA	NA	NA	NA	NA	NA
rs9264397	1100	6	31231193	rs9264450	477	casecontrol:rec:fix:00000011100	NA	0	NA	NA	KAP1,SETDB1	0	0	Het	Het	Het	ReprPCWk	Quies	Het	0.746208	0.647264	NA	NA	AL662844.4,HCG27,HLA-C,AL645933.2,AL671883.3,PSORS1C1,MUC21,MUC22,PSORS1C2,TCF19,PSORS1C3,POU5F1,CCHCR1,HLA-B,C4B	NA	NA	NA	baso_neut_sum,gran,gran_p_myeloid_wbc,hgb,lymph,mchc,mono,mono_p,neut,neut_eo_sum,rdw,wbc	NA
rs9264397	1100	6	31231219	rs74789993	123	casecontrol:add:fix:11111111111	NA	0	NA	NA	KAP1,SETDB1	0	0	Het	Het	Het	ReprPCWk	Quies	Quies	0.0735376	0.0170778	NA	NA	HLA-C	NA	NA	NA	NA	NA
rs9264397	1100	6	31231234	rs9264453	473	casecontrol:rec:fix:00000011100	NA	0	NA	NA	KAP1,SETDB1	0	0	Het	Het	Het	ReprPCWk	Quies	Quies	0.746121	0.648093	NA	NA	PSORS1C3,AL662844.4,HCG27,HLA-C,AL645933.2,AL671883.3,PSORS1C1,PSORS1C2,CCHCR1,TCF19,POU5F1,HLA-B	NA	NA	NA	baso_neut_sum,gran,gran_p_myeloid_wbc,hgb,lymph,mchc,mono,mono_p,neut,neut_eo_sum,rdw,wbc	NA
rs9264397	1100	6	31231300	rs146109832	126	casecontrol:add:fix:11111111111	NA	0	NA	NA	KAP1,SETDB1	0	0	Het	Het	Het	ReprPCWk	Quies	Quies	0.0747826	0.0167037	NA	NA	NA	NA	NA	NA	NA	NA
rs9264397	1100	6	31231371	rs79282507	139	casecontrol:add:fix:11111111111	NA	0	NA	NA	KAP1,SETDB1	0	0	Het	Het	Het	ReprPCWk	Quies	Quies	0.0749347	0.0161993	NA	NA	NA	NA	NA	NA	NA	NA
rs9264397	1100	6	31231382	rs9264455	583	casecontrol:rec:fix:00000011100	NA	0	NA	NA	KAP1,SETDB1	0	0	Het	Het	Het	ReprPCWk	Quies	Quies	0.744559	0.689039	NA	NA	AL662844.4,HCG27,HLA-C,AL645933.2,AL671883.3,MUC21,MUC22,PSORS1C2,TCF19,PSORS1C3,POU5F1,CCHCR1,HLA-B,C4B	NA	NA	NA	baso_neut_sum,gran,gran_p_myeloid_wbc,hgb,lymph,mchc,mono,mono_p,neut,neut_eo_sum,rdw,wbc	NA
rs9264397	1100	6	31231393	rs116261089	139	casecontrol:add:fix:11111111111	NA	0	NA	NA	KAP1,SETDB1	0	0	Het	Het	Het	ReprPCWk	Quies	Quies	0.0749346	0.0161978	NA	NA	NA	NA	NA	NA	NA	NA
rs9264397	1100	6	31231529	6:31231529:A:C	112	casecontrol:add:fix:11111111111	NA	0	NA	NA	KAP1,SETDB1	0	0	Het	Het	Het	ReprPCWk	Quies	Quies	0.071616	0.0183945	NA	NA	NA	NA	NA	NA	NA	NA
rs9264397	1100	6	31231538	rs9264460	121	casecontrol:rec:fix:00000011100	NA	0	NA	NA	KAP1,SETDB1	0	0	Het	Het	Het	ReprPCWk	Quies	Quies	0.74739	0.63301	NA	NA	AL662844.4,HCG27,HLA-C,AL645933.2,AL671883.3,PSORS1C3,PSORS1C1,PSORS1C2,CCHCR1,TCF19,POU5F1,HLA-B	NA	NA	NA	baso,baso_neut_sum,eo_baso_sum,eo,gran,gran_p_myeloid_wbc,lymph,mono_p,myeloid_wbc,neut,neut_eo_sum,wbc	NA
rs9264397	1100	6	31231544	rs181678862	127	casecontrol:add:fix:11111111111	NA	0	NA	NA	KAP1,SETDB1	0	0	Het	Het	Het	ReprPCWk	Quies	Quies	0.0717411	0.018314	NA	NA	NA	NA	NA	NA	NA	NA
rs9264397	1100	6	31231591	rs9264463	437	casecontrol:rec:fix:00000011100	NA	0	NA	NA	KAP1,SETDB1	0	0	Het	Het	Het	ReprPCWk	Quies	Quies	0.744425	0.682622	NA	NA	AL662844.4,HCG27,HLA-C,AL645933.2,AL671883.3,PSORS1C1,PSORS1C3,PSORS1C2,CCHCR1,TCF19,POU5F1,HLA-B	NA	NA	NA	baso_neut_sum,gran,gran_p_myeloid_wbc,hgb,lymph,mchc,mono,mono_p,neut,neut_eo_sum,rdw,wbc	NA
rs9264397	1100	6	31231604	rs184998780	128	casecontrol:add:fix:11111111111	NA	0	NA	NA	KAP1,SETDB1	0	0	Het	Quies	Quies	ReprPCWk	Quies	Quies	0.0749683	0.0168359	NA	NA	NA	NA	NA	NA	NA	NA
rs9264397	1100	6	31231613	rs188508555	128	casecontrol:add:fix:11111111111	NA	0	NA	NA	KAP1,SETDB1	0	0	Het	Quies	Quies	ReprPCWk	Quies	Quies	0.0749683	0.0168359	NA	NA	NA	NA	NA	NA	NA	NA
rs9264397	1100	6	31231621	6:31231621:C	128	casecontrol:add:fix:11111111111	NA	0	NA	NA	KAP1,SETDB1	0	0	Het	Quies	Quies	ReprPCWk	Quies	Quies	0.0750668	0.01665	NA	NA	NA	NA	NA	NA	NA	NA
rs9264397	1100	6	31231622	rs9264464	461	casecontrol:rec:fix:00000011100	NA	0	NA	NA	KAP1,SETDB1	0	0	Het	Quies	Quies	ReprPCWk	Quies	Quies	0.744455	0.682209	NA	NA	NA	NA	NA	NA	NA	NA
rs9264397	1100	6	31231622	rs9264464	128	casecontrol:add:fix:11111111111	NA	0	NA	NA	KAP1,SETDB1	0	0	Het	Quies	Quies	ReprPCWk	Quies	Quies	0.0750668	0.01665	NA	NA	NA	NA	NA	NA	NA	NA
rs9264397	1100	6	31231817	rs145121291	131	casecontrol:add:fix:11111111111	NA	0	NA	NA	KAP1,SETDB1	0	0	Het	Quies	Quies	ReprPCWk	Quies	Quies	0.0750509	0.0167835	NA	NA	NA	NA	NA	NA	NA	NA
rs9264397	1100	6	31231887	rs149397835	131	casecontrol:add:fix:11111111111	NA	0	NA	NA	KAP1	0	0	Het	Quies	Quies	ReprPCWk	Quies	Quies	0.0750507	0.0167804	NA	NA	NA	NA	NA	NA	NA	NA
rs9264397	1100	6	31231894	rs77874892	131	casecontrol:add:fix:11111111111	NA	0	NA	NA	KAP1	0	0	Het	Quies	Quies	ReprPCWk	Quies	Quies	0.0750507	0.0167804	NA	NA	NA	NA	NA	NA	NA	NA
rs9264397	1100	6	31231965	rs63034761	419	casecontrol:rec:fix:00000011100	NA	0	NA	NA	KAP1	0	0	Het	Quies	Quies	ReprPCWk	Quies	Quies	0.7438	0.681766	NA	NA	PSORS1C3,AL662844.4,HCG27,HLA-C,HLA-B,AL645933.2,AL671883.3,PSORS1C1,PSORS1C2,CCHCR1,TCF19,POU5F1	NA	NA	NA	baso_neut_sum,gran,gran_p_myeloid_wbc,hgb,lymph,mchc,mono,mono_p,neut,neut_eo_sum,rdw,wbc	NA
rs9264397	1100	6	31232029	rs75136108	131	casecontrol:add:fix:11111111111	NA	0	NA	NA	KAP1	0	0	Quies	Quies	Quies	ReprPCWk	Quies	Quies	0.0750505	0.0167772	NA	NA	NA	NA	NA	NA	NA	NA
rs9264397	1100	6	31232098	rs73728488	131	casecontrol:add:fix:11111111111	NA	0	NA	NA	NA	0	0	Quies	Quies	Quies	ReprPCWk	Quies	Quies	0.0750505	0.0167772	NA	NA	NA	NA	NA	NA	NA	NA
rs9264397	1100	6	31232147	rs3130543	431	casecontrol:rec:fix:00000011100	NA	0	NA	NA	NA	0	0	Quies	Quies	Quies	ReprPCWk	Quies	Quies	0.744501	0.682549	NA	NA	AL662844.4,HCG27,HLA-C,AL645933.2,AL671883.3,MUC21,MUC22,PSORS1C2,TCF19,PSORS1C3,POU5F1,CCHCR1,HLA-B,C4B	-,MICB	NA	HLA-B,HLA-C	baso_neut_sum,gran,gran_p_myeloid_wbc,hgb,lymph,mchc,mono,mono_p,neut,neut_eo_sum,rdw,wbc	NA
rs9264397	1100	6	31232237	rs73728490	128	casecontrol:add:fix:11111111111	NA	0	NA	NA	NA	0	0	Quies	Quies	Quies	ReprPCWk	Quies	Quies	0.0750506	0.0167787	NA	NA	NA	NA	NA	NA	NA	NA
rs9264397	1100	6	31232318	rs9264481	413	casecontrol:rec:fix:00000011100	NA	0	NA	NA	NA	0	0	Quies	Quies	Quies	ReprPCWk	Quies	Quies	0.744495	0.682802	NA	NA	AL662844.4,HCG27,HLA-C,AL645933.2,AL671883.3,MUC21,MUC22,PSORS1C2,TCF19,PSORS1C3,POU5F1,CCHCR1,HLA-B,C4B	-,MICB	NA	NA	baso_neut_sum,gran,gran_p_myeloid_wbc,hgb,lymph,mchc,mono,mono_p,neut,neut_eo_sum,rdw,wbc	NA
rs9264397	1100	6	31232343	rs66624704	261	casecontrol:rec:fix:00000011100	NA	0	NA	NA	NA	0	0	Quies	Quies	Quies	ReprPCWk	Quies	Quies	0.742899	0.673261	NA	NA	NA	NA	NA	NA	baso_neut_sum,gran,gran_p_myeloid_wbc,hgb,lymph,mchc,mono,mono_p,neut,neut_eo_sum,rdw,wbc	NA
rs9264397	1100	6	31232387	rs73728491	126	casecontrol:add:fix:11111111111	NA	0	NA	NA	NA	0	0	Quies	Quies	Quies	ReprPCWk	Quies	Quies	0.075051	0.0167823	NA	NA	NA	NA	NA	NA	NA	NA
rs9264397	1100	6	31232388	rs73728492	126	casecontrol:add:fix:11111111111	NA	0	NA	NA	NA	0	0	Quies	Quies	Quies	ReprPCWk	Quies	Quies	0.075051	0.0167823	NA	NA	NA	NA	NA	NA	NA	NA
rs9264397	1100	6	31232458	rs73728493	126	casecontrol:add:fix:11111111111	NA	0	NA	NA	NA	0	0	Quies	Quies	Quies	ReprPCWk	Quies	Quies	0.075051	0.0167823	NA	NA	NA	NA	NA	NA	NA	NA
rs9264397	1100	6	31232493	rs73728494	126	casecontrol:add:fix:11111111111	NA	0	NA	NA	NA	0	0	Quies	Quies	Quies	ReprPCWk	Quies	Quies	0.075051	0.0167823	NA	NA	NA	NA	NA	NA	NA	NA
rs9264397	1100	6	31232588	6:31232588:C:T	126	casecontrol:add:fix:11111111111	NA	0	NA	NA	NA	0	0	Quies	Quies	Quies	ReprPCWk	Quies	Quies	0.075051	0.0167823	NA	NA	NA	NA	NA	NA	NA	NA
rs9264397	1100	6	31232676	rs9264492	131	casecontrol:add:fix:11111111111	NA	0	NA	NA	NA	0	0	TxWk	Quies	Quies	ReprPCWk	Quies	Quies	0.0750932	0.0161225	NA	NA	AL662844.4,HCG27,HLA-C,AL645933.2,AL671883.3,PSORS1C3,PSORS1C1,AL662844.3,MUC22,PSORS1C2,TCF19,CCHCR1,HLA-B,POU5F1,C4B	HLA-C,HCG27,-,MICB	NA	NA	NA	NA
rs9264397	1100	6	31232676	rs9264492	403	casecontrol:rec:fix:00000011100	NA	0	NA	NA	NA	0	0	TxWk	Quies	Quies	ReprPCWk	Quies	Quies	0.744457	0.68392	NA	NA	AL662844.4,HCG27,HLA-C,AL645933.2,AL671883.3,PSORS1C3,PSORS1C1,AL662844.3,MUC22,PSORS1C2,TCF19,CCHCR1,HLA-B,POU5F1,C4B	HLA-C,HCG27,-,MICB	NA	NA	NA	NA
rs9264397	1100	6	31232697	rs9264493	368	casecontrol:rec:fix:00000011100	NA	0	NA	NA	NA	0	0	TxWk	Quies	Quies	ReprPCWk	Quies	Quies	0.745299	0.676353	NA	NA	AL662844.4,HCG27,HLA-C,AL645933.2,AL671883.3,MUC21,MUC22,PSORS1C2,TCF19,PSORS1C3,POU5F1,CCHCR1,HLA-B,C4B	NA	NA	NA	baso_neut_sum,gran,gran_p_myeloid_wbc,hgb,lymph,mchc,mono,mono_p,neut,neut_eo_sum,rdw,wbc	NA
rs9264397	1100	6	31232706	rs114083700	126	casecontrol:add:fix:11111111111	NA	0	NA	NA	NA	0	0	TxWk	Quies	Quies	ReprPCWk	Quies	Quies	0.0750513	0.0167843	NA	NA	NA	NA	NA	NA	NA	NA
rs9264397	1100	6	31232722	rs9264495	308	casecontrol:rec:fix:00000011100	NA	0	NA	NA	NA	0	0	TxWk	Quies	Quies	ReprPCWk	Quies	Quies	0.746364	0.674127	NA	NA	HCG27,HLA-C,AL645933.2,AL662844.4,AL671883.3,MUC21,MUC22,PSORS1C2,TCF19,PSORS1C3,POU5F1,CCHCR1,HLA-B,C4B	NA	NA	NA	baso_neut_sum,gran,gran_p_myeloid_wbc,hgb,lymph,mchc,mono,mono_p,neut,neut_eo_sum,rdw,wbc	NA
rs9264397	1100	6	31232723	rs9264496	308	casecontrol:rec:fix:00000011100	NA	0	NA	NA	NA	0	0	TxWk	Quies	Quies	ReprPCWk	Quies	Quies	0.746364	0.674127	NA	NA	HCG27,HLA-C,AL645933.2,AL662844.4,AL671883.3,MUC21,MUC22,PSORS1C2,TCF19,PSORS1C3,POU5F1,CCHCR1,HLA-B,C4B	NA	NA	NA	baso_neut_sum,gran,gran_p_myeloid_wbc,hgb,lymph,mchc,mono,mono_p,neut,neut_eo_sum,rdw,wbc	NA
rs9264397	1100	6	31232770	6:31232770:T:C	161	casecontrol:add:fix:11111111111	NA	0	NA	NA	NA	0	0	TxWk	Quies	Quies	ReprPCWk	Quies	Quies	0.0739855	0.0178122	NA	NA	NA	NA	NA	NA	NA	NA
rs9264397	1100	6	31232825	rs9264500	354	casecontrol:rec:fix:00000011100	NA	0	NA	NA	NA	0	0	TxWk	Quies	Quies	ReprPCWk	Quies	Quies	0.745617	0.678887	NA	NA	AL662844.4,HCG27,HLA-C,AL645933.2,AL671883.3,MUC21,MUC22,PSORS1C2,TCF19,PSORS1C3,POU5F1,CCHCR1,HLA-B,C4B	NA	NA	HLA-B,HLA-C	baso_neut_sum,gran,gran_p_myeloid_wbc,hgb,lymph,mchc,mono,mono_p,neut,neut_eo_sum,wbc	NA
rs9264397	1100	6	31232836	6:31232836:T:G	167	casecontrol:add:fix:11111111111	NA	0	NA	NA	NA	0	0	TxWk	Quies	Quies	ReprPCWk	Quies	Quies	0.0739236	0.0178586	NA	NA	NA	NA	NA	NA	NA	NA
rs9264397	1100	6	31232858	6:31232858:A:G	162	casecontrol:add:fix:11111111111	NA	0	NA	NA	NA	0	0	TxWk	Quies	Quies	ReprPCWk	Quies	Quies	0.0739769	0.0177757	NA	NA	NA	NA	NA	NA	NA	NA
rs9264397	1100	6	31232892	6:31232892:G:A	162	casecontrol:add:fix:11111111111	NA	0	NA	NA	NA	0	0	TxWk	Quies	Quies	ReprPCWk	Quies	Quies	0.0739769	0.0177757	NA	NA	NA	NA	NA	NA	NA	NA
rs9264397	1100	6	31232975	6:31232975:G:T	162	casecontrol:add:fix:11111111111	NA	0	NA	NA	NA	0	0	TxWk	Quies	Quies	ReprPCWk	Quies	Quies	0.0739769	0.0177757	NA	NA	NA	NA	NA	NA	NA	NA
rs9264397	1100	6	31233029	rs200891099	232	casecontrol:add:fix:11111111111	NA	0	NA	NA	NA	0	0	TxWk	Quies	Quies	ReprPCWk	Quies	Quies	0.0719976	0.0131805	NA	NA	NA	NA	NA	NA	NA	NA
rs9264397	1100	6	31233042	rs182513827	232	casecontrol:add:fix:11111111111	NA	0	NA	NA	NA	0	0	TxWk	Quies	Quies	ReprPCWk	Quies	Quies	0.0719976	0.0131805	NA	NA	NA	NA	NA	NA	NA	NA
rs9264397	1100	6	31233079	6:31233079:G:A	164	casecontrol:add:fix:11111111111	NA	0	NA	NA	NA	0	0	TxWk	Quies	Quies	ReprPCWk	Quies	Quies	0.0739254	0.0176923	NA	NA	NA	NA	NA	NA	NA	NA
rs9264397	1100	6	31233143	rs9264506	365	casecontrol:rec:fix:00000011100	NA	0	NA	NA	NA	0	0	TxWk	Quies	Quies	ReprPCWk	Quies	Quies	0.745571	0.679561	NA	NA	AL662844.4,HCG27,HLA-C,AL645933.2,AL671883.3,MUC21,MUC22,PSORS1C2,TCF19,PSORS1C3,POU5F1,CCHCR1,HLA-B,C4B	NA	NA	HLA-B,HLA-C	baso_neut_sum,gran,gran_p_myeloid_wbc,hgb,lymph,mchc,mono,mono_p,neut,neut_eo_sum,wbc	NA
rs9264397	1100	6	31233260	rs115442691	171	casecontrol:add:fix:11111111111	NA	0	NA	NA	NA	0	0	TxWk	TxWk	Quies	ReprPCWk	Quies	Quies	0.0738091	0.0176918	NA	NA	NA	NA	NA	NA	NA	NA
rs9264397	1100	6	31233280	6:31233280:C:T	163	casecontrol:add:fix:11111111111	NA	0	NA	NA	NA	0	0	TxWk	TxWk	Quies	ReprPCWk	Quies	Quies	0.0738314	0.0178092	NA	NA	NA	NA	NA	NA	NA	NA
rs9264397	1100	6	31233320	6:31233320:A:G	160	casecontrol:add:fix:11111111111	NA	0	NA	NA	NA	0	0	TxWk	TxWk	Quies	ReprPCWk	Quies	Quies	0.0739373	0.0178928	NA	NA	NA	NA	NA	NA	NA	NA
rs9264397	1100	6	31233351	6:31233351:G:T	159	casecontrol:add:fix:11111111111	NA	0	NA	NA	NA	0	0	TxWk	TxWk	Quies	ReprPCWk	Quies	Quies	0.0739458	0.0179275	NA	NA	NA	NA	NA	NA	NA	NA
rs9264397	1100	6	31233353	rs2394953	348	casecontrol:rec:fix:00000011100	NA	0	NA	NA	NA	0	0	TxWk	TxWk	Quies	ReprPCWk	Quies	Quies	0.745625	0.679222	NA	NA	AL662844.4,HCG27,HLA-C,AL645933.2,AL671883.3,MUC21,MUC22,PSORS1C2,TCF19,PSORS1C3,POU5F1,CCHCR1,HLA-B,C4B	HLA-C,HCG27,-,MICB	NA	HLA-B,HLA-C	baso_neut_sum,gran,gran_p_myeloid_wbc,hgb,lymph,mchc,mono,mono_p,neut,neut_eo_sum,wbc	NA
rs9264397	1100	6	31233378	rs147221912	123	casecontrol:add:fix:11111111111	NA	0	NA	NA	NA	0	0	TxWk	TxWk	Quies	ReprPCWk	Quies	Quies	0.0750467	0.0167774	NA	NA	NA	NA	NA	NA	NA	NA
rs9264397	1100	6	31233395	rs2394954	395	casecontrol:rec:fix:00000011100	NA	0	NA	NA	NA	0	0	TxWk	TxWk	Quies	ReprPCWk	Quies	Quies	0.745817	0.639803	NA	NA	AL662844.4,HCG27,HLA-C,AL645933.2,AL671883.3,MUC21,MUC22,PSORS1C2,TCF19,PSORS1C3,POU5F1,CCHCR1,HLA-B,C4B	NA	NA	HLA-B,HLA-C	baso_neut_sum,gran,gran_p_myeloid_wbc,hgb,lymph,mchc,mono,mono_p,myeloid_wbc,neut,neut_eo_sum,rdw,wbc	NA
rs9264397	1100	6	31233396	rs2394955	379	casecontrol:rec:fix:00000011100	NA	0	NA	NA	NA	0	0	TxWk	TxWk	Quies	ReprPCWk	Quies	Quies	0.745844	0.638171	NA	NA	AL662844.4,HCG27,HLA-C,AL645933.2,AL671883.3,MUC21,MUC22,PSORS1C2,TCF19,PSORS1C3,POU5F1,CCHCR1,HLA-B,C4B	NA	NA	HLA-B,HLA-C	baso_neut_sum,gran,gran_p_myeloid_wbc,hgb,lymph,mchc,mono,mono_p,myeloid_wbc,neut,neut_eo_sum,rdw,wbc	NA
rs9264397	1100	6	31233440	rs114564070	127	casecontrol:add:fix:11111111111	NA	0	NA	NA	NA	0	0	TxWk	TxWk	Quies	ReprPCWk	Quies	Quies	0.075051	0.0167823	NA	NA	NA	NA	NA	NA	NA	NA
rs9264397	1100	6	31233444	rs115131904	127	casecontrol:add:fix:11111111111	NA	0	NA	NA	NA	0	0	TxWk	TxWk	Quies	ReprPCWk	Quies	Quies	0.075051	0.0167823	NA	NA	NA	NA	NA	NA	NA	NA
rs9264397	1100	6	31233467	6:31233467:T	128	casecontrol:add:fix:11111111111	NA	0	NA	NA	NA	0	0	TxWk	TxWk	Quies	ReprPCWk	Quies	Quies	0.0750545	0.0167554	NA	NA	NA	NA	NA	NA	NA	NA
rs9264397	1100	6	31233478	6:31233478:G:A	130	casecontrol:add:fix:11111111111	NA	0	NA	NA	NA	0	0	TxWk	TxWk	Quies	ReprPCWk	Quies	Quies	0.075051	0.0167823	NA	NA	NA	NA	NA	NA	NA	NA
rs9264397	1100	6	31233532	rs2894203	305	casecontrol:rec:fix:00000011100	NA	0	NA	NA	NA	0	0	TxWk	TxWk	Quies	ReprPCWk	Quies	Quies	0.744345	0.665227	NA	NA	AL662844.4,HCG27,HLA-C,AL645933.2,AL671883.3,MUC21,MUC22,PSORS1C2,TCF19,PSORS1C3,POU5F1,CCHCR1,HLA-B,C4B	NA	NA	NA	baso_neut_sum,gran,gran_p_myeloid_wbc,hgb,lymph,mchc,mono,mono_p,neut,neut_eo_sum,rdw,wbc	NA
rs9264397	1100	6	31233543	6:31233543:C:T	133	casecontrol:add:fix:11111111111	NA	0	NA	NA	NA	0	0	TxWk	TxWk	Quies	ReprPCWk	Quies	Quies	0.075051	0.0167823	NA	NA	NA	NA	NA	NA	NA	NA
rs9264397	1100	6	31233569	rs115899983	133	casecontrol:add:fix:11111111111	NA	0	NA	NA	NA	0	0	TxWk	TxWk	Quies	ReprPCWk	Quies	Quies	0.075051	0.0167823	NA	NA	NA	NA	NA	NA	NA	NA
rs9264397	1100	6	31233622	rs116509127	133	casecontrol:add:fix:11111111111	NA	0	NA	NA	POLR2A	0	0	TxWk	TxWk	Quies	ReprPCWk	Quies	Quies	0.075051	0.0167823	NA	NA	NA	NA	NA	NA	NA	NA
rs9264397	1100	6	31233643	6:31233643:T:C	351	casecontrol:rec:fix:00000011100	NA	0	NA	NA	POLR2A	0	0	TxWk	TxWk	Quies	ReprPCWk	Quies	Quies	0.74499	0.676418	NA	NA	AL662844.4,HCG27,HLA-C,AL645933.2,AL671883.3,MUC21,MUC22,PSORS1C2,TCF19,PSORS1C3,POU5F1,CCHCR1,HLA-B,C4B	NA	NA	HLA-B,HLA-C	baso_neut_sum,gran,gran_p_myeloid_wbc,hgb,lymph,mchc,mono,mono_p,neut,neut_eo_sum,rdw,wbc	NA
rs9264397	1100	6	31233652	rs115493213	133	casecontrol:add:fix:11111111111	NA	0	NA	NA	POLR2A	0	0	TxWk	TxWk	Quies	ReprPCWk	Quies	Quies	0.075051	0.0167823	NA	NA	NA	NA	NA	NA	NA	NA
rs9264397	1100	6	31233663	rs115487681	133	casecontrol:add:fix:11111111111	NA	0	NA	NA	POLR2A	0	0	TxWk	TxWk	Quies	ReprPCWk	Quies	Quies	0.075051	0.0167823	NA	NA	NA	NA	NA	NA	NA	NA
rs9264397	1100	6	31233671	rs114228559	133	casecontrol:add:fix:11111111111	NA	0	NA	NA	POLR2A	0	0	TxWk	TxWk	Quies	ReprPCWk	Quies	Quies	0.075051	0.0167823	NA	NA	NA	NA	NA	NA	NA	NA
rs9264397	1100	6	31233693	6:31233693:T:C	134	casecontrol:add:fix:11111111111	NA	0	NA	NA	POLR2A	0	0	TxWk	TxWk	Quies	ReprPCWk	Quies	Quies	0.075051	0.0167823	NA	NA	NA	NA	NA	NA	NA	NA
rs9264397	1100	6	31233845	rs9264524	164	casecontrol:rec:fix:00000011100	NA	0	NA	NA	POLR2A	0	0	TxWk	TxWk	Quies	ReprPCWk	Quies	Quies	0.747616	0.653275	NA	NA	AL662844.4,HCG27,HLA-C,AL645933.2,AL671883.3,MUC21,MUC22,PSORS1C2,TCF19,PSORS1C3,POU5F1,CCHCR1,HLA-B,C4B	NA	NA	HLA-B,HLA-C	baso_neut_sum,gran,gran_p_myeloid_wbc,hgb,lymph,mchc,mono,mono_p,neut,neut_eo_sum,rdw,wbc	NA
rs9264397	1100	6	31233887	6:31233887:G:A	172	casecontrol:add:fix:11111111111	NA	0	NA	NA	POLR2A	0	0	TxWk	TxWk	Quies	ReprPCWk	Quies	Quies	0.0680755	0.0275418	NA	NA	NA	NA	NA	NA	NA	NA
rs9264397	1100	6	31233891	rs115585852	172	casecontrol:add:fix:11111111111	NA	0	NA	NA	POLR2A	0	0	TxWk	TxWk	Quies	ReprPCWk	Quies	Quies	0.0680755	0.0275418	NA	NA	NA	NA	NA	NA	NA	NA
rs9264397	1100	6	31233898	rs146539208	312	casecontrol:add:fix:11111111111	NA	0	NA	NA	POLR2A	0	0	TxWk	TxWk	Quies	ReprPCWk	Quies	Quies	0.0695853	0.0258347	NA	NA	NA	NA	NA	NA	NA	NA
rs9264397	1100	6	31233904	rs141307335	312	casecontrol:add:fix:11111111111	NA	0	NA	NA	POLR2A	0	0	TxWk	TxWk	Quies	ReprPCWk	Quies	Quies	0.0695853	0.0258347	NA	NA	NA	NA	NA	NA	NA	NA
rs9264397	1100	6	31233911	rs145073260	312	casecontrol:add:fix:11111111111	NA	0	NA	NA	POLR2A	0	0	TxWk	TxWk	Quies	ReprPCWk	Quies	Quies	0.0695853	0.0258347	NA	NA	NA	NA	NA	NA	NA	NA
rs9264397	1100	6	31233968	rs145396175	133	casecontrol:add:fix:11111111111	NA	0	NA	NA	POLR2A	0	0	TxWk	TxWk	Quies	ReprPCWk	Quies	Quies	0.0751025	0.0169262	NA	NA	NA	NA	NA	NA	NA	NA
rs9264397	1100	6	31233988	rs9264526	417	casecontrol:rec:fix:00000011100	NA	0	NA	NA	POLR2A	0	0	TxWk	TxWk	Quies	ReprPCWk	Quies	Quies	0.744223	0.681262	NA	NA	AL662844.4,HCG27,HLA-C,AL645933.2,AL671883.3,MUC21,MUC22,PSORS1C2,TCF19,PSORS1C3,POU5F1,CCHCR1,HLA-B,C4B	-,MICB	NA	HLA-B,HLA-C	baso_neut_sum,gran,gran_p_myeloid_wbc,hgb,lymph,mchc,mono,mono_p,neut,neut_eo_sum,rdw,wbc	NA
rs9264397	1100	6	31233992	rs9264527	417	casecontrol:rec:fix:00000011100	NA	0	NA	NA	POLR2A	0	0	TxWk	TxWk	Quies	ReprPCWk	Quies	Quies	0.744223	0.681262	NA	NA	AL662844.4,HCG27,HLA-C,AL645933.2,AL671883.3,MUC21,MUC22,PSORS1C2,TCF19,PSORS1C3,POU5F1,CCHCR1,HLA-B,C4B	NA	NA	HLA-B,HLA-C	baso_neut_sum,gran,gran_p_myeloid_wbc,hgb,lymph,mchc,mono,mono_p,neut,neut_eo_sum,rdw,wbc	NA
rs9264397	1100	6	31234033	6:31234033:C:A	134	casecontrol:add:fix:11111111111	NA	0	NA	NA	POLR2A	0	0	TxWk	TxWk	TxWk	ReprPCWk	Quies	Quies	0.075051	0.0167823	NA	NA	NA	NA	NA	NA	NA	NA
rs9264397	1100	6	31234035	6:31234035:A:G	134	casecontrol:add:fix:11111111111	NA	0	NA	NA	POLR2A	0	0	TxWk	TxWk	TxWk	ReprPCWk	Quies	Quies	0.075051	0.0167823	NA	NA	NA	NA	NA	NA	NA	NA
rs9264397	1100	6	31234058	rs9264528	414	casecontrol:rec:fix:00000011100	NA	0	NA	NA	POLR2A	0	0	TxWk	TxWk	TxWk	ReprPCWk	Quies	Quies	0.744305	0.679879	NA	NA	AL662844.4,HCG27,HLA-C,AL645933.2,AL671883.3,MUC21,MUC22,PSORS1C2,TCF19,PSORS1C3,POU5F1,CCHCR1,HLA-B,C4B	HLA-C,HCG27,-,MICB	NA	NA	baso_neut_sum,gran,gran_p_myeloid_wbc,hgb,lymph,mchc,mono,mono_p,neut,neut_eo_sum,rdw,wbc	NA
rs9264397	1100	6	31234061	6:31234061:T:C	134	casecontrol:add:fix:11111111111	NA	0	NA	NA	POLR2A	0	0	TxWk	TxWk	TxWk	ReprPCWk	Quies	Quies	0.075051	0.0167823	NA	NA	NA	NA	NA	NA	NA	NA
rs9264397	1100	6	31234074	rs9264529	409	casecontrol:rec:fix:00000011100	NA	0	NA	NA	POLR2A	0	0	TxWk	TxWk	TxWk	ReprPCWk	Quies	Quies	0.744503	0.682725	NA	NA	AL662844.4,HCG27,HLA-C,AL645933.2,AL671883.3,MUC21,MUC22,PSORS1C2,TCF19,PSORS1C3,POU5F1,CCHCR1,HLA-B,C4B	NA	NA	NA	baso_neut_sum,gran,gran_p_myeloid_wbc,hgb,lymph,mchc,mono,mono_p,neut,neut_eo_sum,rdw,wbc	NA
rs9264397	1100	6	31234101	6:31234101:G:T	134	casecontrol:add:fix:11111111111	NA	0	NA	NA	POLR2A	0	0	TxWk	TxWk	TxWk	ReprPCWk	Quies	Quies	0.075051	0.0167823	NA	NA	NA	NA	NA	NA	NA	NA
rs9264397	1100	6	31234130	rs114060342	134	casecontrol:add:fix:11111111111	NA	0	NA	NA	POLR2A	0	0	TxWk	TxWk	TxWk	ReprPCWk	Quies	Quies	0.075051	0.0167823	NA	NA	NA	NA	NA	NA	NA	NA
rs9264397	1100	6	31234138	rs116170779	134	casecontrol:add:fix:11111111111	NA	0	NA	NA	POLR2A	0	0	TxWk	TxWk	TxWk	ReprPCWk	Quies	Quies	0.075051	0.0167823	NA	NA	NA	NA	NA	NA	NA	NA
rs9264397	1100	6	31234208	rs72502555	293	casecontrol:het:fix:00000011100	NA	0	NA	NA	POLR2A	0	0	TxWk	TxWk	Enh	ReprPCWk	Quies	Quies	0.209873	0.663537	NA	NA	POU5F1,LY6G5B,HLA-C	NA	NA	NA	NA	NA
rs9264397	1100	6	31234251	6:31234251:T:A	134	casecontrol:add:fix:11111111111	NA	0	NA	NA	POLR2A	0	0	TxWk	TxWk	Enh	ReprPCWk	Quies	Quies	0.075051	0.0167823	NA	NA	NA	NA	NA	NA	NA	NA
rs9264397	1100	6	31234283	rs73730328	135	casecontrol:add:fix:11111111111	NA	0	NA	NA	POLR2A	0	0	TxWk	TxWk	Enh	ReprPCWk	Quies	Quies	0.075051	0.0167823	NA	NA	NA	NA	NA	NA	NA	NA
rs9264397	1100	6	31234354	rs375273270	136	casecontrol:add:fix:11111111111	NA	0	NA	NA	POLR2A	0	0	TxWk	TxWk	Enh	ReprPCWk	Quies	Quies	0.0750515	0.0167832	NA	NA	NA	NA	NA	NA	NA	NA
rs9264397	1100	6	31234423	rs73730329	134	casecontrol:add:fix:11111111111	NA	0	NA	NA	POLR2A	0	0	TxWk	TxWk	Enh	ReprPCWk	Quies	Quies	0.0750807	0.0167681	NA	NA	NA	NA	NA	NA	NA	NA
rs9264397	1100	6	31234442	rs73730331	134	casecontrol:add:fix:11111111111	NA	0	NA	NA	POLR2A	0	0	TxWk	TxWk	Enh	ReprPCWk	Quies	Quies	0.0750943	0.0167606	NA	NA	NA	NA	NA	NA	NA	NA
rs9264397	1100	6	31234516	rs9279065	350	casecontrol:rec:fix:00000011100	NA	0	NA	NA	POLR2A,POU2F2	0	0	TxWk	TxWk	Enh	ReprPCWk	Quies	Quies	0.739675	0.689262	NA	NA	HCG27,HLA-C,AL645933.2,AL662844.4,AL671883.3,MUC21,MUC22,PSORS1C2,TCF19,PSORS1C3,PSORS1C1,CCHCR1,HLA-B,POU5F1	NA	NA	NA	baso_neut_sum,gran,gran_p_myeloid_wbc,hgb,lymph,mchc,mono,mono_p,myeloid_wbc,neut,neut_eo_sum,rdw,wbc	NA
rs9264397	1100	6	31234541	rs77994113	349	casecontrol:rec:fix:00000011100	NA	0	NA	NA	POLR2A,POU2F2	0	0	TxWk	TxWk	Enh	ReprPCWk	Quies	Quies	0.739349	0.70264	NA	NA	PSORS1C3,AL662844.4,HCG27,HLA-C,AL645933.2,AL671883.3,MUC22,PSORS1C2,TCF19,POU5F1,AL662844.3,CCHCR1,HLA-B,C4B	NA	NA	HLA-B,HLA-C	baso_neut_sum,gran,gran_p_myeloid_wbc,hgb,lymph,mchc,mono,mono_p,myeloid_wbc,neut,neut_eo_sum,rdw,wbc	NA
rs9264397	1100	6	31234590	rs73730333	131	casecontrol:add:fix:11111111111	NA	0	NA	NA	POLR2A,POU2F2	0	0	TxWk	TxWk	Enh	ReprPCWk	Quies	Quies	0.0751959	0.0166882	NA	NA	NA	NA	NA	NA	NA	NA
rs9264397	1100	6	31234662	rs111362702	502	casecontrol:rec:fix:00000011100	NA	0	NA	NA	POLR2A,POU2F2	0	0	TxWk	TxWk	TxWk	ReprPCWk	Quies	Quies	0.718254	0.829276	NA	NA	HCG27,HLA-C,AL645933.2,AL662844.4,AL671883.3,MUC22,PSORS1C2,TCF19,PSORS1C3,POU5F1,HLA-B	NA	NA	NA	baso_neut_sum,gran,gran_p_myeloid_wbc,hgb,lymph,mch,mchc,mono,mono_p,neut,neut_eo_sum,rdw,wbc	NA
rs9264397	1100	6	31234665	rs138329007	139	casecontrol:add:fix:11111111111	NA	0	NA	NA	POLR2A,POU2F2	0	0	TxWk	TxWk	TxWk	ReprPCWk	Quies	Quies	0.0750271	0.0172731	NA	NA	NA	NA	NA	NA	NA	NA
rs9264397	1100	6	31234666	rs112438263	502	casecontrol:rec:fix:00000011100	NA	0	NA	NA	POLR2A,POU2F2	0	0	TxWk	TxWk	TxWk	ReprPCWk	Quies	Quies	0.718248	0.829382	NA	NA	HCG27,HLA-C,AL645933.2,AL662844.4,AL671883.3,MUC22,PSORS1C2,TCF19,PSORS1C3,POU5F1,HLA-B	NA	NA	NA	baso_neut_sum,gran,gran_p_myeloid_wbc,hgb,lymph,mch,mchc,mono,mono_p,myeloid_wbc,neut,neut_eo_sum,rdw,wbc	NA
rs9264397	1100	6	31234678	rs9264544	499	casecontrol:rec:fix:00000011100	NA	0	NA	NA	POLR2A,POU2F2	0	0	TxWk	TxWk	TxWk	ReprPCWk	Quies	Quies	0.718169	0.830176	NA	NA	HCG27,HLA-C,AL645933.2,AL662844.4,AL671883.3,MUC22,PSORS1C2,TCF19,PSORS1C3,POU5F1,HLA-B	NA	NA	NA	baso_neut_sum,gran,gran_p_myeloid_wbc,hgb,lymph,mch,mchc,mono,mono_p,neut,neut_eo_sum,rdw,wbc	NA
rs9264397	1100	6	31234681	rs9264545	498	casecontrol:rec:fix:00000011100	NA	0	NA	NA	POLR2A,POU2F2	0	0	TxWk	TxWk	TxWk	ReprPCWk	Quies	Quies	0.718168	0.830218	NA	NA	HCG27,HLA-C,AL645933.2,AL662844.4,AL671883.3,MUC22,PSORS1C2,TCF19,PSORS1C3,POU5F1,HLA-B	NA	NA	NA	baso_neut_sum,gran,gran_p_myeloid_wbc,hgb,lymph,mch,mchc,mono,mono_p,neut,neut_eo_sum,rdw,wbc	NA
rs9264397	1100	6	31234774	rs9264549	509	casecontrol:rec:fix:00000011100	NA	0	NA	NA	POLR2A,POU2F2	0	0	TxWk	TxWk	TxWk	ReprPCWk	Quies	Quies	0.74225	0.693884	NA	NA	AL662844.4,HCG27,HLA-C,AL645933.2,AL671883.3,MUC22,PSORS1C2,TCF19,PSORS1C3,POU5F1,CCHCR1,HLA-B,C4B	NA	NA	NA	baso_neut_sum,gran,gran_p_myeloid_wbc,lymph,mchc,mono,mono_p,neut,neut_eo_sum,wbc	NA
rs9264397	1100	6	31234786	rs9264550	590	casecontrol:rec:fix:00000011100	NA	0	NA	NA	POLR2A,POU2F2	0	0	TxWk	TxWk	TxWk	ReprPCWk	Quies	Quies	0.742556	0.691597	NA	NA	AL662844.4,HCG27,HLA-C,HLA-B,AL645933.2,AL671883.3,MUC22,PSORS1C2,TCF19,PSORS1C3,POU5F1,CCHCR1,C4B	NA	NA	NA	baso_neut_sum,gran,gran_p_myeloid_wbc,lymph,mchc,mono,mono_p,neut,neut_eo_sum,rdw,wbc	NA
rs9264397	1100	6	31234889	rs73730335	162	casecontrol:add:fix:11111111111	NA	0	NA	NA	POLR2A	0	0	TxWk	TxWk	TxWk	ReprPCWk	Quies	Quies	0.075857	0.0169338	NA	NA	NA	NA	NA	NA	NA	NA
rs9264397	1100	6	31234894	rs115841821	116	casecontrol:add:fix:11111111111	NA	0	NA	NA	POLR2A	0	0	TxWk	TxWk	TxWk	ReprPCWk	Quies	Quies	0.0815041	0.136427	NA	NA	LY6G5B	NA	NA	NA	NA	NA
rs9264397	1100	6	31234911	rs9264555	411	casecontrol:rec:fix:00000011100	NA	0	NA	NA	POLR2A	0	0	TxWk	TxWk	TxWk	ReprPCWk	Quies	Quies	0.744373	0.690314	NA	NA	AL662844.4,HCG27,HLA-C,HLA-B,AL645933.2,AL671883.3,MUC22,PSORS1C1,PSORS1C2,TCF19,PSORS1C3,POU5F1,CCHCR1,C4B	NA	NA	NA	baso_neut_sum,gran,gran_p_myeloid_wbc,hgb,lymph,mchc,mono,mono_p,neut,neut_eo_sum,rdw,wbc	NA
rs9264397	1100	6	31234929	rs115902142	131	casecontrol:add:fix:11111111111	NA	0	NA	NA	POLR2A	0	0	TxWk	TxWk	TxWk	ReprPCWk	Quies	Quies	0.0751925	0.0166574	NA	NA	NA	NA	NA	NA	NA	NA
rs9264397	1100	6	31234991	rs188281216	131	casecontrol:add:fix:11111111111	NA	0	NA	NA	POLR2A	0	0	TxWk	TxWk	TxWk	ReprPCWk	Quies	Quies	0.0751869	0.0166553	NA	NA	NA	NA	NA	NA	NA	NA
rs9264397	1100	6	31235049	rs73730336	132	casecontrol:add:fix:11111111111	NA	0	NA	NA	POLR2A	0	0	TxWk	TxWk	TxWk	ReprPCWk	Quies	Quies	0.0751819	0.0166523	NA	NA	NA	NA	NA	NA	NA	NA
rs9264397	1100	6	31235107	rs138431738	132	casecontrol:add:fix:11111111111	NA	0	NA	NA	POLR2A	0	0	TxWk	TxWk	TxWk	ReprPCWk	Quies	Quies	0.0751767	0.0166499	NA	NA	LY6G5B	NA	NA	NA	NA	NA
rs9264397	1100	6	31235198	rs73730337	132	casecontrol:add:fix:11111111111	NA	0	NA	NA	POLR2A	0	0	TxWk	TxWk	TxWk	ReprPCWk	Quies	Quies	0.0751686	0.0166461	NA	NA	NA	NA	NA	NA	NA	NA
rs9264397	1100	6	31235205	rs73730338	132	casecontrol:add:fix:11111111111	NA	0	NA	NA	POLR2A	0	0	TxWk	TxWk	TxWk	ReprPCWk	Quies	Quies	0.075168	0.016646	NA	NA	NA	NA	NA	NA	NA	NA
rs9264397	1100	6	31235254	rs6906908	407	casecontrol:rec:fix:00000011100	NA	0	NA	NA	POLR2A	0	0	TxWk	TxWk	TxWk	ReprPCWk	Quies	Quies	0.743922	0.697538	NA	NA	AL662844.4,HCG27,HLA-C,AL645933.2,AL671883.3,MUC22,PSORS1C1,PSORS1C2,TCF19,PSORS1C3,POU5F1,CCHCR1,HLA-B,C4B	NA	NA	NA	baso_neut_sum,gran,gran_p_myeloid_wbc,hgb,lymph,mchc,mono,mono_p,neut,neut_eo_sum,rdw,wbc	NA
rs9264397	1100	6	31235383	rs9264568	237	casecontrol:rec:fix:00000011100	NA	0	NA	NA	POLR2A,TAF1,NFATC1	0	0	TxWk	TxWk	TxWk	ReprPCWk	Quies	Quies	0.714266	0.740382	NA	NA	PSORS1C3,HCG27,HLA-C,AL662844.4,AL645933.2,POU5F1	NA	NA	NA	baso_neut_sum,gran,gran_p_myeloid_wbc,hgb,lymph,mchc,mono,mono_p,neut,neut_eo_sum,rdw,wbc	NA
rs9264397	1100	6	31235510	rs114938181	134	casecontrol:add:fix:11111111111	NA	0	NA	NA	POLR2A,TAF1,NFATC1,BCLAF1,POU2F2,STAT5A	0	0	TxWk	TxWk	TssAFlnk	ReprPCWk	Quies	Quies	0.0751271	0.016629	NA	NA	NA	NA	NA	NA	NA	NA
rs9264397	1100	6	31235526	rs59286348	135	casecontrol:add:fix:11111111111	NA	0	NA	NA	POLR2A,TAF1,NFATC1,BCLAF1,POU2F2,STAT5A,PML,ATF2	0	0	TxWk	TxWk	TssAFlnk	ReprPCWk	Quies	Quies	0.0751232	0.0166266	NA	NA	NA	NA	NA	NA	NA	NA
rs9264397	1100	6	31235610	rs6907622	445	casecontrol:rec:fix:00000011100	NA	0	NA	NA	POLR2A,TAF1,NFATC1,BCLAF1,POU2F2,STAT5A,PML,ATF2,MTA3	0	0	Tx	Tx	EnhG	Enh	Quies	Quies	0.7449	0.713064	NA	NA	AL662844.4,HCG27,HLA-C,AL645933.2,AL671883.3,MUC21,MUC22,PSORS1C2,TCF19,PSORS1C3,POU5F1,CCHCR1,HLA-B,C4B	NA	NA	HLA-B,HLA-C	baso_neut_sum,gran,gran_p_myeloid_wbc,hgb,lymph,mchc,mono,mono_p,neut,neut_eo_sum,wbc	NA
rs9264397	1100	6	31235708	rs9264578	366	casecontrol:rec:fix:00000011100	NA	0	NA	NA	POLR2A,NFATC1,BCLAF1,POU2F2,STAT5A,PML,ATF2,MTA3,NFIC	0	0	Tx	Tx	EnhG	Enh	Quies	Quies	0.743136	0.692377	NA	NA	AL662844.4,HCG27,HLA-C,AL645933.2,AL671883.3,MUC21,MUC22,PSORS1C2,TCF19,PSORS1C3,POU5F1,CCHCR1,HLA-B,C4B	NA	NA	HLA-B,HLA-C	baso_neut_sum,gran,gran_p_myeloid_wbc,hgb,lymph,mchc,mono,mono_p,neut,neut_eo_sum,rdw,wbc	NA
rs9264397	1100	6	31235786	rs9264581	487	casecontrol:rec:fix:00000011100	NA	0	NA	NA	POLR2A,NFATC1,BCLAF1,POU2F2,STAT5A,PML,ATF2,MTA3,NFIC	0	0	Tx	Tx	EnhG	Enh	Quies	Quies	0.744869	0.66549	NA	NA	AL662844.4,HCG27,HLA-C,AL645933.2,AL671883.3,MUC21,MUC22,PSORS1C2,TCF19,PSORS1C3,POU5F1,CCHCR1,HLA-B,C4B	NA	NA	HLA-B,HLA-C	baso_neut_sum,gran,gran_p_myeloid_wbc,hgb,lymph,mchc,mono,mono_p,neut,neut_eo_sum,rdw,wbc	NA
rs9264397	1100	6	31235956	rs59672958	169	casecontrol:add:fix:11111111111	NA	0	NA	NA	POLR2A,NFATC1,STAT5A,PML,ATF2,MTA3,NFIC,ZNF263	0	0	Tx	Tx	EnhG	Enh	Quies	Quies	0.072487	0.0184627	NA	NA	NA	NA	NA	NA	NA	NA
rs9264397	1100	6	31236290	rs73730341	142	casecontrol:add:fix:11111111111	NA	0	NA	NA	POLR2A,POU2F2	0	0	Tx	Tx	EnhG	Enh	Quies	Quies	0.0750097	0.0165653	NA	NA	NA	NA	NA	NA	NA	NA
rs9264397	1100	6	31236346	rs73730342	140	casecontrol:add:fix:11111111111	NA	0	NA	NA	POLR2A,POU2F2	0	0	Tx	Tx	EnhG	Enh	Quies	Quies	0.0749978	0.0165221	NA	NA	NA	NA	NA	NA	NA	NA
rs9264397	1100	6	31236420	rs73730343	141	casecontrol:add:fix:11111111111	NA	0	NA	NA	POLR2A,POU2F2	0	0	Tx	Tx	EnhG	TxWk	Quies	Quies	0.0749979	0.0165223	NA	NA	NA	NA	NA	NA	NA	NA
rs9264397	1100	6	31236468	rs115876593	141	casecontrol:add:fix:11111111111	NA	0	NA	NA	POLR2A,POU2F2	0	0	Tx	Tx	EnhG	TxWk	Quies	Quies	0.074998	0.0165219	NA	NA	NA	NA	NA	NA	NA	NA
rs9264397	1100	6	31236483	rs73730344	141	casecontrol:add:fix:11111111111	NA	0	NA	NA	POLR2A,POU2F2	0	0	Tx	Tx	EnhG	TxWk	Quies	Quies	0.074998	0.0165219	NA	NA	NA	NA	NA	NA	NA	NA
rs9264397	1100	6	31236501	rs73730345	141	casecontrol:add:fix:11111111111	NA	0	NA	NA	POLR2A,POU2F2	0	0	Tx	Tx	EnhG	TxWk	Quies	Quies	0.0749982	0.0165213	NA	NA	NA	NA	NA	NA	NA	NA
rs9264397	1100	6	31236514	rs34057829	143	casecontrol:add:fix:11111111111	NA	0	NA	NA	POLR2A,POU2F2	0	0	Tx	Tx	EnhG	TxWk	Quies	Quies	0.0750054	0.0165108	NA	NA	HCG22,PSORS1C3,AL662844.4,HCG27,HLA-C,MICA,CCHCR1,TCF19,POU5F1,PSORS1C2,VARS2	NA	NA	NA	NA	NA
rs9264397	1100	6	31236522	rs191140481	120	casecontrol:add:fix:11111111111	NA	0	NA	NA	POLR2A,POU2F2	0	0	Tx	Tx	EnhG	TxWk	Quies	Quies	0.0751918	0.0165642	NA	NA	NA	NA	NA	NA	NA	NA
rs9264397	1100	6	31236567	rs1049281	912	casecontrol:rec:fix:00000011100	HLA-C	1	NA	NA	POLR2A,POU2F2	0	0	Tx	Tx	EnhG	TxWk	Quies	Quies	0.730523	0.672828	NA	NA	NA	MICB,-	NA	HLA-B,HLA-C	baso,baso_neut_sum,eo_baso_sum,eo,eo_p,eo_p_gran,gran,gran_p_myeloid_wbc,lymph,mono,mono_p,myeloid_wbc,neut,neut_eo_sum,rbc,ret,ret_p,wbc	NA
rs9264397	1100	6	31236622	rs1130538	600	casecontrol:rec:fix:00000011100	HLA-C	1	NA	NA	POLR2A	0	0	Tx	Tx	EnhG	TxWk	Quies	Quies	0.715839	0.664669	NA	NA	VARS2,PSORS1C1,PSORS1C3,HCG27,HLA-C,HLA-B,CYP21A1P,AL662844.4,AL645933.2,AL671883.3,WASF5P,POU5F1,PSORS1C2,CCHCR1,TCF19,LINC00243	NA	NA	NA	baso,baso_neut_sum,eo_baso_sum,eo,eo_p,eo_p_gran,gran,gran_p_myeloid_wbc,hlr,hlr_p,lymph,lymph_p,mono,mono_p,myeloid_wbc,neut,neut_eo_sum,neut_p_gran,rbc,ret,ret_p,wbc	NA
rs9264397	1100	6	31236668	rs1130576	100	casecontrol:add:fix:11111111111	HLA-C	1	NA	NA	POLR2A	0	0	Tx	Tx	EnhG	TxWk	Quies	Quies	0.0785014	0.0142407	NA	NA	POU5F1	NA	NA	NA	NA	NA
rs9264397	1100	6	31236715	rs9279068	645	casecontrol:rec:fix:00000011100	HLA-C	1	NA	HLA-C::3_prime_UTR_variant,NMD_transcript_variant,feature_truncation,HLA-C::3_prime_UTR_variant,feature_truncation,HLA-C::non_coding_exon_variant,nc_transcript_variant,feature_truncation	POLR2A	0	0	Tx	Tx	EnhG	TxWk	Quies	Quies	0.733875	0.648677	NA	NA	VARS2,PSORS1C1,CCHCR1,AL662844.4,HCG27,HLA-C,HLA-B,AL645933.2,CYP21A1P,PSORS1C2,WASF5P,AL671883.3,PSORS1C3,TCF19,POU5F1,CSNK2B,FLOT1,LINC00243	NA	NA	NA	baso,baso_neut_sum,eo_baso_sum,eo,eo_p,eo_p_gran,gran,gran_p_myeloid_wbc,lymph,mono,mono_p,myeloid_wbc,neut,neut_eo_sum,rbc,ret,ret_p,wbc	NA
rs9264397	1100	6	31236722	rs1094	680	casecontrol:rec:fix:00000011100	HLA-C	1	NA	HLA-C::3_prime_UTR_variant,HLA-C::3_prime_UTR_variant,NMD_transcript_variant,HLA-C::non_coding_exon_variant,nc_transcript_variant	POLR2A	0	0	Tx	Tx	EnhG	TxWk	Quies	Quies	0.733587	0.653063	NA	NA	NA	NA	NA	NA	baso,baso_neut_sum,eo_baso_sum,eo,eo_p,eo_p_gran,gran,gran_p_myeloid_wbc,lymph,lymph_p,mono,mono_p,myeloid_wbc,neut,neut_eo_sum,rbc,ret,ret_p,wbc	NA
rs9264397	1100	6	31236767	rs1049579	141	casecontrol:add:fix:11111111111	HLA-C	1	NA	HLA-C::3_prime_UTR_variant,HLA-C::3_prime_UTR_variant,NMD_transcript_variant,HLA-C::non_coding_exon_variant,nc_transcript_variant	POLR2A	0	0	Tx	Tx	EnhG	TxWk	Quies	Quies	0.0750007	0.0165276	NA	NA	NA	NA	NA	NA	NA	NA
rs9264397	1100	6	31236800	rs116229144	141	casecontrol:add:fix:11111111111	HLA-C	1	NA	HLA-C::3_prime_UTR_variant,HLA-C::3_prime_UTR_variant,NMD_transcript_variant,HLA-C::non_coding_exon_variant,nc_transcript_variant	POLR2A	0	0	Tx	Tx	EnhG	TxWk	Quies	Quies	0.0750307	0.0167241	NA	NA	NA	NA	NA	NA	NA	NA
rs9264397	1100	6	31236813	rs1049663	141	casecontrol:add:fix:11111111111	HLA-C	1	NA	HLA-C::3_prime_UTR_variant,HLA-C::3_prime_UTR_variant,NMD_transcript_variant,HLA-C::non_coding_exon_variant,nc_transcript_variant	POLR2A	0	0	Tx	Tx	EnhG	TxWk	Quies	Quies	0.074999	0.0165248	NA	NA	NA	NA	NA	NA	NA	NA
rs9264397	1100	6	31236821	rs1049668	140	casecontrol:add:fix:11111111111	HLA-C	1	NA	HLA-C::3_prime_UTR_variant,HLA-C::3_prime_UTR_variant,NMD_transcript_variant,HLA-C::non_coding_exon_variant,nc_transcript_variant	POLR2A	0	0	Tx	Tx	EnhG	TxWk	Quies	Quies	0.0749966	0.016508	NA	NA	NA	NA	NA	NA	NA	NA
rs9264397	1100	6	31237016	rs41544314	141	casecontrol:add:fix:11111111111	HLA-C	0	NA	NA	POLR2A	0	0	Tx	EnhG	EnhG	TxWk	Quies	Quies	0.0749997	0.0165208	NA	NA	NA	NA	NA	NA	NA	NA
rs9264397	1100	6	31237017	rs2394960	623	casecontrol:rec:fix:00000011100	HLA-C	0	NA	NA	POLR2A	0	0	Tx	EnhG	EnhG	TxWk	Quies	Quies	0.733551	0.655266	NA	NA	NA	NA	NA	NA	baso,baso_neut_sum,eo_baso_sum,eo,eo_p,eo_p_gran,gran,gran_p_myeloid_wbc,lymph,mono,mono_p,myeloid_wbc,neut,neut_eo_sum,rbc,ret,ret_p,wbc	NA
rs9264397	1100	6	31237027	rs2394961	621	casecontrol:rec:fix:00000011100	HLA-C	0	NA	NA	POLR2A	0	0	Tx	EnhG	EnhG	TxWk	Quies	Quies	0.733529	0.655395	NA	NA	VARS2,PSORS1C1,CCHCR1,AL662844.4,HCG27,HLA-C,HLA-B,AL645933.2,CYP21A1P,PSORS1C2,MICB,AL671883.3,WASF5P,MICA,PSORS1C3,TCF19,POU5F1,AL671883.2,FLOT1,LINC00243	NA	NA	HLA-B,HLA-C	baso,baso_neut_sum,eo_baso_sum,eo,eo_p,eo_p_gran,gran,gran_p_myeloid_wbc,lymph,mono,mono_p,myeloid_wbc,neut,neut_eo_sum,rbc,ret,ret_p,wbc	NA
rs9264397	1100	6	31237061	rs2894204	1100	casecontrol:rec:fix:00000011100	HLA-C	0	NA	NA	POLR2A	0	0	Tx	EnhG	EnhG	TxWk	Quies	Quies	0.713778	0.204076	NA	NA	VARS2,PSORS1C1,AL662844.4,HCG27,HLA-C,HLA-B,AL645933.2,CYP21A1P,PSORS1C2,MICB,CCHCR1,AL671883.3,WASF5P,MICA,PSORS1C3,MUC21,TCF19,POU5F1,FLOT1,LINC00243	NA	NA	HLA-B,HLA-C	baso,baso_neut_sum,eo_baso_sum,eo,gran,gran_p_myeloid_wbc,lymph,lymph_p,mono,mono_p,myeloid_wbc,neut,neut_eo_sum,ret,ret_p,wbc	NA
rs9264397	1100	6	31237233	rs9264597	614	casecontrol:rec:fix:00000011100	HLA-C	0	NA	HLA-C::non_coding_exon_variant,nc_transcript_variant	POLR2A	0	0	Tx	EnhG	EnhG	TxWk	Quies	Quies	0.733519	0.656355	NA	NA	VARS2,PSORS1C1,CCHCR1,AL662844.4,HCG27,HLA-C,HLA-B,AL645933.2,CYP21A1P,PSORS1C2,MICA,MICB,AL671883.3,WASF5P,PSORS1C3,TCF19,POU5F1,AL671883.2,FLOT1,LINC00243	NA	NA	NA	baso,baso_neut_sum,eo_baso_sum,eo,eo_p,eo_p_gran,gran,gran_p_myeloid_wbc,lymph,mono,mono_p,myeloid_wbc,neut,neut_eo_sum,rbc,ret,ret_p,wbc	NA
rs9264397	1100	6	31237513	rs72558159	142	casecontrol:add:fix:11111111111	HLA-C	0	NA	HLA-C::non_coding_exon_variant,nc_transcript_variant	POLR2A,WRNIP1	0	0	EnhG	EnhG	EnhG	TxWk	Quies	Quies	0.0749997	0.0165204	NA	NA	NA	NA	NA	NA	NA	NA
rs9264397	1100	6	31237526	rs9281299	611	casecontrol:rec:fix:00000011100	HLA-C	0	NA	HLA-C::non_coding_exon_variant,nc_transcript_variant,feature_elongation	POLR2A,WRNIP1	0	0	EnhG	EnhG	EnhG	TxWk	Quies	Quies	0.733502	0.656696	NA	NA	VARS2,PSORS1C1,CCHCR1,AL662844.4,HCG27,HLA-C,HLA-B,AL645933.2,CYP21A1P,PSORS1C2,MICB,AL671883.3,WASF5P,MICA,PSORS1C3,TCF19,POU5F1,AL671883.2,FLOT1,LINC00243	NA	NA	NA	baso,baso_neut_sum,eo_baso_sum,eo,eo_p,eo_p_gran,gran,gran_p_myeloid_wbc,lymph,mono,mono_p,myeloid_wbc,neut,neut_eo_sum,rbc,ret,ret_p,wbc	NA
rs9264397	1100	6	31237571	rs72558157	143	casecontrol:add:fix:11111111111	HLA-C	0	NA	NA	POLR2A,WRNIP1	0	0	EnhG	EnhG	EnhG	TxWk	Quies	Quies	0.075005	0.0165137	NA	NA	NA	NA	NA	NA	NA	NA
rs9264397	1100	6	31237636	rs41541318	143	casecontrol:add:fix:11111111111	HLA-C	0	NA	NA	POLR2A,WRNIP1	0	0	EnhG	EnhG	EnhG	Enh	Quies	Quies	0.075005	0.0165137	NA	NA	NA	NA	NA	NA	NA	NA
rs9264397	1100	6	31237760	rs1143551	110	casecontrol:add:fix:11111111111	HLA-C	1	NA	HLA-C::3_prime_UTR_variant,NMD_transcript_variant,HLA-C::missense_variant,HLA-C::non_coding_exon_variant,nc_transcript_variant	POLR2A	0	0	EnhG	EnhG	EnhG	Enh	Quies	Quies	0.0729444	0.0200045	NA	NA	NA	NA	NA	NA	NA	NA
rs9264397	1100	6	31237762	rs41540416	110	casecontrol:add:fix:11111111111	HLA-C	1	NA	HLA-C::3_prime_UTR_variant,NMD_transcript_variant,HLA-C::missense_variant,HLA-C::non_coding_exon_variant,nc_transcript_variant	POLR2A	0	0	EnhG	EnhG	EnhG	Enh	Quies	Quies	0.0729444	0.0200045	NA	NA	NA	NA	NA	NA	NA	NA
rs9264397	1100	6	31237769	rs1050105	496	casecontrol:rec:fix:00000011100	HLA-C	1	NA	HLA-C::3_prime_UTR_variant,NMD_transcript_variant,HLA-C::missense_variant,HLA-C::non_coding_exon_variant,nc_transcript_variant	POLR2A	0	0	EnhG	EnhG	EnhG	Enh	Quies	Quies	0.729766	0.578527	NA	NA	NA	NA	NA	NA	baso,baso_neut_sum,eo_baso_sum,eo,eo_p,eo_p_gran,gran,gran_p_myeloid_wbc,lymph,mono,mono_p,myeloid_wbc,neut,neut_eo_sum,rbc,ret,ret_p,wbc	NA
rs9264397	1100	6	31237774	rs41540512	876	casecontrol:rec:fix:00000011100	HLA-C	1	NA	HLA-C::3_prime_UTR_variant,NMD_transcript_variant,HLA-C::non_coding_exon_variant,nc_transcript_variant,HLA-C::synonymous_variant	POLR2A	0	0	EnhG	EnhG	EnhG	Enh	Quies	Quies	0.72612	0.585906	NA	NA	NA	NA	NA	NA	baso,baso_neut_sum,eo_baso_sum,eo,eo_p,eo_p_gran,gran,gran_p_myeloid_wbc,lymph,mono,mono_p,myeloid_wbc,neut,neut_eo_sum,neut_p_gran,rbc,ret,ret_p,wbc	NA
rs9264397	1100	6	31237821	rs41545712	132	casecontrol:add:fix:11111111111	HLA-C	1	NA	NA	POLR2A	0	0	EnhG	EnhG	EnhG	TxWk	Quies	Quies	0.0650231	0.0770853	NA	NA	NA	NA	NA	NA	NA	NA
rs9264397	1100	6	31237833	rs1050180	117	casecontrol:add:fix:11111111111	HLA-C	1	NA	NA	POLR2A	0	0	EnhG	EnhG	EnhG	TxWk	Quies	Quies	0.0608449	0.0261587	NA	NA	VARS2,PSORS1C1,CCHCR1,AL662844.4,HCG27,HLA-C,HLA-B,AL645933.2,CYP21A1P,PSORS1C2,MICB,AL671883.3,WASF5P,MICA,PSORS1C3,TCF19,POU5F1,ATP6V1G2,CSNK2B,AL671883.2,FLOT1,LINC00243	NA	NA	NA	NA	NA
rs9264397	1100	6	31237833	rs1050180	551	casecontrol:rec:fix:00000011100	HLA-C	1	NA	NA	POLR2A	0	0	EnhG	EnhG	EnhG	TxWk	Quies	Quies	0.741781	0.584993	NA	NA	VARS2,PSORS1C1,CCHCR1,AL662844.4,HCG27,HLA-C,HLA-B,AL645933.2,CYP21A1P,PSORS1C2,MICB,AL671883.3,WASF5P,MICA,PSORS1C3,TCF19,POU5F1,ATP6V1G2,CSNK2B,AL671883.2,FLOT1,LINC00243	NA	NA	NA	NA	NA
rs9264397	1100	6	31237893	rs72558154	154	casecontrol:add:fix:11111111111	HLA-C	0	NA	NA	POLR2A	0	0	EnhG	EnhG	EnhG	TxWk	Quies	Quies	0.0744341	0.0169439	NA	NA	NA	NA	NA	NA	NA	NA
rs9264397	1100	6	31237896	rs41557915	154	casecontrol:add:fix:11111111111	HLA-C	0	NA	NA	POLR2A	0	0	EnhG	EnhG	EnhG	TxWk	Quies	Quies	0.0744341	0.0169439	NA	NA	NA	NA	NA	NA	NA	NA
rs9264397	1100	6	31238219	HLA-C*1701	145	casecontrol:add:fix:11111111111	HLA-C	1	NA	NA	POLR2A	0	0	EnhG	EnhG	EnhG	Enh	Quies	Quies	0.0746661	0.0129275	NA	NA	NA	NA	NA	NA	NA	NA
rs9264397	1100	6	31238219	HLA-C*17	148	casecontrol:add:fix:11111111111	HLA-C	1	NA	NA	POLR2A	0	0	EnhG	EnhG	EnhG	Enh	Quies	Quies	0.0746684	0.0129306	NA	NA	NA	NA	NA	NA	NA	NA
rs9264397	1100	6	31238259	rs1131096	128	casecontrol:add:fix:11111111111	HLA-C	1	NA	NA	POLR2A,USF1	0	0	EnhG	EnhG	EnhG	Enh	Quies	Quies	0.0748058	0.0163141	NA	NA	VARS2,PSORS1C1,CCHCR1,AL662844.4,HCG27,HLA-C,HLA-B,AL645933.2,CYP21A1P,PSORS1C2,MICB,AL671883.3,WASF5P,MICA,PSORS1C3,TCF19,POU5F1,ATP6V1G2,CSNK2B,AL671883.2,FLOT1,LINC00243	NA	NA	HLA-B,HLA-C	NA	NA
rs9264397	1100	6	31238259	rs1131096	616	casecontrol:rec:fix:00000011100	HLA-C	1	NA	NA	POLR2A,USF1	0	0	EnhG	EnhG	EnhG	Enh	Quies	Quies	0.733532	0.655274	NA	NA	VARS2,PSORS1C1,CCHCR1,AL662844.4,HCG27,HLA-C,HLA-B,AL645933.2,CYP21A1P,PSORS1C2,MICB,AL671883.3,WASF5P,MICA,PSORS1C3,TCF19,POU5F1,ATP6V1G2,CSNK2B,AL671883.2,FLOT1,LINC00243	NA	NA	HLA-B,HLA-C	NA	NA
rs9264397	1100	6	31238318	rs9264638	636	casecontrol:rec:fix:00000011100	HLA-C	0	NA	NA	POLR2A,USF1	0	0	EnhG	EnhG	EnhG	Enh	Quies	Quies	0.733206	0.666253	NA	NA	VARS2,PSORS1C1,CCHCR1,AL662844.4,HCG27,HLA-C,HLA-B,AL645933.2,CYP21A1P,PSORS1C2,MICB,AL671883.3,WASF5P,PSORS1C3,TCF19,POU5F1,MICA,AL671883.2,FLOT1,LINC00243	MICB,-	NA	HLA-B,HLA-C	baso,baso_neut_sum,eo_baso_sum,eo,eo_p,eo_p_gran,gran,gran_p_myeloid_wbc,lymph,mono,mono_p,myeloid_wbc,neut,neut_eo_sum,rbc,ret,ret_p,wbc	Beta-2 microglubulin plasma levels
rs9264397	1100	6	31238364	rs41544416	142	casecontrol:add:fix:11111111111	HLA-C	0	NA	NA	POLR2A,USF1	0	0	EnhG	EnhG	EnhG	Enh	Quies	Quies	0.0749998	0.0165184	NA	NA	NA	NA	NA	NA	NA	NA
rs9264397	1100	6	31238406	rs41543713	142	casecontrol:add:fix:11111111111	HLA-C	0	NA	NA	POLR2A,USF1	0	0	TssAFlnk	TxFlnk	TxFlnk	Enh	Quies	Quies	0.0749998	0.0165184	NA	NA	NA	NA	NA	NA	NA	NA
rs9264397	1100	6	31238428	rs41540812	142	casecontrol:add:fix:11111111111	HLA-C	0	NA	NA	POLR2A,USF1	0	0	TssAFlnk	TxFlnk	TxFlnk	Enh	Quies	Quies	0.0749998	0.0165184	NA	NA	NA	NA	NA	NA	NA	NA
rs9264397	1100	6	31238524	rs9264645	525	casecontrol:rec:fix:00000011100	HLA-C	0	NA	NA	POLR2A	0	0	TssAFlnk	TxFlnk	TxFlnk	Enh	Quies	Quies	0.732913	0.664242	NA	NA	VARS2,PSORS1C1,CCHCR1,AL662844.4,HCG27,HLA-C,HLA-B,AL645933.2,CYP21A1P,PSORS1C2,MICB,AL671883.3,WASF5P,PSORS1C3,TCF19,POU5F1,MICA,AL671883.2,FLOT1,LINC00243	NA	NA	HLA-B,HLA-C	baso,baso_neut_sum,eo_baso_sum,eo,eo_p,eo_p_gran,gran,gran_p_myeloid_wbc,lymph,mono,mono_p,myeloid_wbc,neut,neut_eo_sum,neut_p_gran,rbc,ret,ret_p,wbc	NA
rs9264397	1100	6	31238535	rs9264646	532	casecontrol:rec:fix:00000011100	HLA-C	0	NA	NA	POLR2A	0	0	TssAFlnk	TxFlnk	TxFlnk	Enh	Quies	Quies	0.732944	0.663018	NA	NA	VARS2,PSORS1C1,CCHCR1,AL662844.4,HCG27,HLA-C,HLA-B,AL645933.2,CYP21A1P,PSORS1C2,MICB,AL671883.3,WASF5P,PSORS1C3,TCF19,POU5F1,MICA,AL671883.2,FLOT1,LINC00243	NA	NA	NA	baso,baso_neut_sum,eo_baso_sum,eo,eo_p,eo_p_gran,gran,gran_p_myeloid_wbc,lymph,mono,mono_p,myeloid_wbc,neut,neut_eo_sum,neut_p_gran,rbc,ret,ret_p,wbc	NA
rs9264397	1100	6	31238589	rs41549515	142	casecontrol:add:fix:11111111111	HLA-C	0	NA	NA	POLR2A	0	0	TssAFlnk	TxFlnk	TxFlnk	Enh	Quies	Quies	0.0749996	0.0165185	NA	NA	NA	NA	NA	NA	NA	NA
rs9264397	1100	6	31238695	rs41547523	142	casecontrol:add:fix:11111111111	HLA-C	0	NA	NA	POLR2A,SIN3A	0	0	TssAFlnk	TxFlnk	TxFlnk	TssAFlnk	Quies	TssA	0.0749996	0.0165185	NA	NA	NA	NA	NA	NA	NA	NA
rs9264397	1100	6	31238716	rs41550819	119	casecontrol:add:fix:11111111111	HLA-C	0	NA	NA	POLR2A,SIN3A	0	0	TssAFlnk	TxFlnk	TxFlnk	TssAFlnk	Quies	TssA	0.0868063	0.0111548	NA	NA	POU5F1	NA	NA	NA	eo_baso_sum,eo,eo_p,eo_p_gran,neut_p_gran	NA
rs9264397	1100	6	31238814	rs9264653	111	casecontrol:rec:fix:11111111111	HLA-C	0	NA	NA	POLR2A,SIN3A,USF1	0	0	TssAFlnk	TssA	TxFlnk	TssAFlnk	Quies	TssA	0.653132	0.850015	NA	NA	VARS2,PSORS1C1,HCG27,HLA-C,PSORS1C2,AL662844.4,MICA,MICB,CCHCR1,AL645933.2,AL671883.3,TCF19,CYP21A1P,HLA-B,WASF5P,FLOT1	NA	NA	NA	baso,baso_neut_sum,eo_baso_sum,eo,eo_p,eo_p_gran,gran,gran_p_myeloid_wbc,lymph,mono,mono_p,myeloid_wbc,neut,neut_eo_sum,neut_p_gran,rbc,ret,ret_p,wbc	NA
rs9264397	1100	6	31239124	rs41543218	138	casecontrol:add:fix:11111111111	HLA-C	1	NA	HLA-C::non_coding_exon_variant,nc_transcript_variant,HLA-C::splice_region_variant,non_coding_exon_variant,nc_transcript_variant,HLA-C::splice_region_variant,synonymous_variant	POLR2A,SIN3A,RELA	0	0	TssA	TssA	TssA	TssA	Quies	TssA	0.0749999	0.0165186	NA	NA	NA	NA	NA	NA	NA	NA
rs9264397	1100	6	31239227	rs9264664	591	casecontrol:rec:fix:00000011100	HLA-C	0	NA	HLA-C::non_coding_exon_variant,nc_transcript_variant	POLR2A,RELA	0	0	TssA	TssA	TssA	TssA	Quies	TssA	0.732257	0.674129	NA	NA	VARS2,PSORS1C1,CCHCR1,AL662844.4,HCG27,HLA-C,HLA-B,AL645933.2,CYP21A1P,PSORS1C2,MICB,AL671883.3,WASF5P,MICA,PSORS1C3,TCF19,POU5F1,AL671883.2,FLOT1,LINC00243	MICB,-	NA	HLA-B,HLA-C	baso,baso_neut_sum,eo_baso_sum,eo,eo_p,eo_p_gran,gran,gran_p_myeloid_wbc,lymph,mono,mono_p,myeloid_wbc,neut,neut_eo_sum,neut_p_gran,rbc,ret,ret_p,wbc	NA
rs9264397	1100	6	31239232	rs41557317	144	casecontrol:add:fix:11111111111	HLA-C	0	NA	HLA-C::non_coding_exon_variant,nc_transcript_variant	POLR2A,RELA	0	0	TssA	TssA	TssA	TssA	Quies	TssA	0.075001	0.016522	NA	NA	NA	NA	NA	NA	NA	NA
rs9264397	1100	6	31239284	rs41562920	144	casecontrol:add:fix:11111111111	HLA-C	0	NA	HLA-C::non_coding_exon_variant,nc_transcript_variant	POLR2A,RELA	0	0	TssA	TssA	TssA	TssA	Quies	TssA	0.0750009	0.0165217	NA	NA	NA	NA	NA	NA	NA	NA
rs9264397	1100	6	31239363	rs41546813	144	casecontrol:add:fix:11111111111	HLA-C	0	NA	HLA-C::non_coding_exon_variant,nc_transcript_variant	POLR2A,RELA,CTCF	0	0	TssA	TssA	TssA	TssA	Quies	TssA	0.075001	0.0165219	NA	NA	NA	NA	NA	NA	NA	NA
rs9264397	1100	6	31239790	rs41549413	144	casecontrol:add:fix:11111111111	HLA-C	1	NA	HLA-C::missense_variant,HLA-C::missense_variant,NMD_transcript_variant,HLA-C::non_coding_exon_variant,nc_transcript_variant	POLR2A,ZNF263,YY1,REST,PML,TAF7,RELA,BCL11A,TAF1,RBBP5,TCF3,TCF12,TBP,POU2F2,MXI1,EBF1,RFX5,CHD2,NFYA,IRF3,SP1	0	0	TssA	TssA	TssA	TssA	TssA	TssA	0.0750012	0.0165213	NA	NA	NA	NA	NA	NA	NA	NA
rs9264397	1100	6	31239829	rs41548123	144	casecontrol:add:fix:11111111111	HLA-C	1	NA	HLA-C::missense_variant,HLA-C::missense_variant,NMD_transcript_variant,HLA-C::non_coding_exon_variant,nc_transcript_variant	POLR2A,ZNF263,YY1,REST,PML,TAF7,RELA,BCL11A,TAF1,RBBP5,TCF3,TCF12,TBP,POU2F2,MXI1,EBF1,RFX5,CHD2,NFYA,IRF3,SP1,BHLHE40,FOS,USF2,CREB1,ZNF143	0	0	TssA	TssA	TssA	TssA	TssA	TssA	0.0750026	0.0165196	NA	NA	NA	NA	NA	NA	NA	NA
rs9264397	1100	6	31239912	rs115120050	159	casecontrol:add:fix:11111111111	HLA-C	1	NA	NA	POLR2A,ZNF263,YY1,REST,PML,TAF7,RELA,BCL11A,TAF1,RBBP5,TCF3,TCF12,TBP,POU2F2,MXI1,EBF1,RFX5,CHD2,NFYA,IRF3,SP1,BHLHE40,FOS,USF2,CREB1,ZNF143,NFYB,ELF1,ATF1,STAT2,IRF4,SPI1,MYC	0	0	TssA	TssA	TssA	TssA	TssA	TssA	0.0743767	0.0143838	NA	NA	NA	NA	NA	NA	NA	NA
rs9264397	1100	6	31240076	rs281860309	143	casecontrol:add:fix:11111111111	NA	0	NA	NA	POLR2A,PML,RELA,TAF1,RBBP5,TBP,MXI1,RFX5,CHD2,NFYA,IRF3,SP1,BHLHE40,USF2,CREB1,ZNF143,ELF1,ATF1,STAT2,IRF4,SPI1,MYC	0	0	TssAFlnk	TssA	TssA	BivFlnk	TssBiv	TssA	0.0750053	0.0165155	NA	NA	NA	NA	NA	NA	NA	NA
rs9264397	1100	6	31240082	rs35045183	142	casecontrol:add:fix:11111111111	NA	0	NA	NA	POLR2A,PML,RELA,TAF1,RBBP5,TBP,MXI1,RFX5,CHD2,NFYA,IRF3,SP1,BHLHE40,USF2,CREB1,ZNF143,ELF1,ATF1,STAT2,IRF4,SPI1,MYC	0	0	TssAFlnk	TssA	TssA	BivFlnk	TssBiv	TssA	0.0748175	0.0169326	NA	NA	NA	NA	NA	NA	NA	NA
rs9264397	1100	6	31240091	rs59057661	142	casecontrol:add:fix:11111111111	NA	0	NA	NA	POLR2A,PML,RELA,TAF1,RBBP5,TBP,MXI1,RFX5,CHD2,NFYA,IRF3,SP1,BHLHE40,CREB1,ZNF143,ELF1,ATF1,STAT2,IRF4,SPI1,MYC	0	0	TssAFlnk	TssA	TssA	BivFlnk	TssBiv	TssA	0.0748175	0.0169326	NA	NA	NA	NA	NA	NA	NA	NA
rs9264397	1100	6	31240258	rs57800660	146	casecontrol:add:fix:11111111111	NA	0	NA	NA	POLR2A,TAF1,RBBP5	0	0	TssAFlnk	TssAFlnk	TssA	TssBiv	TssBiv	TssA	0.0749999	0.0165161	NA	NA	NA	NA	NA	NA	NA	NA
rs9264397	1100	6	31241838	6:31241838:T:C	837	casecontrol:add:fix:11111111111	NA	0	NA	NA	NA	0	0	Quies	Quies	Quies	ReprPCWk	ReprPCWk	Quies	0.857023	0.013757	NA	NA	PSORS1C1,PSORS1C2,PSORS1C3,AL662844.4,HCG27,HLA-C,HLA-B,AL645933.2,CCHCR1,BAG6,AL671883.3,WASF5P,MUC21,MUC22,TCF19	NA	NA	NA	gran_p_myeloid_wbc,hgb,mch,mchc,mono,mono_p,rdw	NA
rs9264397	1100	6	31241926	rs73730348	137	casecontrol:add:fix:11111111111	NA	0	NA	NA	NA	0	0	Quies	Quies	Quies	ReprPCWk	ReprPCWk	Quies	0.0749665	0.016674	NA	NA	NA	NA	NA	NA	NA	NA
rs9264397	1100	6	31242695	rs3132488	829	casecontrol:add:fix:11111111111	NA	0	NA	NA	NA	0	0	Quies	Quies	Quies	ReprPCWk	ReprPCWk	Quies	0.857784	0.0141722	NA	NA	PSORS1C1,PSORS1C2,PSORS1C3,AL662844.4,HCG27,HLA-C,HLA-B,AL645933.2,CCHCR1,BAG6,AL671883.3,WASF5P,MICA,MUC21,MUC22,TCF19	NA	NA	HLA-B,HLA-C	gran_p_myeloid_wbc,hgb,mch,mchc,mono,mono_p,rdw	NA
rs9264397	1100	6	31248434	rs9264758	220	casecontrol:add:fix:11111111111	NA	0	NA	RPL3P2::non_coding_exon_variant,nc_transcript_variant	NA	0	0	Quies	Quies	Quies	ReprPCWk	ReprPCWk	Quies	0.827115	0.0256778	NA	NA	PSORS1C3,AL662844.4,HCG27,HLA-C,HLA-B,AL645933.2,AL671883.3,PSORS1C1,MICA,MUC22,PSORS1C2,TCF19,POU5F1	NA	NA	HLA-B,HLA-C	gran_p_myeloid_wbc,mchc,mono,mono_p	NA
rs9264397	1100	6	31248678	rs9264759	253	casecontrol:rec:fix:11111111111	NA	0	NA	RPL3P2::non_coding_exon_variant,nc_transcript_variant	NA	0	0	Quies	Quies	Quies	ReprPCWk	ReprPCWk	Quies	0.805714	0.0728341	NA	NA	PSORS1C3,AL662844.4,HCG27,HLA-C,HLA-B,AL645933.2,AL671883.3,MICA,MUC22,PSORS1C2,TCF19,POU5F1	-,HCP5,MICB	NA	HLA-B,HLA-C	gran_p_myeloid_wbc,mchc,mono,mono_p,rdw	NA
rs9264397	1100	6	31249361	6:31249361:G:A	131	casecontrol:het:fix:11111111111	NA	0	NA	NA	NA	0	0	Het	Quies	Quies	ReprPCWk	ReprPCWk	Quies	0.122276	0.2102	NA	NA	NA	NA	NA	NA	eo_p,lymph	NA
rs9264397	1100	6	31254054	rs59101659	618	casecontrol:add:fix:11111111111	NA	0	NA	NA	NA	0	0	Enh	ReprPCWk	Quies	ReprPCWk	ReprPCWk	Quies	0.0740931	0.0148156	NA	NA	NA	NA	NA	NA	NA	NA
rs9264397	1100	6	31256948	rs9468924	125	casecontrol:add:str	NA	0	NA	NA	NA	0	0	ReprPCWk	ReprPCWk	Quies	ReprPCWk	ReprPCWk	Quies	0.0740063	0.0146364	NA	NA	NA	NA	NA	NA	NA	NA
rs9264397	1100	6	31265355	rs9461685	241	casecontrol:add:fix:11111111111	NA	0	NA	NA	NA	0	0	ReprPC	ReprPCWk	Quies	ReprPCWk	ReprPCWk	ReprPCWk	0.0741272	0.0139636	NA	NA	NA	NA	NA	NA	NA	NA
rs9264397	1100	6	31269522	rs9295970	239	casecontrol:add:fix:11111111111	NA	0	NA	NA	NA	0	0	ReprPCWk	ReprPCWk	Quies	ReprPCWk	ReprPCWk	ReprPCWk	0.0741391	0.014301	NA	NA	NA	NA	NA	NA	NA	NA
rs9264397	1100	6	31271469	rs10081114	227	casecontrol:add:fix:11111111111	NA	0	NA	NA	NA	0	0	ReprPCWk	ReprPCWk	Quies	ReprPCWk	ReprPCWk	ReprPCWk	0.0742312	0.0148395	NA	NA	NA	NA	NA	NA	NA	NA
rs9264397	1100	6	31271933	rs73730047	595	casecontrol:add:fix:11111111111	NA	0	NA	NA	NA	0	0	ReprPCWk	ReprPCWk	Quies	ReprPCWk	ReprPCWk	ReprPCWk	0.0741381	0.014815	NA	NA	NA	NA	NA	NA	NA	NA
rs9264397	1100	6	31273671	rs9468941	231	casecontrol:add:fix:11111111111	NA	0	NA	NA	NA	0	0	ReprPCWk	ReprPCWk	Quies	ReprPC	EnhBiv	ReprPCWk	0.0659728	0.0125827	NA	NA	NA	NA	NA	NA	NA	NA
rs9264397	1100	6	31274441	rs9468942	157	casecontrol:add:fix:11111111111	NA	0	NA	NA	NA	0	0	ReprPCWk	ReprPCWk	Quies	ReprPC	ReprPCWk	ReprPCWk	0.0748052	0.0181946	NA	NA	NA	NA	NA	NA	NA	NA
rs9264397	1100	6	31274922	rs185618934	232	casecontrol:add:fix:11111111111	NA	0	NA	NA	NA	0	0	ReprPCWk	ReprPCWk	Quies	ReprPC	ReprPCWk	ReprPCWk	0.0740406	0.0152899	NA	NA	POU5F1,LY6G5B,AGER	NA	NA	NA	NA	NA
rs9264397	1100	6	31277078	rs9461691	180	casecontrol:add:fix:11111111111	NA	0	NA	NA	EZH2,EBF1	0	0	ReprPC	ReprPC	Enh	ReprPC	ReprPCWk	ReprPC	0.0745629	0.0158263	NA	NA	NA	NA	NA	NA	NA	NA
rs9264397	1100	6	31278658	6:31278658:A:G	177	casecontrol:add:fix:11111111111	NA	0	NA	NA	NA	0	0	ReprPC	ReprPCWk	Quies	ReprPCWk	ReprPCWk	ReprPCWk	0.0745367	0.0156945	NA	NA	NA	NA	NA	NA	NA	NA
rs9264397	1100	6	31284579	6:31284579:CACAATGTGCACATGTACCCTAAAACTTAAAGTATAATAAAAAATAAAAAAATAAAGATAAAACTAAAAAATAAAAAACAGAAAAAAA	238	casecontrol:add:fix:11111111111	NA	0	NA	NA	NA	0	0	ReprPCWk	ReprPCWk	Quies	ReprPCWk	ReprPCWk	ReprPCWk	0.0735656	0.0119854	NA	NA	TCF19,PSORS1C3,HCG27,HCG22,HCP5,CCHCR1,PSORS1C1,LY6G5B,AL671883.2	NA	NA	NA	gran_p_myeloid_wbc,hgb,hlr,hlr_p,mch,mchc,mono,mono_p,neut,pct,plt,rdw,ret,ret_p	NA
rs9264397	1100	6	31285094	6:31285094:A:G	116	casecontrol:add:fix:11111111111	NA	0	NA	NA	NA	0	0	ReprPCWk	ReprPCWk	Quies	ReprPCWk	ReprPCWk	ReprPCWk	0.0786898	0.0193775	NA	NA	AGER	NA	NA	NA	NA	NA
rs9264397	1100	6	31286209	rs115054167	115	casecontrol:add:fix:11111111111	NA	0	NA	NA	NA	0	0	ReprPCWk	ReprPCWk	Quies	ReprPCWk	ReprPCWk	ReprPCWk	0.078473	0.01979	NA	NA	AGER	NA	NA	NA	NA	NA
rs9264397	1100	6	31288695	rs73731022	114	casecontrol:add:fix:11111111111	NA	0	NA	NA	NA	0	0	ReprPCWk	ReprPCWk	Quies	ReprPCWk	Quies	ReprPCWk	0.0816478	0.0473097	NA	NA	NA	NA	NA	NA	NA	NA
rs9264397	1100	6	31289986	rs73731023	112	casecontrol:add:fix:11111111111	NA	0	NA	NA	NA	0	0	ReprPCWk	Quies	Quies	ReprPCWk	Quies	ReprPCWk	0.0784831	0.0649904	NA	NA	NA	NA	NA	NA	NA	NA
rs9264397	1100	6	31291173	rs149171797	301	casecontrol:add:fix:11111111111	NA	0	NA	NA	NA	0	0	ReprPCWk	Quies	Quies	Quies	Quies	Quies	0.0810225	0.0519944	NA	NA	NA	NA	NA	NA	NA	NA
rs9264397	1100	6	31294935	rs115375648	268	casecontrol:add:fix:11111111111	NA	0	NA	NA	NA	0	0	ReprPCWk	Quies	Quies	Quies	Quies	Quies	0.0673986	0.0238308	NA	NA	NA	NA	NA	NA	NA	NA
rs9264397	1100	6	31295423	rs139511549	161	casecontrol:add:fix:11111111111	NA	0	NA	NA	NA	0	0	Het	Het	Het	Het	Quies	Quies	0.0745341	0.020719	NA	NA	NA	NA	NA	NA	NA	NA
rs9264397	1100	6	31297865	rs116410045	192	casecontrol:add:fix:11111111111	NA	0	NA	NA	NA	0	0	Het	Quies	Quies	Quies	Quies	Quies	0.0705657	0.0166117	NA	NA	HLA-C	NA	NA	NA	NA	NA
rs9264397	1100	6	31300297	rs115819686	233	casecontrol:add:fix:11111111111	NA	0	NA	NA	NA	0	0	Quies	Quies	Quies	Quies	Quies	Quies	0.0891166	0.0143225	NA	NA	LY6G5B,POU5F1	NA	NA	NA	NA	NA
rs9264397	1100	6	31300311	rs114945587	190	casecontrol:add:fix:11111111111	NA	0	NA	NA	NA	0	0	Quies	Quies	Quies	Quies	Quies	Quies	0.0718487	0.0123151	NA	NA	NA	NA	NA	NA	NA	NA
rs9264397	1100	6	31300473	kgp17122473	197	casecontrol:add:fix:11111111111	NA	0	NA	NA	SMC3,TBL1XR1,BATF,IRF4	0	0	Quies	Quies	Quies	ReprPCWk	Quies	Quies	0.0650905	0.00844748	NA	NA	NA	NA	NA	NA	NA	NA
rs9264397	1100	6	31300651	rs376354727	233	casecontrol:add:fix:11111111111	NA	0	NA	NA	SMC3,TBL1XR1,BATF,IRF4,EP300,PML,MEF2A,RAD21,RELA,CTCF,PAX5,NFIC,RUNX3	0	0	Quies	Quies	Quies	ReprPCWk	Quies	Quies	0.0736823	0.0126824	NA	NA	NA	NA	NA	NA	NA	NA
rs9264397	1100	6	31304002	rs73728826	304	casecontrol:add:fix:11111111111	NA	0	NA	NA	NA	0	0	Het	Het	Het	Het	Quies	Het	0.0722607	0.0132362	NA	NA	NA	NA	NA	NA	NA	NA
rs9264397	1100	6	31314414	rs73728867	461	casecontrol:add:fix:11111111111	NA	0	NA	NA	NA	0	0	Quies	Quies	Quies	ReprPCWk	ReprPCWk	Quies	0.0736268	0.0163334	NA	NA	NA	NA	NA	NA	NA	NA
rs9264397	1100	6	31319010	rs114211278	146	casecontrol:add:fix:11111111111	NA	0	NA	NA	POLR2A,NFATC1	0	0	Quies	Quies	TxWk	ReprPCWk	ReprPCWk	ReprPCWk	0.0651997	0.0106612	NA	NA	NA	NA	NA	NA	NA	NA
rs9264397	1100	6	31319604	rs9266069	349	casecontrol:add:fix:11111111111	NA	0	NA	NA	POLR2A,NFATC1,TAF1,POU2F2	0	0	TxWk	TxWk	TxWk	ReprPCWk	ReprPCWk	ReprPCWk	0.0738495	0.0189825	NA	NA	NA	NA	NA	NA	NA	NA
rs9264397	1100	6	31321353	rs73728886	810	casecontrol:dom:fix:11111111111	NA	0	NA	NA	POLR2A,POU2F2	0	0	Tx	Tx	EnhG	ReprPCWk	ReprPCWk	ReprPCWk	0.0702516	0.0362975	NA	NA	LY6G5B	NA	NA	NA	NA	NA
rs9264397	1100	6	31322790	rs2523607	363	casecontrol:dom:fix:11111111111	HLA-B	0	NA	HLA-B::non_coding_exon_variant,nc_transcript_variant	POLR2A	0	0	TxFlnk	TxFlnk	TxFlnk	ReprPCWk	ReprPC	ReprPCWk	0.110158	0.0870285	NA	NA	VARS2,PSORS1C1,CCHCR1,HLA-C,MICB,C4A,CYP21A1P,CYP21A2,NOTCH4,STK19B,HLA-B,PSORS1C2,C4B,RNF5,MICA,LY6G6C,FLOT1,HCG22,WASF5P,AL671883.2,LINC00243	NA	NA	NA	baso,baso_neut_sum,eo_baso_sum,eo,eo_p,eo_p_gran,gran,hct,hgb,hlr,hlr_p,lymph,lymph_p,mono,mpv,myeloid_wbc,neut,neut_eo_sum,neut_p,neut_p_gran,pct,plt,rbc,rdw,ret,ret_p,wbc	NA
rs9264397	1100	6	31323332	HLA-B*4201	834	casecontrol:add:fix:11111111111	HLA-B	1	NA	NA	POLR2A,USF1	0	0	TxFlnk	TxFlnk	TxFlnk	ReprPCWk	ReprPCWk	ReprPCWk	0.0640651	0.0134098	NA	NA	NA	NA	NA	NA	NA	NA
rs9264397	1100	6	31323332	HLA-B*42	834	casecontrol:add:fix:11111111111	HLA-B	1	NA	NA	POLR2A,USF1	0	0	TxFlnk	TxFlnk	TxFlnk	ReprPCWk	ReprPCWk	ReprPCWk	0.0640651	0.0134099	NA	NA	NA	NA	NA	NA	NA	NA
rs9264397	1100	6	31323416	rs2596495	369	casecontrol:dom:fix:11111111111	HLA-B	0	NA	HLA-B::non_coding_exon_variant,nc_transcript_variant	POLR2A,USF1	0	0	TxFlnk	TssAFlnk	TxFlnk	ReprPCWk	ReprPCWk	ReprPCWk	0.110141	0.0863928	NA	NA	VARS2,PSORS1C1,CCHCR1,HLA-C,MICB,C4A,CYP21A1P,CYP21A2,NOTCH4,STK19B,HLA-B,PSORS1C2,C4B,RNF5,MICA,LY6G6C,FLOT1,HCG22,WASF5P,AL671883.2,LINC00243	NA	NA	NA	baso,baso_neut_sum,eo_baso_sum,eo,eo_p,eo_p_gran,gran,hct,hgb,hlr,hlr_p,lymph,lymph_p,mono,mpv,myeloid_wbc,neut,neut_eo_sum,neut_p,neut_p_gran,pct,plt,rbc,rdw,ret,ret_p,wbc	NA
rs9264397	1100	6	31323500	rs139144271	382	casecontrol:dom:fix:11111111111	HLA-B	0	NA	HLA-B::non_coding_exon_variant,nc_transcript_variant,feature_truncation	POLR2A,USF1,WRNIP1	0	0	TxFlnk	TssAFlnk	TxFlnk	ReprPCWk	ReprPCWk	ReprPCWk	0.110066	0.0858964	NA	NA	VARS2,PSORS1C1,CCHCR1,HLA-C,MICB,C4A,CYP21A1P,CYP21A2,NOTCH4,STK19B,HLA-B,PSORS1C2,C4B,RNF5,MICA,LY6G6C,FLOT1,HCG22,WASF5P,AL671883.2,LINC00243	NA	NA	NA	baso,baso_neut_sum,eo_baso_sum,eo,eo_p,eo_p_gran,gran,hct,hgb,hlr,hlr_p,lymph,lymph_p,mono,mpv,myeloid_wbc,neut,neut_eo_sum,neut_p,neut_p_gran,pct,plt,rbc,rdw,ret,ret_p,wbc	NA
rs2523650	19300	6	31323500	rs139144271	382	casecontrol:dom:fix:11111111111	HLA-B	0	NA	HLA-B::non_coding_exon_variant,nc_transcript_variant,feature_truncation	POLR2A,USF1,WRNIP1	0	0	TxFlnk	TssAFlnk	TxFlnk	ReprPCWk	ReprPCWk	ReprPCWk	0.110066	0.0858964	NA	NA	VARS2,PSORS1C1,CCHCR1,HLA-C,MICB,C4A,CYP21A1P,CYP21A2,NOTCH4,STK19B,HLA-B,PSORS1C2,C4B,RNF5,MICA,LY6G6C,FLOT1,HCG22,WASF5P,AL671883.2,LINC00243	NA	NA	NA	baso,baso_neut_sum,eo_baso_sum,eo,eo_p,eo_p_gran,gran,hct,hgb,hlr,hlr_p,lymph,lymph_p,mono,mpv,myeloid_wbc,neut,neut_eo_sum,neut_p,neut_p_gran,pct,plt,rbc,rdw,ret,ret_p,wbc	NA
rs9264397	1100	6	31323506	rs4990036	382	casecontrol:dom:fix:11111111111	HLA-B	0	NA	HLA-B::non_coding_exon_variant,nc_transcript_variant	POLR2A,WRNIP1	0	0	TxFlnk	TssAFlnk	TxFlnk	ReprPCWk	ReprPCWk	ReprPCWk	0.110066	0.0858809	NA	NA	VARS2,PSORS1C1,CCHCR1,HLA-C,MICB,C4A,CYP21A1P,CYP21A2,NOTCH4,STK19B,HLA-B,PSORS1C2,C4B,RNF5,MICA,LY6G6C,FLOT1,HCG22,WASF5P,AL671883.2,LINC00243	NA	NA	NA	baso,baso_neut_sum,eo_baso_sum,eo,eo_p,eo_p_gran,gran,hct,hgb,hlr,hlr_p,lymph,lymph_p,mono,mpv,myeloid_wbc,neut,neut_eo_sum,neut_p,neut_p_gran,pct,plt,rbc,rdw,ret,ret_p,wbc	NA
rs2523650	19300	6	31323506	rs4990036	382	casecontrol:dom:fix:11111111111	HLA-B	0	NA	HLA-B::non_coding_exon_variant,nc_transcript_variant	POLR2A,WRNIP1	0	0	TxFlnk	TssAFlnk	TxFlnk	ReprPCWk	ReprPCWk	ReprPCWk	0.110066	0.0858809	NA	NA	VARS2,PSORS1C1,CCHCR1,HLA-C,MICB,C4A,CYP21A1P,CYP21A2,NOTCH4,STK19B,HLA-B,PSORS1C2,C4B,RNF5,MICA,LY6G6C,FLOT1,HCG22,WASF5P,AL671883.2,LINC00243	NA	NA	NA	baso,baso_neut_sum,eo_baso_sum,eo,eo_p,eo_p_gran,gran,hct,hgb,hlr,hlr_p,lymph,lymph_p,mono,mpv,myeloid_wbc,neut,neut_eo_sum,neut_p,neut_p_gran,pct,plt,rbc,rdw,ret,ret_p,wbc	NA
rs9264397	1100	6	31325887	rs9501372	264	casecontrol:add:fix:11111111111	NA	0	NA	NA	NA	0	0	Enh	Quies	Quies	ReprPC	ReprPCWk	Quies	0.0653092	0.0191954	NA	NA	NA	NA	NA	NA	NA	NA
rs2523650	19300	6	31325887	rs9501372	264	casecontrol:add:fix:11111111111	NA	0	NA	NA	NA	0	0	Enh	Quies	Quies	ReprPC	ReprPCWk	Quies	0.0653092	0.0191954	NA	NA	NA	NA	NA	NA	NA	NA
rs9264397	1100	6	31327164	6:31327164:C:T	204	casecontrol:add:fix:11111111111	NA	0	NA	NA	NA	0	0	ReprPCWk	Quies	Quies	ReprPC	ReprPCWk	Quies	0.696566	0.826684	NA	NA	NA	NA	NA	NA	gran_p_myeloid_wbc,hct,hgb,hlr,hlr_p,mono,mono_p,mpv,pct,plt,rbc,ret,ret_p	NA
rs2523650	19300	6	31327164	6:31327164:C:T	204	casecontrol:add:fix:11111111111	NA	0	NA	NA	NA	0	0	ReprPCWk	Quies	Quies	ReprPC	ReprPCWk	Quies	0.696566	0.826684	NA	NA	NA	NA	NA	NA	gran_p_myeloid_wbc,hct,hgb,hlr,hlr_p,mono,mono_p,mpv,pct,plt,rbc,ret,ret_p	NA
rs9264397	1100	6	31341785	rs140517843	507	casecontrol:add:fix:11111111111	NA	0	NA	NA	NA	0	0	ReprPCWk	Quies	Quies	ReprPCWk	ReprPCWk	Quies	0.0631642	0.0167829	NA	NA	NA	NA	NA	NA	NA	NA
rs2523650	19300	6	31341785	rs140517843	507	casecontrol:add:fix:11111111111	NA	0	NA	NA	NA	0	0	ReprPCWk	Quies	Quies	ReprPCWk	ReprPCWk	Quies	0.0631642	0.0167829	NA	NA	NA	NA	NA	NA	NA	NA
rs2523650	19300	6	31368700	rs2844522	238	casecontrol:dom:fix:11111111111	MICA	0	NA	NA	POLR2A,TAF1,KDM5B,SIN3AK20,TEAD4,POU2F2,RELA,CHD2	0	0	TssAFlnk	TssA	TssA	TssBiv	TssA	TssA	0.0668455	0.0152037	NA	NA	AL645933.2,MICA,PSORS1C1,Y_RNA,HLA-C,HCG27	NA	NA	NA	NA	NA
rs2523650	19300	6	31371087	rs36222985	227	casecontrol:dom:fix:11111111111	MICA	0	NA	NA	SIN3A,HDAC2,POLR2A,MYC,PHF8,E2F6,ZBTB7A,MAX,E2F1,YY1,RCOR1,SREBP1,IRF1,BACH1,CEBPD,NFYA,RBBP5	0	0	TssAFlnk	TssAFlnk	TssA	TssAFlnk	TssAFlnk	TssA	0.0684634	0.0168577	NA	NA	NA	NA	NA	NA	NA	NA
rs2523650	19300	6	31388951	kgp17381404	287	casecontrol:dom:fix:11111111111	NA	0	NA	NA	NA	0	0	ReprPCWk	Quies	Quies	ReprPCWk	Quies	Quies	0.0682582	0.0134735	NA	NA	NA	NA	NA	NA	NA	NA
rs2523650	19300	6	31405271	rs9501592	273	casecontrol:dom:fix:11111111111	NA	0	NA	NA	NA	0	0	ReprPC	Quies	Quies	Het	Quies	Quies	0.0683144	0.0141061	NA	NA	NA	NA	NA	NA	NA	NA
rs2523650	19300	6	31407790	rs56400869	281	casecontrol:dom:fix:11111111111	NA	0	NA	NA	NA	0	0	ReprPC	Quies	Quies	ReprPC	ReprPCWk	Quies	0.0682874	0.0142324	NA	NA	NA	NA	NA	NA	NA	NA
rs2523650	19300	6	31410120	6:31410120:T	289	casecontrol:dom:fix:11111111111	NA	0	NA	NA	NA	0	0	ReprPCWk	Quies	Quies	EnhBiv	ReprPCWk	Quies	0.0683353	0.0143773	NA	NA	NA	NA	NA	NA	NA	NA
rs2523650	19300	6	31415814	rs9501128	267	casecontrol:dom:fix:11111111111	NA	0	NA	NA	NA	0	0	ReprPCWk	Quies	Quies	ReprPCWk	ReprPCWk	Quies	0.0685737	0.0155629	NA	NA	NA	NA	NA	NA	NA	NA
rs2523650	19300	6	31427412	rs9501596	2300	casecontrol:dom:fix:11111111111	NA	0	NA	NA	NA	0	0	Quies	Quies	Quies	Quies	ReprPCWk	ReprPCWk	0.0789609	0.0219256	NA	NA	NA	NA	NA	NA	hct,hgb	NA
rs2523650	19300	6	31428333	rs28651649	158	casecontrol:dom:fix:11111111111	NA	0	NA	NA	NA	0	0	Quies	Quies	Quies	ReprPCWk	ReprPCWk	ReprPCWk	0.0687931	0.0145275	NA	NA	NA	NA	NA	NA	NA	NA
rs2523650	19300	6	31439846	rs3094603	218	casecontrol:add:fix:11111111111	NA	0	HCG26	NA	NA	0	0	TxWk	Quies	EnhG	ReprPCWk	ReprPCWk	Quies	0.581272	0.0780217	NA	NA	NA	NA	NA	NA	baso,baso_neut_sum,gran,lymph,mpv,myeloid_wbc,neut,neut_eo_sum,plt,rdw,ret,ret_p,wbc	NA
rs2523650	19300	6	31439987	kgp667847	204	casecontrol:add:fix:11111111111	NA	0	HCG26	NA	NA	0	0	TxWk	Quies	EnhG	ReprPCWk	ReprPCWk	Quies	0.581304	0.0763346	NA	NA	HCG27,AL645933.2,MICA,SKIV2L,HLA-C,STK19B,LY6G5B	-,LY6G5C,AIF1,ATP6V1G2,BAT1	NA	NA	baso,baso_neut_sum,gran,lymph,mpv,myeloid_wbc,neut,neut_eo_sum,plt,rdw,ret,ret_p,wbc	NA
rs2523650	19300	6	31440006	rs1055568	213	casecontrol:add:fix:11111111111	NA	0	HCG26	NA	NA	0	0	TxWk	Quies	EnhG	ReprPCWk	ReprPCWk	Quies	0.581302	0.076319	NA	NA	HCG27,AL645933.2,MICA,SKIV2L,HLA-C,STK19B,LY6G5B	NA	NA	NA	baso,baso_neut_sum,gran,lymph,mpv,myeloid_wbc,neut,neut_eo_sum,plt,rdw,ret,ret_p,wbc	NA
rs2523650	19300	6	31440082	rs1055569	199	casecontrol:add:fix:11111111111	NA	0	HCG26	NA	NA	0	0	TxWk	Quies	EnhG	ReprPCWk	ReprPCWk	Quies	0.581276	0.0758622	NA	NA	HCG27,AL645933.2,MICA,SKIV2L,HLA-C,STK19B,LY6G5B	-,LY6G5C,AIF1	NA	NA	baso,baso_neut_sum,gran,lymph,mpv,myeloid_wbc,neut,neut_eo_sum,plt,rdw,ret,ret_p,wbc	NA
rs2523650	19300	6	31440309	rs2523659	239	casecontrol:add:fix:11111111111	NA	0	NA	NA	NA	0	0	TxWk	Quies	EnhG	ReprPCWk	ReprPCWk	Quies	0.581413	0.0760394	NA	NA	AL645933.2,MICA,LY6G5B,SKIV2L,HLA-C,STK19B	NA	NA	NA	baso,baso_neut_sum,gran,lymph,mpv,myeloid_wbc,neut,neut_eo_sum,plt,rdw,ret,ret_p,wbc	NA
rs2523650	19300	6	31440497	rs2516440	429	casecontrol:add:fix:11111111111	NA	0	NA	NA	NA	0	0	TxWk	Quies	EnhG	ReprPCWk	ReprPC	Quies	0.572126	0.0404801	NA	NA	AL645933.2,MICA,LY6G5B,SKIV2L,HLA-C,STK19B	-,LY6G5C,AIF1,ATP6V1G2,BAT1	NA	NA	baso,baso_neut_sum,gran,lymph,mpv,myeloid_wbc,neut,neut_eo_sum,plt,rdw,ret,ret_p,wbc	NA
rs2523650	19300	6	31442748	kgp11721253	1360	casecontrol:add:fix:11111111111	NA	0	NA	NA	SMARCB1,SMARCC1,POLR2A,CTCF,ZNF143,RAD21	0	0	TxWk	Quies	Enh	ReprPC	ReprPC	Quies	0.0856888	0.120205	NA	NA	LY6G5B,MICB	MICB	NA	NA	lymph,mono,pct,pdw,plt	NA
rs2523650	19300	6	31444447	rs11962634	463	casecontrol:dom:fix:11111111111	NA	0	NA	NA	RUNX3,SPI1	0	0	TxWk	Quies	TxWk	ReprPC	ReprPC	Quies	0.0737343	0.035835	NA	NA	NA	NA	NA	NA	NA	NA
rs2523650	19300	6	31444734	rs73728590	961	casecontrol:dom:fix:11111111111	NA	0	NA	NA	RUNX3,CTCF,RAD21	0	0	TxWk	Quies	TxWk	ReprPC	ReprPC	Quies	0.0746949	0.043193	NA	NA	NA	NA	NA	NA	mono	NA
rs2523650	19300	6	31446084	rs71671782	974	casecontrol:dom:fix:11111111111	NA	0	NA	NA	NA	0	0	TxWk	Quies	TxWk	ReprPC	ReprPC	Quies	0.0746942	0.0432286	NA	NA	NA	NA	NA	NA	NA	NA
rs2523650	19300	6	31447584	rs371179931	1070	casecontrol:dom:fix:11111111111	NA	0	NA	NA	BCL3	0	0	TxWk	Quies	TxWk	ReprPC	ReprPC	Quies	0.0746975	0.0431144	NA	NA	NA	NA	NA	NA	mono	NA
rs2523650	19300	6	31449022	rs2523650	19300	casecontrol:rec:cor:11111111111	NA	0	NA	NA	NA	0	0	TxWk	Quies	Quies	TssAFlnk	ReprPCWk	Quies	0.77086	0.00224983	0.424484	0.518762	HCG27,AL645933.2,MICA,PSORS1C2,TCF19,HLA-C,MICB,PSORS1C3,AL662844.4,C4B	-,ATP6V1G2,BAT1,AIF1,LY6G5C,HCP5	NA	NA	baso_neut_sum,gran,gran_p_myeloid_wbc,lymph,mono,mono_p,myeloid_wbc,neut,neut_eo_sum,pct,wbc	NA
rs2523650	19300	6	31450716	rs2905752	4670	casecontrol:rec:cor:11111111111	NA	0	NA	NA	NA	0	0	TxWk	Quies	Quies	ReprPCWk	ReprPCWk	Quies	0.783934	0.026762	NA	NA	HCG27,AL645933.2,MICB,AL671883.3,MICA,C4B	NA	NA	NA	baso_neut_sum,gran,lymph,mono,myeloid_wbc,neut,neut_eo_sum,pct,wbc	NA
rs2523650	19300	6	31452850	rs2905739	5090	casecontrol:rec:cor:11111111111	NA	0	NA	NA	NA	0	0	TxWk	Quies	Quies	ReprPCWk	ReprPCWk	Quies	0.783728	0.0281721	NA	NA	HCG27,AL645933.2,NOTCH4,MICA,MICB,AL671883.3,C4B	NA	NA	NA	baso_neut_sum,gran,lymph,mono,myeloid_wbc,neut,neut_eo_sum,pct,wbc	NA
rs2523650	19300	6	31453474	rs56394460	1030	casecontrol:dom:fix:11111111111	NA	0	NA	NA	MAFK	0	0	TxWk	Quies	Quies	ReprPCWk	ReprPCWk	Quies	0.0731755	0.0356878	NA	NA	NA	NA	NA	NA	NA	NA
rs2523650	19300	6	31453547	rs2428501	6900	casecontrol:rec:cor:11111111111	NA	0	NA	NA	MAFK	0	0	TxWk	Quies	Quies	ReprPCWk	ReprPCWk	Quies	0.786211	0.0234571	NA	NA	HCG27,AL645933.2,NOTCH4,MICA,MICB,AL671883.3,C4B	-,ATP6V1G2,BAT1,AIF1,LY6G5C	NA	NA	baso_neut_sum,gran,lymph,mono,myeloid_wbc,neut,neut_eo_sum,pct,wbc	NA
rs2523650	19300	6	31454183	6:31454183:G:A	341	casecontrol:dom:fix:11111111111	NA	0	NA	NA	CTCF	0	0	TxWk	Quies	Quies	ReprPCWk	Quies	Quies	0.074144	0.033185	NA	NA	NA	NA	NA	NA	NA	NA
rs2523650	19300	6	31454406	rs78346839	3080	casecontrol:add:fix:11111111111	NA	0	NA	NA	REST	0	0	TxWk	Quies	Quies	ReprPCWk	Quies	Quies	0.682544	0.0316536	NA	NA	POU5F1,AL645933.2,NOTCH4,MICA,CCHCR1	NA	NA	NA	lymph,mono,pct,wbc	NA
rs2523650	19300	6	31472215	rs140452036	109	casecontrol:het:cor:11111111111	MICB	0	NA	NA	NA	0	0	TxWk	TxWk	TxWk	TxWk	TxWk	Quies	0.0465306	0.467466	NA	NA	NA	NA	NA	NA	NA	NA
rs2523650	19300	6	31480010	rs56721894	335	casecontrol:add:fix:11111111111	NA	0	NA	NA	NA	0	0	TxWk	TxWk	TxWk	ReprPCWk	TxWk	Quies	0.0836667	0.18391	NA	NA	NA	NA	NA	NA	NA	NA
rs2523650	19300	6	31543605	rs2228088	114	casecontrol:het:cor:11111111111	TNF	1	NA	TNF::synonymous_variant	RELA,POLR2A,SIN3A,PML,CTCF	0	0	TssAFlnk	TssA	TssAFlnk	ReprPC	TxWk	Quies	0.043526	0.497446	0.742271	0.649546	NA	NA	NA	NA	NA	NA
rs9268560	2170	6	32223962	rs141580215	307	casecontrol:add:fix:11111111111	NA	0	LOC101929163	NA	NA	0	0	Quies	ReprPC	TxWk	ReprPCWk	TssA	Quies	0.023655	0.530462	0.412037	0.448956	NA	NA	NA	NA	NA	NA
rs9268560	2170	6	32272788	rs183836877	154	casecontrol:add:fix:11111111111	C6orf10	0	LOC101929163	NA	NA	0	0	Quies	ReprPCWk	Quies	ReprPCWk	Quies	Quies	0.022292	0.541687	0.41694	0.45019	NA	NA	NA	NA	NA	NA
rs9268560	2170	6	32383138	kgp3093243	194	subphenotype:het:cm	NA	0	NA	NA	E2F1	0	0	ReprPCWk	ReprPCWk	Quies	ReprPCWk	Quies	ReprPCWk	0.178777	0.0273533	0.512053	0.308455	NA	HLA-DRA	NA	NA	gran_p_myeloid_wbc,mono_p	NA
rs9268560	2170	6	32389512	rs9268560	2170	subphenotype:het:cm	NA	0	NA	NA	NA	0	0	ReprPCWk	ReprPCWk	Quies	ReprPCWk	Quies	Quies	0.591452	1.56376e-05	0.401581	0.397233	LY6G5C,HLA-DRB6,HLA-DQB1-AS1,HLA-DQB1,LY6G5B,HLA-DRB1,PRRT1,HLA-DRB5,CYP21A1P,HLA-DQA2	HLA-DRA	NA	NA	baso,baso_neut_sum,eo_baso_sum,eo,eo_p,eo_p_gran,gran,lymph,mch,mono,mpv,myeloid_wbc,neut,neut_eo_sum,neut_p_gran,pdw,plt,wbc	NA
rs9268560	2170	6	32419074	6:32419074:C	463	subphenotype:het:cm	NA	0	NA	NA	NA	0	0	Quies	ReprPCWk	Quies	Quies	ReprPCWk	Quies	0.673621	0.000114007	NA	NA	NA	NA	NA	NA	baso,baso_neut_sum,eo_baso_sum,eo,eo_p,eo_p_gran,gran,hlr,hlr_p,lymph,mono,myeloid_wbc,neut,neut_eo_sum,neut_p_gran,ret,ret_p,wbc	NA
rs9268560	2170	6	32479523	rs114199502	267	subphenotype:het:sma_other_fix	NA	0	NA	NA	NA	0	0	Quies	Quies	Quies	Quies	Quies	Quies	0.0873177	0.0506833	NA	NA	HLA-DQB1-AS1,HLA-DQA2,HLA-DQB1,ABHD16A,HLA-DQA1,HLA-DRB1	NA	NA	NA	baso_neut_sum,eo_baso_sum,eo,eo_p,gran,gran_p_myeloid_wbc,lymph,mono_p,myeloid_wbc,neut,neut_eo_sum,wbc	NA
rs9268560	2170	6	32479528	6:32479528:G	268	subphenotype:het:sma_other_fix	NA	0	NA	NA	NA	0	0	Quies	Quies	Quies	Quies	Quies	Quies	0.0873168	0.0506975	NA	NA	NA	NA	NA	NA	baso_neut_sum,eo_baso_sum,eo,eo_p,gran,gran_p_myeloid_wbc,lymph,mono_p,myeloid_wbc,neut,neut_eo_sum,wbc	NA
rs9268560	2170	6	32486484	rs115773472	284	subphenotype:add:sma	HLA-DRB5	0	NA	NA	NA	0	0	Quies	Quies	Quies	Quies	Quies	Quies	0.0745011	0.266614	NA	NA	HLA-DRB6,HLA-DQB1-AS1,HLA-DQA2,TNXA,HLA-DQA1,HLA-DQB1,STK19B,HLA-DRB1	NA	NA	NA	baso_neut_sum,eo_baso_sum,eo,eo_p,eo_p_gran,gran,gran_p_myeloid_wbc,lymph,mono_p,myeloid_wbc,neut,neut_eo_sum,wbc	NA
rs9268560	2170	6	32514792	rs185234644	167	subphenotype:het:cm_sma_other_ind	NA	0	NA	NA	NA	0	0	Quies	Quies	Quies	Quies	Quies	Quies	0.0758259	0.544649	NA	NA	HLA-DRB6,HLA-DRB1,HLA-DQA1,HLA-DQB1-AS1,HLA-DQB1,HLA-DQA2,TNXA,HLA-DQB2,MSH5,CYP21A1P	NA	NA	NA	baso,baso_neut_sum,eo_baso_sum,eo,eo_p,gran,gran_p_myeloid_wbc,lymph,lymph_p,mono_p,myeloid_wbc,neut,neut_eo_sum,neut_p,ret,wbc	NA
rs9268560	2170	6	32524259	6:32524259:G	236	subphenotype:het:sma	NA	0	HLA-DRB6	NA	NA	0	0	Quies	Quies	TxWk	ReprPCWk	Quies	Quies	0.0238295	0.326712	NA	NA	NA	NA	NA	NA	NA	NA
rs9453186	7880	6	65819876	rs115328653	3660	casecontrol:het:fix:11111100000	EYS	0	NA	NA	NA	0	0	Quies	Quies	Quies	Quies	Quies	Quies	0.119501	0.657323	0.519903	0.254396	NA	NA	NA	NA	NA	NA
rs9453186	7880	6	65821571	rs9453184	7340	casecontrol:het:fix:11111100000	EYS	0	NA	NA	NA	0	0	Quies	Quies	Quies	Quies	Quies	Quies	0.130583	0.494441	0.496506	0.24497	NA	NA	NA	NA	NA	NA
rs9453186	7880	6	65823328	rs57615451	3210	casecontrol:het:fix:11111100000	EYS	0	NA	NA	NA	0	0	Quies	Quies	Quies	Quies	Quies	Quies	0.129983	0.497623	0.487619	0.239305	NA	NA	NA	NA	NA	NA
rs9453186	7880	6	65823552	rs73765784	7740	casecontrol:het:fix:11111100000	EYS	0	NA	NA	FOS,STAT3	0	0	Quies	Quies	Quies	Quies	Quies	Quies	0.130523	0.495152	NA	NA	NA	NA	NA	NA	NA	NA
rs9453186	7880	6	65826631	rs9453186	7880	casecontrol:het:fix:11111100000	EYS	0	NA	NA	NA	0	0	Quies	Quies	Quies	Quies	Quies	Quies	0.130449	0.495097	0.496506	0.24497	NA	NA	NA	NA	NA	NA
rs9453186	7880	6	65834084	rs3036013	282	casecontrol:het:fix:11111111111	EYS	0	NA	NA	NA	0	0	Quies	ReprPCWk	Quies	Quies	Quies	Quies	0.134456	0.985838	0.432911	0.217132	NA	NA	NA	NA	NA	NA
rs11751459	1720	6	67905215	rs202117980	105	subphenotype:add:cm_sma_other_ind	NA	0	NA	NA	NA	0	0	Quies	Quies	Quies	Quies	Quies	Quies	0.0414541	0.519755	0.299197	0.605007	NA	NA	NA	NA	NA	NA
rs11751459	1720	6	68009679	rs11751459	1720	subphenotype:add:cm	NA	0	NA	NA	NA	0	0	Quies	Quies	Quies	Quies	Quies	Quies	0.0506366	0.574563	0.0717043	0.0936144	NA	NA	NA	NA	NA	NA
rs11751459	1720	6	68034473	rs9351657	730	subphenotype:add:cm	NA	0	NA	NA	NA	0	0	Quies	Quies	Quies	Quies	Quies	Quies	0.0503203	0.623007	0.0813392	0.096135	NA	NA	NA	NA	NA	NA
rs11751459	1720	6	68044590	kgp4266058	263	subphenotype:add:cm	NA	0	NA	NA	NA	0	0	Quies	Quies	Quies	Quies	Quies	Quies	0.0547224	0.430768	0.0821429	0.099513	NA	NA	NA	NA	NA	NA
rs11751459	1720	6	68047975	rs13197083	782	subphenotype:dom:cm	NA	0	NA	NA	NA	0	0	Quies	Quies	Quies	Quies	Quies	Quies	0.0659837	0.550315	0.101514	0.116355	NA	NA	NA	NA	NA	NA
rs11751459	1720	6	68066754	rs140493125	244	subphenotype:add:cm	NA	0	NA	NA	NA	0	0	Quies	Quies	Quies	Quies	Quies	Quies	0.0577477	0.820384	0.0860417	0.191759	NA	NA	NA	NA	NA	NA
rs62418762	497000	6	93218698	rs62418762	497000	subphenotype:add:cm_sma_fix	NA	0	NA	NA	NA	0	0	Quies	Het	Quies	Het	Quies	Quies	0.0496366	0.879081	0.0673016	0.136958	NA	NA	NA	NA	NA	NA
rs62418762	497000	6	93241547	rs34821188	101000	subphenotype:add:cm_sma_fix	NA	0	NA	NA	NA	0	0	Quies	Quies	Quies	Quies	Quies	Quies	0.0564198	0.888142	0.0756274	0.160387	NA	NA	NA	NA	NA	NA
rs62418762	497000	6	93267755	rs1999063	73300	subphenotype:add:cm_sma_fix	NA	0	NA	NA	NA	0	0	Quies	Quies	Quies	Quies	Quies	Quies	0.0474131	0.838075	0.0676398	0.147972	NA	NA	NA	NA	NA	NA
rs62418762	497000	6	93268997	rs2183001	98300	subphenotype:add:cm_sma_fix	NA	0	NA	NA	FOXP2,POLR2A,MAFK,MAFF	0	0	Enh	Quies	Quies	Quies	Quies	Quies	0.0474743	0.840071	0.0676398	0.147972	NA	NA	NA	NA	NA	NA
rs62418762	497000	6	93270724	rs141787228	99000	subphenotype:add:cm_sma_fix	NA	0	NA	NA	NA	0	0	Quies	Quies	Quies	Quies	Quies	Quies	0.0474773	0.840147	0.0676398	0.147972	NA	NA	NA	NA	NA	NA
rs62418762	497000	6	93279605	6:93279605:AC	111000	subphenotype:add:cm_sma_other_cor	NA	0	NA	NA	NA	0	0	Quies	Quies	Quies	Quies	Quies	Quies	0.0474131	0.838075	NA	NA	NA	NA	NA	NA	NA	NA
rs62418762	497000	6	93279606	kgp6401454	96700	subphenotype:add:cm_sma_fix	NA	0	NA	NA	NA	0	0	Quies	Quies	Quies	Quies	Quies	Quies	0.0474595	0.840786	NA	NA	NA	NA	NA	NA	NA	NA
rs62418762	497000	6	93294842	rs12524302	34200	subphenotype:add:cm_sma_fix	NA	0	NA	NA	NA	0	0	Quies	Quies	Quies	Quies	Quies	Quies	0.0553344	0.899212	0.0903751	0.18075	NA	NA	NA	NA	NA	NA
rs62418762	497000	6	93302682	rs12664281	28700	subphenotype:add:cm_sma_fix	NA	0	NA	NA	NA	0	0	Quies	Quies	Quies	Quies	Quies	Quies	0.0546516	0.888988	0.0811318	0.168114	NA	NA	NA	NA	NA	NA
rs62418762	497000	6	93308290	rs72926662	25900	subphenotype:add:cm_sma_fix	NA	0	NA	NA	NA	0	0	Quies	Quies	Quies	Quies	Quies	Quies	0.0480268	0.843011	0.0623265	0.134427	NA	NA	NA	NA	NA	NA
rs62418762	497000	6	93323509	rs6939736	32500	subphenotype:add:cm_sma_fix	NA	0	NA	NA	NA	0	0	Quies	Quies	Quies	Quies	Quies	Quies	0.0546766	0.888761	0.0765889	0.164237	NA	NA	NA	NA	NA	NA
rs62418762	497000	6	93327992	rs62418818	34500	subphenotype:add:cm_sma_fix	NA	0	NA	NA	NA	0	0	Quies	Quies	Quies	Quies	Quies	Quies	0.054686	0.888607	0.0765889	0.165099	NA	NA	NA	NA	NA	NA
rs62418762	497000	6	93333499	rs6925094	38000	subphenotype:add:cm_sma_fix	NA	0	NA	NA	NA	0	0	Quies	Het	Quies	Quies	Quies	Quies	0.0555825	0.877329	0.0811318	0.178527	NA	NA	NA	NA	NA	NA
rs62418762	497000	6	93333985	rs58832941	38200	subphenotype:add:cm_sma_fix	NA	0	NA	NA	NA	0	0	Quies	Het	Quies	Quies	Quies	Quies	0.0555831	0.877283	0.0821988	0.178527	NA	NA	NA	NA	NA	NA
rs62418762	497000	6	93335557	rs62418819	62800	subphenotype:add:cm_sma_fix	NA	0	NA	NA	NA	0	0	Quies	Het	Quies	Quies	Quies	Quies	0.0485403	0.82058	0.068193	0.150215	NA	NA	NA	NA	NA	NA
rs62418762	497000	6	93347451	kgp5414592	40000	subphenotype:add:cm_sma_fix	NA	0	NA	NA	NA	0	0	Quies	Quies	Quies	Quies	Quies	Quies	0.0551318	0.890798	0.0811318	0.177533	NA	NA	NA	NA	NA	NA
rs62418762	497000	6	93353320	rs12665626	374000	subphenotype:add:cm_sma_fix	NA	0	NA	NA	NA	0	0	Quies	Quies	Quies	Quies	Quies	Quies	0.0481556	0.863105	0.0669945	0.153288	NA	NA	NA	NA	NA	NA
rs62418762	497000	6	93363561	rs145866672	157000	subphenotype:add:cm_sma_fix	NA	0	NA	NA	NA	0	0	Quies	Quies	Quies	Quies	Quies	Quies	0.0477189	0.848989	0.0675586	0.151727	NA	NA	NA	NA	NA	NA
rs2498750	1220	6	114054923	kgp10314408	240	subphenotype:rec:sma	NA	0	NA	NA	MAFK	0	0	Quies	Quies	Quies	TxWk	Quies	Quies	0.130512	0.334137	0.437089	0.410451	NA	NA	NA	NA	NA	NA
rs2498750	1220	6	114056023	rs3010341	240	subphenotype:rec:sma	NA	0	NA	NA	NA	0	0	Quies	Quies	Quies	TxWk	Quies	Quies	0.130469	0.336302	0.434462	0.410451	NA	NA	NA	NA	NA	NA
rs2498750	1220	6	114056414	kgp4836086	240	subphenotype:rec:sma	NA	0	NA	NA	FOS	0	0	Enh	Quies	Quies	TxWk	Quies	Quies	0.130558	0.331782	0.401825	0.345352	NA	NA	NA	NA	NA	NA
rs2498750	1220	6	114059900	rs2498750	1220	subphenotype:rec:sma	NA	0	NA	NA	NA	0	0	Quies	Quies	Quies	Quies	Quies	Quies	0.129569	0.333043	0.443112	0.413847	NA	NA	NA	NA	NA	NA
rs2498750	1220	6	114105897	rs2810157	485	subphenotype:rec:cm_sma_other_ind	NA	0	NA	NA	NA	0	0	Quies	Quies	Quies	Quies	Quies	Quies	0.118334	0.59763	0.710758	0.707888	NA	NA	NA	NA	NA	NA
rs2498750	1220	6	114106025	rs1527505	522	subphenotype:rec:cm_sma_other_ind	NA	0	NA	NA	NA	0	0	Quies	Quies	Quies	Quies	Quies	Quies	0.118395	0.59934	0.712936	0.703422	NA	NA	NA	NA	NA	NA
rs2498750	1220	6	114112906	rs2615522	320	subphenotype:rec:cm_sma_other_ind	NA	0	NA	NA	NA	0	0	Quies	Quies	Quies	Quies	Quies	Quies	0.118079	0.594104	0.728636	0.713172	NA	NA	NA	NA	NA	NA
rs2498750	1220	6	114113209	rs2615521	317	subphenotype:rec:cm_sma_other_ind	NA	0	NA	FO393415.3::non_coding_exon_variant,nc_transcript_variant	NA	0	0	Quies	Quies	Quies	Quies	Quies	Quies	0.118135	0.588839	0.728636	0.713172	NA	NA	NA	NA	NA	NA
rs2498750	1220	6	114124489	rs1026641	825	subphenotype:rec:cm_sma_other_ind	NA	0	NA	NA	NA	0	0	Quies	Quies	Quies	Quies	Quies	Quies	0.134828	0.352685	0.557667	0.563368	NA	NA	NA	NA	NA	NA
rs5784724	3450	6	123128854	rs5784724	3450	casecontrol:het:fix:11111111111	SMPDL3A	0	NA	NA	NA	0	0	Quies	TxWk	TxWk	TxWk	Quies	Quies	0.123025	0.68924	0.0453717	0.063897	NA	NA	NA	NA	NA	NA
rs5784724	3450	6	123129159	rs11751996	167	casecontrol:het:fix:11111111111	SMPDL3A	0	NA	NA	NA	0	0	Quies	TxWk	TxWk	TxWk	Quies	Quies	0.118096	0.770065	0.11836	0.281078	SMPDL3A	SMPDL3A	NA	NA	NA	NA
rs76995465	6170	6	124894380	rs116159638	102	casecontrol:add:fix:11111111111	NKAIN2	0	NA	NA	NA	0	0	Quies	Quies	Quies	Quies	Quies	Quies	0.0806278	0.43131	0.212417	0.310885	NA	NA	NA	NA	NA	NA
rs76995465	6170	6	124905480	rs145019443	4050	casecontrol:add:fix:11111111111	NKAIN2	0	NA	NA	NA	0	0	Quies	Quies	Quies	Quies	Quies	Quies	0.0570747	0.310805	0.284977	0.368677	NA	NA	NA	NA	NA	NA
rs76995465	6170	6	124906987	rs76995465	6170	casecontrol:add:fix:11111111111	NKAIN2	0	NA	NA	NA	0	0	Quies	Quies	Quies	Quies	Quies	Quies	0.0569695	0.292293	0.28744	0.370593	NA	NA	NA	NA	NA	NA
rs76995465	6170	6	124908140	rs149368007	227	casecontrol:add:fix:11111111111	NKAIN2	0	NA	NA	NA	0	0	Quies	Quies	Quies	Quies	Quies	Quies	0.025752	0.581571	0.355685	0.416682	NA	NA	NA	NA	NA	NA
rs76995465	6170	6	124910815	rs114694785	2070	casecontrol:add:fix:11111111111	NKAIN2	0	NA	NA	NA	0	0	Quies	ReprPCWk	Quies	Quies	Quies	Quies	0.0576678	0.286401	0.284977	0.368677	NA	NA	NA	NA	NA	NA
rs76995465	6170	6	124914324	kgp17068982	1590	casecontrol:add:fix:11111111111	NKAIN2	0	NA	NA	NA	0	0	Quies	ReprPCWk	Quies	Quies	Quies	Quies	0.0577895	0.287319	0.282534	0.365531	NA	NA	NA	NA	NA	NA
rs76995465	6170	6	124919771	rs79653529	131	casecontrol:dom:fix:11111111111	NKAIN2	0	NA	NA	NA	0	0	Quies	ReprPCWk	Quies	Quies	Quies	Quies	0.138227	0.945542	0.397921	0.207685	NA	NA	NA	NA	NA	NA
rs76995465	6170	6	124923968	rs9491199	1640	casecontrol:add:fix:11111111111	NKAIN2	0	NA	NA	NA	0	0	Quies	ReprPCWk	Quies	Quies	Quies	Quies	0.115534	0.254863	0.698377	0.81526	NA	NA	NA	NA	NA	NA
rs76995465	6170	6	124929918	rs73573352	550	casecontrol:add:fix:00001111100	NKAIN2	0	NA	NA	NA	0	0	Quies	ReprPCWk	Quies	Quies	Quies	Quies	0.0819565	0.331148	0.713999	0.816816	NA	NA	NA	NA	NA	NA
rs76995465	6170	6	124931069	rs17764719	376	casecontrol:add:fix:00001111100	NKAIN2	0	NA	NA	NA	0	0	Quies	ReprPCWk	Quies	Quies	Quies	Quies	0.0844869	0.437439	0.709428	0.810933	NA	NA	NA	NA	NA	NA
rs76995465	6170	6	124931336	kgp2737204	1890	casecontrol:add:fix:11111111111	NKAIN2	0	NA	NA	NA	0	0	Quies	ReprPCWk	Quies	Quies	Quies	Quies	0.0579884	0.307068	0.799973	0.87639	NA	NA	NA	NA	NA	NA
rs76995465	6170	6	124935844	rs75791539	670	casecontrol:add:fix:00001111100	NKAIN2	0	NA	NA	NA	0	0	Quies	ReprPCWk	Quies	Quies	Quies	Quies	0.0835677	0.382409	0.699189	0.799658	NA	NA	NA	NA	NA	NA
rs76995465	6170	6	124935890	rs17708334	659	casecontrol:add:fix:00001111100	NKAIN2	0	NA	NA	NA	0	0	Quies	ReprPCWk	Quies	Quies	Quies	Quies	0.0821871	0.322309	0.722316	0.816867	NA	NA	NA	NA	NA	NA
rs76995465	6170	6	124936145	rs58465125	180	casecontrol:add:fix:00001111100	NKAIN2	0	NA	NA	NA	0	0	Quies	ReprPCWk	Quies	Quies	Quies	Quies	0.128026	0.600429	0.562613	0.702937	NA	NA	NA	NA	NA	NA
rs572459786	3860	6	138224472	rs147024035	1760	casecontrol:add:fix:11111111111	NA	0	NA	NA	NA	0	0	Quies	TxWk	Quies	TxWk	Enh	Quies	0.0167427	0.492452	0.591502	0.553788	NA	NA	NA	NA	NA	NA
rs572459786	3860	6	138225144	rs572459786	3860	casecontrol:add:fix:11111111111	NA	0	NA	NA	EBF1	0	0	Quies	Enh	Quies	TxWk	Enh	Quies	0.0149997	0.335447	NA	NA	NA	NA	NA	NA	NA	NA
rs572459786	3860	6	138276957	6:138276957:T:C	1150	casecontrol:add:fix:11111111111	NA	0	NA	NA	PML,POLR2A	0	0	Quies	Quies	Quies	ReprPCWk	TssA	Quies	0.00962512	0.802861	0.653357	0.638182	NA	NA	NA	NA	NA	NA
rs144224092	2480	6	150973623	rs144224092	2480	casecontrol:add:fix:11111111111	PLEKHG1	0	NA	NA	NA	0	0	Quies	TxWk	TxWk	ReprPCWk	ReprPCWk	Quies	0.0166119	0.804494	0.584555	0.550347	NA	NA	NA	NA	NA	NA
rs144224092	2480	6	150974642	rs76450322	160	casecontrol:add:fix:11111111111	PLEKHG1	0	NA	NA	NA	0	0	Quies	TxWk	EnhG	ReprPCWk	ReprPCWk	Quies	0.080475	0.520245	0.397038	0.254697	NA	NA	NA	NA	NA	NA
rs144224092	2480	6	150975077	rs76373799	143	casecontrol:add:fix:11111111111	PLEKHG1	0	NA	NA	NA	0	0	Quies	TxWk	TxWk	ReprPCWk	ReprPCWk	Quies	0.080583	0.514857	0.397038	0.254697	NA	NA	NA	NA	NA	NA
rs144224092	2480	6	150975934	rs79100774	304	casecontrol:add:fix:11111111111	PLEKHG1	0	NA	NA	NA	0	0	Quies	TxWk	TxWk	ReprPCWk	ReprPCWk	Quies	0.0146615	0.836674	0.57489	0.544636	NA	NA	NA	NA	NA	NA
rs144224092	2480	6	150976633	rs141281202	448	casecontrol:add:fix:11111111111	PLEKHG1	0	NA	NA	NA	0	0	Quies	TxWk	TxWk	ReprPCWk	ReprPCWk	Quies	0.0183657	0.888381	0.584555	0.550347	NA	NA	NA	NA	NA	NA
rs144224092	2480	6	150979380	rs114432483	436	casecontrol:add:fix:11111111111	PLEKHG1	0	NA	NA	NA	0	0	Quies	TxWk	TxWk	ReprPCWk	ReprPCWk	Quies	0.0183691	0.888502	NA	NA	NA	NA	NA	NA	NA	NA
rs144224092	2480	6	150979466	rs79719580	725	casecontrol:add:fix:11111111111	PLEKHG1	0	NA	NA	NA	0	0	Quies	TxWk	TxWk	ReprPCWk	ReprPCWk	Quies	0.0185417	0.864587	0.584555	0.550347	NA	NA	NA	NA	NA	NA
rs144224092	2480	6	150980481	rs114726617	718	casecontrol:add:fix:11111111111	PLEKHG1	0	NA	NA	NA	0	0	Quies	TxWk	TxWk	ReprPCWk	ReprPCWk	Quies	0.0185448	0.864838	0.584555	0.550347	NA	NA	NA	NA	NA	NA
rs144224092	2480	6	150981102	rs2131263	486	casecontrol:add:fix:11111111111	PLEKHG1	0	NA	NA	NA	0	0	Quies	TxWk	TxWk	ReprPCWk	ReprPCWk	Quies	0.0184752	0.88476	0.584555	0.550347	NA	NA	NA	NA	NA	NA
rs144224092	2480	6	150982529	rs76924464	325	casecontrol:add:fix:11111111111	PLEKHG1	0	NA	NA	NA	0	0	Quies	TxWk	TxWk	ReprPCWk	ReprPCWk	Quies	0.0163129	0.930078	0.57489	0.544636	NA	NA	NA	NA	NA	NA
rs144224092	2480	6	150987451	rs140906747	216	casecontrol:add:fix:11111111111	PLEKHG1	0	NA	NA	NA	0	0	Enh	TxWk	EnhG	Quies	ReprPCWk	Quies	0.0192781	0.892386	0.585903	0.550621	NA	NA	NA	NA	NA	NA
rs144224092	2480	6	150987990	6:150987990:G:A	282	casecontrol:add:fix:11111111111	PLEKHG1	0	NA	NA	NA	0	0	Quies	TxWk	TxWk	Quies	ReprPCWk	Quies	0.0167082	0.873357	0.126772	0.544636	NA	NA	NA	NA	NA	NA
rs144224092	2480	6	150990836	rs151239948	491	casecontrol:add:fix:11111111111	PLEKHG1	0	NA	NA	NA	0	0	Quies	TxWk	TxWk	Quies	ReprPCWk	Quies	0.0306337	0.902167	0.158126	0.119015	NA	NA	NA	NA	NA	NA
rs144224092	2480	6	150994429	rs151293197	259	casecontrol:add:fix:11111111111	PLEKHG1	0	NA	NA	NA	0	0	Quies	Enh	Enh	ReprPCWk	ReprPCWk	Quies	0.0167748	0.869473	0.57489	0.544636	NA	NA	NA	NA	NA	NA
rs144224092	2480	6	150995459	6:150995459:CAG:C	236	casecontrol:add:fix:11111111111	PLEKHG1	0	NA	NA	NA	0	0	Quies	Enh	TxWk	ReprPCWk	ReprPCWk	Quies	0.0151292	0.725288	0.57489	0.544636	NA	NA	NA	NA	NA	NA
rs144224092	2480	6	150999888	6:150999888:GA:G	182	casecontrol:add:fix:11111111111	PLEKHG1	0	NA	NA	NA	0	0	Quies	Quies	TxWk	ReprPCWk	ReprPCWk	Quies	0.0116148	0.451669	0.562529	0.536276	NA	NA	NA	NA	NA	NA
rs144224092	2480	6	151024244	rs5029651	177	casecontrol:add:fix:11111111111	PLEKHG1	0	NA	NA	NA	0	0	Quies	Quies	TxWk	ReprPCWk	ReprPCWk	Quies	0.0148531	0.45175	0.575079	0.54528	NA	NA	NA	NA	NA	NA
rs144224092	2480	6	151024457	rs143290865	177	casecontrol:add:fix:11111111111	PLEKHG1	0	NA	NA	NA	0	0	Quies	Quies	TxWk	ReprPCWk	ReprPCWk	Quies	0.0148539	0.451952	0.575079	0.54528	NA	NA	NA	NA	NA	NA
rs144224092	2480	6	151026346	rs142712208	161	casecontrol:add:fix:11111111111	PLEKHG1	0	NA	NA	NA	0	0	Quies	Quies	Enh	ReprPCWk	ReprPCWk	Quies	0.0148692	0.492909	0.575079	0.54528	NA	NA	NA	NA	NA	NA
rs144224092	2480	6	151046029	rs151169381	164	casecontrol:add:fix:11111111111	PLEKHG1	0	NA	NA	NA	0	0	Quies	Quies	TxWk	ReprPCWk	ReprPCWk	Quies	0.0124037	0.477763	0.57489	0.544636	NA	NA	NA	NA	NA	NA
rs549107698	1040	7	73013672	rs190152351	163	casecontrol:add:fix:11111111111	MLXIPL	0	MLXIPL	NA	POLR2A	0	0	ReprPCWk	TxWk	ReprPCWk	TxWk	Enh	Quies	0.0188604	0.0107904	NA	NA	NA	NA	NA	NA	NA	NA
rs549107698	1040	7	73129725	rs147850646	1030	casecontrol:add:fix:11111111111	STX1A	0	NA	NA	ZNF263	0	0	EnhBiv	Quies	TxWk	Enh	Enh	Quies	0.0194434	0.00841996	0.424921	0.45472	NA	NA	NA	NA	NA	NA
rs549107698	1040	7	73131238	rs549107698	1040	casecontrol:add:fix:11111111111	STX1A	0	NA	NA	NA	0	0	EnhBiv	Quies	TxWk	Enh	Enh	ReprPCWk	0.019441	0.0083503	0.424921	0.45472	NA	NA	NA	NA	NA	NA
rs549107698	1040	7	73148026	rs190315963	121	casecontrol:add:fix:11111111111	NA	0	NA	NA	NA	0	0	ReprPCWk	TxWk	TxWk	TxWk	ReprPCWk	Quies	0.0167727	0.0733274	0.419347	0.451258	NA	NA	NA	NA	NA	NA
rs549107698	1040	7	73163388	rs184409730	107	casecontrol:add:fix:11111111111	NA	0	NA	NA	NA	0	0	ReprPCWk	Quies	Quies	Quies	Quies	Quies	0.0167899	0.0838177	0.866168	0.452516	NA	NA	NA	NA	NA	NA
rs147029962	1290	7	79563937	rs147029962	1290	subphenotype:het:sma	NA	0	NA	NA	NA	0	0	Quies	ReprPCWk	Quies	Quies	Quies	Quies	0.00943324	0.982142	0.565888	0.540007	NA	NA	NA	NA	NA	NA
rs147029962	1290	7	79615042	rs182002768	137	subphenotype:het:sma	NA	0	NA	NA	NA	0	0	Quies	Quies	Quies	Quies	Quies	Quies	0.00989861	0.98602	0.429374	0.456592	NA	NA	NA	NA	NA	NA
rs146842860	1910	7	109376731	rs146842860	1910	casecontrol:add:cor:11111111111	NA	0	NA	NA	NA	0	0	Quies	Quies	Quies	Quies	Quies	Quies	0.0307937	0.269557	0.64934	0.58696	NA	NA	NA	NA	NA	NA
rs146842860	1910	7	109378086	rs146008106	1230	casecontrol:add:cor:11111111111	NA	0	NA	NA	NA	0	0	Quies	Het	Quies	Quies	Quies	Quies	0.0317661	0.171993	0.650371	0.588939	NA	NA	NA	NA	NA	NA
rs146842860	1910	7	109378276	rs149289295	1220	casecontrol:add:cor:11111111111	NA	0	NA	NA	NA	0	0	Quies	Het	Quies	Quies	Quies	Quies	0.0317675	0.171273	0.650371	0.588939	NA	NA	NA	NA	NA	NA
rs146842860	1910	7	109379011	rs200456867	1150	casecontrol:add:cor:11111111111	NA	0	NA	NA	NA	0	0	Quies	Quies	Quies	Quies	Quies	Quies	0.0317727	0.168443	0.650371	0.588939	NA	NA	NA	NA	NA	NA
rs146842860	1910	7	109379265	rs141612295	1330	casecontrol:add:cor:11111111111	NA	0	NA	NA	NA	0	0	Quies	Quies	Quies	Quies	Quies	Quies	0.0317766	0.165993	0.650371	0.588939	NA	NA	NA	NA	NA	NA
rs146842860	1910	7	109379738	rs115894204	1130	casecontrol:add:cor:11111111111	NA	0	NA	NA	NA	0	0	Quies	Quies	Quies	Quies	Quies	Quies	0.0320649	0.153999	NA	NA	NA	NA	NA	NA	NA	NA
rs146842860	1910	7	109380161	rs139363517	1060	casecontrol:add:cor:11111111111	NA	0	NA	NA	NA	0	0	Quies	Quies	Quies	Quies	Quies	Quies	0.0317802	0.164023	0.697274	0.646348	NA	NA	NA	NA	NA	NA
rs146842860	1910	7	109380717	rs145432570	139	casecontrol:add:fix:11111111111	NA	0	NA	NA	NA	0	0	Quies	Quies	Quies	Quies	Quies	Quies	0.0153494	0.494039	0.61471	0.566112	NA	NA	NA	NA	NA	NA
rs146842860	1910	7	109382729	rs199563892	846	casecontrol:add:cor:11111111111	NA	0	NA	NA	NA	0	0	Quies	Quies	Quies	Quies	Quies	Quies	0.0317783	0.155157	NA	NA	NA	NA	NA	NA	NA	NA
rs146842860	1910	7	109383892	rs115234249	825	casecontrol:add:cor:11111111111	NA	0	NA	NA	NA	0	0	Quies	Quies	Quies	Quies	Quies	Quies	0.0317899	0.15087	0.697274	0.646348	NA	NA	NA	NA	NA	NA
rs146842860	1910	7	109386289	rs149162673	698	casecontrol:add:cor:11111111111	NA	0	NA	NA	NA	0	0	Quies	Quies	Quies	Quies	Quies	Quies	0.0255532	0.127063	0.702941	0.652941	NA	NA	NA	NA	NA	NA
rs146842860	1910	7	109389661	rs140667598	1200	casecontrol:add:cor:11111111111	NA	0	NA	NA	NA	0	0	Quies	Quies	Quies	Quies	Quies	Quies	0.0318154	0.132471	0.697274	0.646348	NA	NA	NA	NA	NA	NA
rs146842860	1910	7	109390347	rs149635111	1270	casecontrol:add:cor:11111111111	NA	0	NA	NA	NA	0	0	Quies	Quies	Quies	Quies	Quies	Quies	0.032136	0.117932	0.697274	0.646348	NA	NA	NA	NA	NA	NA
rs146842860	1910	7	109390564	rs148721498	1270	casecontrol:add:cor:11111111111	NA	0	NA	NA	NA	0	0	Quies	Quies	Quies	Quies	Quies	Quies	0.0321357	0.117811	0.697274	0.646348	NA	NA	NA	NA	NA	NA
rs146842860	1910	7	109392936	rs138942109	1180	casecontrol:add:cor:11111111111	NA	0	NA	NA	NA	0	0	Quies	Quies	Quies	Quies	Quies	Quies	0.0318217	0.131545	0.697274	0.646348	NA	NA	NA	NA	NA	NA
rs146842860	1910	7	109393156	rs146296810	1180	casecontrol:add:cor:11111111111	NA	0	NA	NA	NA	0	0	Quies	Quies	Quies	Quies	Quies	Quies	0.0318258	0.131611	0.697274	0.646348	NA	NA	NA	NA	NA	NA
rs146842860	1910	7	109394410	rs144240430	1070	casecontrol:add:cor:11111111111	NA	0	NA	NA	NA	0	0	Quies	Quies	Quies	Quies	Quies	Quies	0.0321681	0.145652	0.720478	0.673144	NA	NA	NA	NA	NA	NA
rs146842860	1910	7	109395198	rs148385258	1060	casecontrol:add:cor:11111111111	NA	0	NA	NA	NA	0	0	Quies	Quies	Quies	Quies	Quies	Quies	0.0321857	0.146211	0.720478	0.673144	NA	NA	NA	NA	NA	NA
rs146842860	1910	7	109395765	rs199582570	986	casecontrol:add:cor:11111111111	NA	0	NA	NA	NA	0	0	Quies	Quies	Quies	Quies	Quies	Quies	0.0321485	0.141615	0.650371	0.588939	NA	NA	NA	NA	NA	NA
rs146842860	1910	7	109395859	rs144025835	984	casecontrol:add:cor:11111111111	NA	0	NA	NA	NA	0	0	Quies	Quies	Quies	Quies	Quies	Quies	0.0321511	0.141718	0.697274	0.646348	NA	NA	NA	NA	NA	NA
rs146842860	1910	7	109396458	rs144980427	1070	casecontrol:add:cor:11111111111	NA	0	NA	NA	NA	0	0	Quies	Quies	Quies	Quies	Quies	Quies	0.0318559	0.129503	0.724976	0.674206	NA	NA	NA	NA	NA	NA
rs146842860	1910	7	109397925	rs139757973	1050	casecontrol:add:cor:11111111111	NA	0	NA	NA	NA	0	0	Quies	Quies	Quies	Quies	Quies	Quies	0.0318923	0.130987	NA	NA	NA	NA	NA	NA	NA	NA
rs146842860	1910	7	109401890	rs138129507	983	casecontrol:add:cor:11111111111	NA	0	NA	NA	NA	0	0	Quies	Quies	Quies	Het	Quies	Quies	0.0319882	0.135012	NA	NA	NA	NA	NA	NA	NA	NA
rs146842860	1910	7	109402752	rs149812663	1600	casecontrol:add:cor:11111111111	NA	0	NA	NA	NA	0	0	Quies	Quies	Quies	Het	Quies	Quies	0.0359434	0.202454	0.73898	0.683011	NA	NA	NA	NA	NA	NA
rs146842860	1910	7	109402854	rs142822431	1630	casecontrol:add:cor:11111111111	NA	0	NA	NA	NA	0	0	Quies	Quies	Quies	Quies	Quies	Quies	0.0359187	0.20698	0.720478	0.673144	NA	NA	NA	NA	NA	NA
rs146842860	1910	7	109403529	rs200150113	1470	casecontrol:add:fix:11111111111	NA	0	NA	NA	NA	0	0	Quies	Quies	Quies	Quies	Quies	Quies	0.0364918	0.176035	0.657354	0.591984	NA	NA	NA	NA	NA	NA
rs146842860	1910	7	109404080	rs147890308	1540	casecontrol:add:fix:11111111111	NA	0	NA	AC073387.2::non_coding_exon_variant,nc_transcript_variant	NA	0	0	Quies	Quies	Quies	Quies	Quies	Quies	0.0365102	0.188014	0.737314	0.681702	NA	NA	NA	NA	NA	NA
rs146842860	1910	7	109408027	rs138083401	481	casecontrol:add:cor:11111111111	NA	0	NA	NA	NA	0	0	Quies	Quies	Quies	Het	Quies	Quies	0.0323785	0.145085	0.723855	0.661446	NA	NA	NA	NA	NA	NA
rs146842860	1910	7	109410163	rs148457029	429	casecontrol:add:cor:11111111111	NA	0	NA	NA	NA	0	0	Quies	Quies	Quies	Het	Het	Quies	0.0325267	0.145891	0.723855	0.661446	NA	NA	NA	NA	NA	NA
rs146842860	1910	7	109410472	rs144853196	429	casecontrol:add:cor:11111111111	NA	0	NA	NA	NA	0	0	Quies	Quies	Quies	Het	Het	Quies	0.0325269	0.145952	0.723855	0.661446	NA	NA	NA	NA	NA	NA
rs146842860	1910	7	109411997	rs141817458	1170	casecontrol:add:cor:11111111111	NA	0	NA	NA	NA	0	0	Quies	Quies	Quies	Het	Het	Quies	0.0364594	0.217106	0.737314	0.681702	NA	NA	NA	NA	NA	NA
rs146842860	1910	7	109412288	rs144116208	1170	casecontrol:add:cor:11111111111	NA	0	NA	NA	NA	0	0	Het	Quies	Quies	Het	Het	Quies	0.0364598	0.217137	0.737314	0.681702	NA	NA	NA	NA	NA	NA
rs7782691	1930	7	146066162	rs144868064	1130	subphenotype:het:other	CNTNAP2	0	NA	NA	NA	0	0	Quies	Quies	Quies	Quies	Quies	Quies	0.178322	0.371917	0.232124	0.152686	NA	NA	NA	NA	NA	NA
rs7782691	1930	7	146066621	rs7782691	1930	subphenotype:dom:other	CNTNAP2	0	NA	NA	NA	0	0	Quies	Quies	Quies	Quies	Quies	Quies	0.18907	0.500415	0.16855	0.119586	NA	NA	NA	NA	NA	NA
rs7782691	1930	7	146183138	7:146183138:C	257	subphenotype:add:cm_sma_other_ind	CNTNAP2	0	NA	NA	NA	0	0	Quies	Quies	Quies	Quies	Quies	Quies	0.547527	0.663749	NA	NA	NA	NA	NA	NA	NA	NA
rs7821609	1580	8	4014579	rs7821609	1580	subphenotype:rec:cm_sma_other_cor	CSMD1	0	NA	NA	NA	0	0	Quies	Quies	Quies	Quies	Quies	Quies	0.476329	0.648117	0.773624	0.8125	NA	NA	NA	NA	NA	NA
rs115192530	1260	8	14503457	rs1510442	222	casecontrol:het:cor:11000000000	SGCZ	0	NA	NA	NA	0	0	Quies	Quies	Quies	Quies	Quies	Quies	0.481766	0.226516	NA	NA	NA	NA	NA	NA	NA	NA
rs115192530	1260	8	14596777	rs115192530	1260	subphenotype:add:cm	SGCZ	0	NA	NA	NA	0	0	Quies	Quies	Quies	Quies	Quies	Quies	0.0494217	0.453899	0.708923	0.624556	NA	NA	NA	NA	NA	NA
rs12335348	2050	8	27930877	rs12335348	2050	casecontrol:add:fix:11111111111	NUGGC	0	NA	NA	NA	0	0	ReprPCWk	TssAFlnk	Quies	TssAFlnk	ReprPCWk	Quies	0.251942	0.142945	0.241147	0.457453	NA	NA	NA	NA	NA	NA
rs75060108	2600	8	31634881	rs61382516	168	casecontrol:het:fix:11111111111	NRG1	0	NA	NA	NA	0	0	Quies	ReprPCWk	Quies	Quies	Quies	Quies	0.0643617	0.27601	0.269157	0.359707	NA	NA	NA	NA	NA	NA
rs75060108	2600	8	31636102	rs79863643	171	casecontrol:het:fix:11111111111	NRG1	0	NA	NA	NA	0	0	Quies	ReprPCWk	Enh	Quies	Quies	Quies	0.0644163	0.27076	0.269157	0.359707	NA	NA	NA	NA	NA	NA
rs75060108	2600	8	31637551	rs75232965	107	casecontrol:add:fix:11111111111	NRG1	0	NA	NA	NA	0	0	Quies	ReprPCWk	TxWk	Quies	Quies	Quies	0.064363	0.261093	0.278626	0.364632	NA	NA	NA	NA	NA	NA
rs75060108	2600	8	31641600	rs79029156	122	casecontrol:add:fix:11111111111	NRG1	0	NA	NA	NA	0	0	Quies	ReprPCWk	TxWk	Het	Quies	Quies	0.0645131	0.249243	0.275875	0.361596	NA	NA	NA	NA	NA	NA
rs75060108	2600	8	31652650	rs112476966	805	casecontrol:het:fix:11111111111	NRG1	0	NA	NA	NA	0	0	Quies	ReprPCWk	Quies	Quies	Quies	Quies	0.0682228	0.188104	0.741227	0.356528	NA	NA	NA	NA	NA	NA
rs75060108	2600	8	31654796	rs80212814	358	casecontrol:het:fix:11111111111	NRG1	0	NA	NA	NA	0	0	Quies	ReprPCWk	Quies	Quies	Quies	Quies	0.0666869	0.148931	0.259316	0.352359	NA	NA	NA	NA	NA	NA
rs75060108	2600	8	31673201	rs111722705	165	casecontrol:het:fix:11111111111	NRG1	0	NA	NA	NA	0	0	Quies	ReprPCWk	Quies	Quies	Quies	Quies	0.0736977	0.159925	0.246879	0.337892	NA	NA	NA	NA	NA	NA
rs75060108	2600	8	31677271	rs78845477	449	casecontrol:het:fix:11111111111	NRG1	0	NA	NA	NA	0	0	Quies	Quies	Quies	Quies	Quies	Quies	0.0746119	0.170395	0.248215	0.340943	NA	NA	NA	NA	NA	NA
rs75060108	2600	8	31683581	rs79636316	893	casecontrol:het:fix:11111111111	NRG1	0	NA	NA	NA	0	0	Quies	Quies	Quies	Het	Quies	Quies	0.0685146	0.101555	0.261728	0.352215	NA	NA	NA	NA	NA	NA
rs75060108	2600	8	31683613	rs76855043	1510	casecontrol:het:fix:11111111111	NRG1	0	NA	NA	NA	0	0	Quies	Quies	Quies	Het	Quies	Quies	0.0752527	0.195902	0.243049	0.339389	NA	NA	NA	NA	NA	NA
rs75060108	2600	8	31688339	rs75486048	1140	casecontrol:het:fix:11111111111	NRG1	0	NA	NA	NA	0	0	Quies	Het	Quies	Het	Quies	Quies	0.0684564	0.102897	0.268879	0.354352	NA	NA	NA	NA	NA	NA
rs75060108	2600	8	31688471	rs77021721	231	subphenotype:het:cm_other_fix	NRG1	0	NA	NA	NA	0	0	Quies	Het	Quies	Het	Quies	Quies	0.0432771	0.0492693	0.325059	0.397173	NA	NA	NA	NA	NA	NA
rs75060108	2600	8	31690489	rs78586239	674	casecontrol:het:fix:11111111111	NRG1	0	NA	NA	NA	0	0	Quies	Quies	Quies	Quies	Quies	Quies	0.0680874	0.0943674	0.270295	0.35834	NA	NA	NA	NA	NA	NA
rs75060108	2600	8	31691350	rs200525619	1780	casecontrol:het:fix:11111111111	NRG1	0	NA	NA	BCL3,GABPA,ATF3,ZBTB33,REST,ELF1,TCF12,FOS,NR3C1,STAT3,EP300,MYC,FOSL2,MAX	0	0	Quies	Quies	Quies	Quies	Quies	Quies	0.0737325	0.166173	0.25706	0.346889	NA	NA	NA	NA	NA	NA
rs75060108	2600	8	31691351	rs201457669	1780	casecontrol:het:fix:11111111111	NRG1	0	NA	NA	BCL3,GABPA,ATF3,ZBTB33,REST,ELF1,TCF12,FOS,NR3C1,STAT3,EP300,MYC,FOSL2,MAX	0	0	Quies	Quies	Quies	Quies	Quies	Quies	0.0737322	0.166171	0.25706	0.346889	NA	NA	NA	NA	NA	NA
rs75060108	2600	8	31691354	rs116706626	1070	casecontrol:het:fix:11111111111	NRG1	0	NA	NA	BCL3,GABPA,ATF3,ZBTB33,REST,ELF1,TCF12,FOS,NR3C1,STAT3,EP300,MYC,FOSL2,MAX	0	0	Quies	Quies	Quies	Quies	Quies	Quies	0.0733591	0.147058	0.255246	0.344783	NA	NA	NA	NA	NA	NA
rs75060108	2600	8	31691759	rs75060108	2600	casecontrol:het:fix:11111111111	NRG1	0	NA	NA	NA	0	0	Quies	Quies	Quies	Quies	Quies	Quies	0.0740579	0.172411	0.182345	0.259373	NA	NA	NA	NA	NA	NA
rs75060108	2600	8	31699216	rs77260065	1310	casecontrol:het:fix:11111111111	NRG1	0	NA	NA	NA	0	0	Quies	Quies	Quies	Het	Quies	Quies	0.0681861	0.0973918	0.268879	0.354352	NA	NA	NA	NA	NA	NA
rs75060108	2600	8	31703238	rs58302300	197	casecontrol:het:fix:11111111111	NRG1	0	NA	NA	NA	0	0	Quies	Quies	Quies	Het	Quies	Quies	0.0496921	0.0871772	0.317376	0.387694	NA	NA	NA	NA	NA	NA
rs75060108	2600	8	31708397	rs7822924	1120	casecontrol:het:fix:11111111111	NRG1	0	NA	NA	NA	0	0	Quies	Quies	Quies	Het	Quies	Quies	0.0684494	0.101293	0.261728	0.352215	NA	NA	NA	NA	NA	NA
rs75060108	2600	8	31709950	rs149123452	836	casecontrol:het:fix:11111111111	NRG1	0	NA	NA	NA	0	0	Quies	Quies	Quies	Quies	Quies	Quies	0.0614274	0.225797	0.244397	0.310721	NA	NA	NA	NA	NA	NA
rs75060108	2600	8	31711811	rs192499796	1110	casecontrol:het:fix:11111111111	NRG1	0	NA	NA	NA	0	0	Quies	Quies	Quies	Quies	Quies	Quies	0.0679642	0.0968723	NA	NA	NA	NA	NA	NA	NA	NA
rs75060108	2600	8	31721457	rs78859536	679	casecontrol:het:fix:11111111111	NRG1	0	NA	NA	NA	0	0	ReprPCWk	Quies	Quies	Het	Quies	Quies	0.0682963	0.0994289	0.268879	0.354352	NA	NA	NA	NA	NA	NA
rs75060108	2600	8	31724066	rs74359947	614	casecontrol:het:fix:11111111111	NRG1	0	NA	NA	NA	0	0	ReprPCWk	Quies	Quies	Het	Quies	Quies	0.0682439	0.0995193	0.268879	0.354352	NA	NA	NA	NA	NA	NA
rs75060108	2600	8	31725398	rs75053942	180	casecontrol:het:fix:11111111111	NRG1	0	NA	NA	NA	0	0	ReprPCWk	Quies	Quies	Het	Quies	Quies	0.0494786	0.0874978	0.317376	0.387694	NA	NA	NA	NA	NA	NA
rs75060108	2600	8	31726008	rs78751824	183	casecontrol:het:fix:11111111111	NRG1	0	NA	NA	NA	0	0	ReprPCWk	Quies	Quies	Het	Quies	Quies	0.0494826	0.0873951	0.317376	0.387694	NA	NA	NA	NA	NA	NA
rs75060108	2600	8	31726874	rs113602273	1630	casecontrol:het:fix:11111111111	NRG1	0	NA	NA	FOS	0	0	ReprPCWk	Quies	Quies	Het	Quies	Quies	0.0688484	0.104262	0.261728	0.352215	NA	NA	NA	NA	NA	NA
rs75060108	2600	8	31726932	rs80200473	1030	casecontrol:het:fix:11111111111	NRG1	0	NA	NA	FOS	0	0	ReprPCWk	Quies	Quies	Het	Quies	Quies	0.0683181	0.100881	0.261728	0.352215	NA	NA	NA	NA	NA	NA
rs75060108	2600	8	31727419	rs75860517	560	casecontrol:het:fix:11111111111	NRG1	0	NA	NA	NA	0	0	Quies	Quies	Quies	Het	Quies	Quies	0.0681864	0.0996694	0.268879	0.354352	NA	NA	NA	NA	NA	NA
rs75060108	2600	8	31728105	rs74727626	547	casecontrol:het:fix:11111111111	NRG1	0	NA	NA	NA	0	0	Quies	Quies	Quies	Quies	Quies	Quies	0.0681869	0.0995241	0.261728	0.352215	NA	NA	NA	NA	NA	NA
rs75060108	2600	8	31731435	rs113563823	460	casecontrol:het:fix:11111111111	NRG1	0	NA	NA	NA	0	0	Quies	Quies	Quies	Quies	Quies	Quies	0.0680524	0.103459	0.268879	0.354352	NA	NA	NA	NA	NA	NA
rs75060108	2600	8	31731610	rs74554706	346	casecontrol:het:fix:11111111111	NRG1	0	NA	NA	NA	0	0	Quies	Quies	Quies	Quies	Quies	Quies	0.0685303	0.109748	0.260424	0.34993	NA	NA	NA	NA	NA	NA
rs75060108	2600	8	31732799	rs75717051	363	casecontrol:het:fix:11111111111	NRG1	0	NA	NA	NA	0	0	Quies	Quies	Quies	Quies	Quies	Quies	0.0684689	0.104473	NA	NA	NA	NA	NA	NA	NA	NA
rs75060108	2600	8	31734104	rs57517056	386	casecontrol:het:fix:11111111111	NRG1	0	NA	NA	NA	0	0	Quies	Quies	Quies	Quies	Quies	Quies	0.0689174	0.100315	0.260424	0.34993	NA	NA	NA	NA	NA	NA
rs75060108	2600	8	31734354	rs75497706	683	casecontrol:het:fix:11111111111	NRG1	0	NA	NA	NA	0	0	Quies	Quies	Quies	Quies	Quies	Quies	0.0685809	0.106778	0.262569	0.356528	NA	NA	NA	NA	NA	NA
rs75060108	2600	8	31734957	rs142581838	238	casecontrol:add:fix:11111111111	NRG1	0	NA	NA	NA	0	0	Quies	Quies	Quies	Quies	Quies	Quies	0.0653515	0.111522	0.604985	0.35834	NA	NA	NA	NA	NA	NA
rs75060108	2600	8	31739732	rs77501082	769	casecontrol:het:fix:11111111111	NRG1	0	NA	NA	NA	0	0	Quies	Quies	Quies	Quies	Quies	Quies	0.0685939	0.109494	0.260424	0.34993	NA	NA	NA	NA	NA	NA
rs75060108	2600	8	31741690	rs77156621	414	casecontrol:het:fix:11111111111	NRG1	0	NA	NA	NA	0	0	Quies	Quies	Quies	Quies	Quies	Quies	0.0684901	0.108113	0.261728	0.352215	NA	NA	NA	NA	NA	NA
rs75060108	2600	8	31741744	rs111630978	414	casecontrol:het:fix:11111111111	NRG1	0	NA	NA	NA	0	0	Quies	Quies	Quies	Quies	Quies	Quies	0.0684906	0.108124	0.261728	0.352215	NA	NA	NA	NA	NA	NA
rs75060108	2600	8	31742755	rs76778267	719	casecontrol:het:fix:11111111111	NRG1	0	NA	NA	NA	0	0	Quies	Quies	Quies	Quies	Quies	Quies	0.0686153	0.11002	0.262569	0.356528	NA	NA	NA	NA	NA	NA
rs75060108	2600	8	31748583	rs79663128	295	subphenotype:het:cm_other_fix	NRG1	0	NA	NA	NA	0	0	Quies	Quies	Quies	Het	Quies	Quies	0.0700051	0.129959	NA	NA	NA	NA	NA	NA	NA	NA
rs75060108	2600	8	31751406	rs78885437	272	casecontrol:het:fix:11111111111	NRG1	0	NA	NA	NA	0	0	Quies	Quies	Quies	Quies	Quies	Quies	0.0700199	0.13022	0.259316	0.352359	NA	NA	NA	NA	NA	NA
rs75060108	2600	8	31756595	rs58481985	222	casecontrol:het:fix:11111111111	NRG1	0	NA	NA	NA	0	0	Quies	Quies	Quies	Quies	Quies	Quies	0.068626	0.122385	NA	NA	NA	NA	NA	NA	NA	NA
rs75060108	2600	8	31756797	rs377312764	275	casecontrol:het:fix:11111111111	NRG1	0	NA	NA	NA	0	0	Quies	Quies	Quies	Quies	Quies	Quies	0.0700156	0.129722	0.259316	0.352359	NA	NA	NA	NA	NA	NA
rs75060108	2600	8	31762692	rs75926790	127	casecontrol:het:fix:11111111111	NRG1	0	NA	NA	NA	0	0	Quies	Quies	Quies	Quies	Quies	Quies	0.0494849	0.0802074	0.312599	0.388493	NA	NA	NA	NA	NA	NA
rs75060108	2600	8	31762725	rs75268555	512	subphenotype:het:cm_other_fix	NRG1	0	NA	NA	NA	0	0	Quies	Quies	Quies	Quies	Quies	Quies	0.070118	0.130758	0.262722	0.353665	NA	NA	NA	NA	NA	NA
rs75060108	2600	8	31764225	rs59160190	295	casecontrol:het:fix:11111111111	NRG1	0	NA	NA	NA	0	0	Quies	Quies	Quies	Quies	Quies	Quies	0.0700028	0.128813	0.262722	0.353665	NA	NA	NA	NA	NA	NA
rs75060108	2600	8	31772107	rs57699277	580	casecontrol:het:fix:11111111111	NRG1	0	NA	NA	NA	0	0	Quies	ReprPCWk	Quies	Quies	Quies	Quies	0.0657341	0.284275	0.268879	0.354352	NA	NA	NA	NA	NA	NA
rs75060108	2600	8	31773805	rs59689481	608	casecontrol:het:fix:11111111111	NRG1	0	NA	NA	NA	0	0	Quies	Quies	Quies	Quies	Quies	Quies	0.0657694	0.284443	0.261728	0.352215	NA	NA	NA	NA	NA	NA
rs75060108	2600	8	31774186	8:31774186:T:C	357	casecontrol:het:fix:11111111111	NRG1	0	NA	NA	NA	0	0	Quies	Quies	Quies	Quies	Quies	Quies	0.0656144	0.281981	0.270295	0.35834	NA	NA	NA	NA	NA	NA
rs75060108	2600	8	31775426	rs147419900	566	casecontrol:het:fix:11111111111	NRG1	0	NA	NA	NA	0	0	Quies	Quies	Quies	Quies	Quies	Quies	0.0657253	0.287185	0.268879	0.354352	NA	NA	NA	NA	NA	NA
rs75060108	2600	8	31776170	rs200867828	342	casecontrol:het:fix:11111111111	NRG1	0	NA	NA	NA	0	0	Quies	Quies	Quies	Quies	Quies	Quies	0.0631083	0.310573	0.275875	0.361596	NA	NA	NA	NA	NA	NA
rs75060108	2600	8	31778425	8:31778425:C	340	casecontrol:het:fix:11111111111	NRG1	0	NA	NA	NA	0	0	Quies	Quies	Quies	Het	Quies	Quies	0.0644009	0.382763	NA	NA	NA	NA	NA	NA	NA	NA
rs199722126	6100	8	74497378	rs199722126	6100	casecontrol:het:fix:11111111111	STAU2	0	NA	NA	NA	0	0	TxWk	TxWk	TxWk	TxWk	TxWk	TxWk	0.123048	0.600885	0.590463	0.787325	NA	NA	NA	NA	NA	NA
rs199722126	6100	8	74667281	rs138716563	151	casecontrol:add:fix:11111111111	NA	0	NA	NA	NA	0	0	Quies	Quies	TxWk	ReprPCWk	TxWk	Quies	0.0826205	0.586475	0.829997	0.722022	NA	NA	NA	NA	NA	NA
rs199722126	6100	8	74673358	rs73334843	444	casecontrol:add:fix:11111111111	NA	0	NA	NA	NA	0	0	Quies	Quies	TxWk	Quies	Quies	Quies	0.154619	0.727778	0.752105	0.858934	NA	NA	NA	NA	NA	NA
rs199722126	6100	8	74674597	rs148083307	391	casecontrol:add:fix:11111111111	NA	0	NA	NA	NA	0	0	Quies	Quies	Enh	Quies	Quies	Quies	0.152534	0.723994	0.754337	0.856614	NA	NA	NA	NA	NA	NA
rs199722126	6100	8	74677455	rs61417099	680	casecontrol:add:fix:11111111111	NA	0	NA	NA	NA	0	0	Quies	Quies	Quies	Quies	Quies	Quies	0.143977	0.608319	NA	NA	NA	NA	NA	NA	NA	NA
rs199722126	6100	8	74685741	rs376591727	220	casecontrol:add:fix:11111111111	NA	0	NA	NA	NA	0	0	Quies	Quies	Quies	Quies	Quies	Quies	0.771642	0.733284	NA	NA	NA	NA	NA	NA	NA	NA
rs199722126	6100	8	74685745	rs71500507	220	casecontrol:add:fix:11111111111	NA	0	NA	NA	NA	0	0	Quies	Quies	Quies	Quies	Quies	Quies	0.771642	0.733265	NA	NA	NA	NA	NA	NA	NA	NA
rs199722126	6100	8	74686419	rs73316825	435	casecontrol:add:fix:11111111111	NA	0	NA	NA	NA	0	0	Quies	Quies	Quies	TxWk	Enh	Quies	0.118568	0.40109	0.893374	0.457468	NA	NA	NA	NA	NA	NA
rs199722126	6100	8	74690631	rs73689048	630	casecontrol:add:fix:11111111111	NA	0	NA	NA	NA	0	0	Quies	TxWk	Quies	ReprPCWk	TxWk	Quies	0.118496	0.404711	0.896924	0.461871	NA	NA	NA	NA	NA	NA
rs199722126	6100	8	74691606	rs59799985	444	casecontrol:add:fix:11111111111	NA	0	NA	NA	NA	0	0	Quies	TxWk	Quies	Quies	TxWk	Quies	0.118643	0.410431	NA	NA	NA	NA	NA	NA	NA	NA
rs199722126	6100	8	74692097	rs73322631	387	casecontrol:add:fix:11111111111	NA	0	NA	NA	NA	0	0	Quies	TxWk	Quies	Quies	TxWk	Quies	0.118482	0.406131	0.892987	0.461753	NA	NA	NA	NA	NA	NA
rs199722126	6100	8	74697953	rs59893471	604	casecontrol:add:fix:11111111111	UBE2W	0	NA	NA	NA	0	0	TxWk	TxWk	Quies	Quies	TxWk	Quies	0.118626	0.414695	0.894277	0.450684	NA	NA	NA	NA	NA	NA
rs199722126	6100	8	74700962	rs73322640	572	casecontrol:add:fix:11111111111	UBE2W	1	UBE2W	UBE2W::3_prime_UTR_variant	NA	0	0	Tx	TxWk	TxWk	TxWk	TxWk	Quies	0.11869	0.41627	0.894277	0.450684	NA	NA	NA	NA	NA	NA
rs199722126	6100	8	74705886	rs3739349	432	casecontrol:add:fix:11111111111	UBE2W	1	UBE2W	UBE2W::3_prime_UTR_variant,UBE2W::3_prime_UTR_variant,NMD_transcript_variant	POLR2A,STAT3,CEBPB,E2F4,FOS	0	0	TxWk	Tx	TxWk	Tx	TxWk	Quies	0.118687	0.416227	0.894277	0.450684	NA	NA	NA	NA	NA	NA
rs199722126	6100	8	74707697	rs73689053	294	casecontrol:add:fix:11111111111	UBE2W	0	UBE2W	NA	NA	0	0	Tx	Tx	TxWk	TxWk	TxWk	Quies	0.117857	0.408943	0.895646	0.457772	NA	NA	NA	NA	NA	NA
rs199722126	6100	8	74708694	rs73322651	438	casecontrol:add:fix:11111111111	UBE2W	0	UBE2W	NA	NA	0	0	Tx	Tx	TxWk	TxWk	TxWk	Quies	0.118687	0.416229	0.896924	0.461871	NA	NA	NA	NA	NA	NA
rs199722126	6100	8	74713699	rs73322659	404	casecontrol:add:fix:11111111111	UBE2W	0	UBE2W	NA	NA	0	0	TxWk	TxWk	TxWk	TxWk	TxWk	Quies	0.118688	0.41623	0.894277	0.450684	NA	NA	NA	NA	NA	NA
rs199722126	6100	8	74716024	rs111586123	404	casecontrol:add:fix:11111111111	UBE2W	0	UBE2W	NA	NA	0	0	TxWk	TxWk	TxWk	TxWk	TxWk	Quies	0.118688	0.41623	0.894277	0.450684	NA	NA	NA	NA	NA	NA
rs199722126	6100	8	74716163	rs112781526	365	casecontrol:add:fix:11111111111	UBE2W	0	UBE2W	NA	NA	0	0	TxWk	TxWk	TxWk	TxWk	TxWk	Quies	0.118982	0.417038	0.899302	0.464969	NA	NA	NA	NA	NA	NA
rs199722126	6100	8	74716293	rs77329988	244	casecontrol:add:fix:11111111111	UBE2W	0	UBE2W	NA	NA	0	0	TxWk	TxWk	TxWk	TxWk	TxWk	Quies	0.119004	0.418633	0.899302	0.464969	NA	NA	NA	NA	NA	NA
rs199722126	6100	8	74717369	rs80295587	409	casecontrol:add:fix:11111111111	UBE2W	0	UBE2W	NA	NA	0	0	Tx	Tx	Tx	TxWk	TxWk	Quies	0.11868	0.416336	0.895646	0.457772	NA	NA	NA	NA	NA	NA
rs199722126	6100	8	74717739	rs73322670	404	casecontrol:add:fix:11111111111	UBE2W	0	UBE2W	NA	NA	0	0	TxWk	Tx	TxWk	TxWk	TxWk	Quies	0.118688	0.416231	0.894277	0.450684	NA	NA	NA	NA	NA	NA
rs199722126	6100	8	74720312	rs58857949	613	casecontrol:add:fix:11111111111	UBE2W	0	UBE2W	NA	NA	0	0	Tx	Tx	TxWk	TxWk	TxWk	Quies	0.118688	0.416232	0.896924	0.461871	NA	NA	NA	NA	NA	NA
rs199722126	6100	8	74723456	rs73322675	582	casecontrol:add:fix:11111111111	UBE2W	0	UBE2W	NA	NA	0	0	TxWk	TxWk	TxWk	TxWk	TxWk	Quies	0.118715	0.416441	0.896924	0.461871	NA	NA	NA	NA	NA	NA
rs199722126	6100	8	74728129	rs73322684	498	casecontrol:add:fix:11111111111	UBE2W	0	UBE2W	NA	NA	0	0	TxWk	TxWk	TxWk	TxWk	TxWk	Quies	0.118941	0.418749	0.892987	0.461753	NA	NA	NA	NA	NA	NA
rs199722126	6100	8	74732403	rs73689065	472	casecontrol:add:fix:11111111111	UBE2W	0	UBE2W	NA	NA	0	0	TxWk	Tx	TxWk	TxWk	TxWk	Quies	0.118434	0.42825	0.894277	0.450684	NA	NA	NA	NA	NA	NA
rs199722126	6100	8	74733727	rs73338465	416	casecontrol:add:fix:11111111111	UBE2W	0	UBE2W	NA	NA	0	0	TxWk	Tx	TxWk	TxWk	TxWk	Quies	0.118807	0.424866	NA	NA	NA	NA	NA	NA	NA	NA
rs199722126	6100	8	74735012	rs144829307	516	casecontrol:add:fix:11111111111	UBE2W	0	UBE2W	NA	NA	0	0	TxWk	TxWk	TxWk	TxWk	Tx	Quies	0.0466151	0.495407	0.708783	0.173039	NA	NA	NA	NA	NA	NA
rs199722126	6100	8	74735018	rs57617416	420	casecontrol:add:fix:11111111111	UBE2W	0	UBE2W	NA	NA	0	0	TxWk	TxWk	TxWk	TxWk	Tx	Quies	0.119497	0.426291	0.65513	0.459221	GDAP1	NA	NA	NA	NA	NA
rs199722126	6100	8	74739820	rs73338471	479	casecontrol:add:fix:11111111111	UBE2W	0	UBE2W	NA	NA	0	0	TxWk	Tx	TxWk	TxWk	Tx	Quies	0.119748	0.402982	0.921577	0.536828	NA	NA	NA	NA	NA	NA
rs199722126	6100	8	74741766	rs73689070	406	casecontrol:add:fix:11111111111	UBE2W	0	UBE2W	NA	NA	0	0	TxWk	Enh	TxWk	TxWk	TxWk	Quies	0.118493	0.424362	0.894277	0.450684	NA	NA	NA	NA	NA	NA
rs199722126	6100	8	74742313	rs60537591	378	casecontrol:add:fix:11111111111	UBE2W	0	UBE2W	NA	NA	0	0	TxWk	Enh	TxWk	TxWk	TxWk	Quies	0.118716	0.416443	0.894277	0.450684	NA	NA	NA	NA	NA	NA
rs199722126	6100	8	74743451	rs73338476	598	casecontrol:add:fix:11111111111	UBE2W	0	UBE2W	AC022826.1::non_coding_exon_variant,nc_transcript_variant	NA	0	0	Tx	Enh	TxWk	TxWk	TxWk	Quies	0.118623	0.419011	0.894277	0.450684	NA	NA	NA	NA	NA	NA
rs199722126	6100	8	74743516	rs73689073	378	casecontrol:add:fix:11111111111	UBE2W	0	UBE2W	AC022826.1::non_coding_exon_variant,nc_transcript_variant	NA	0	0	Tx	Enh	TxWk	TxWk	TxWk	Quies	0.118716	0.416443	0.894277	0.450684	NA	NA	NA	NA	NA	NA
rs199722126	6100	8	74743581	rs73338480	378	casecontrol:add:fix:11111111111	UBE2W	0	UBE2W	AC022826.1::non_coding_exon_variant,nc_transcript_variant	NA	0	0	Tx	Enh	TxWk	TxWk	TxWk	Quies	0.118716	0.416443	0.894277	0.450684	NA	NA	NA	NA	NA	NA
rs199722126	6100	8	74743699	rs74704948	378	casecontrol:add:fix:11111111111	UBE2W	0	UBE2W	AC022826.1::non_coding_exon_variant,nc_transcript_variant	NA	0	0	TxWk	Enh	TxWk	TxWk	TxWk	Quies	0.118716	0.416443	0.894277	0.450684	NA	NA	NA	NA	NA	NA
rs199722126	6100	8	74743963	rs371752599	139	casecontrol:add:fix:11111111111	UBE2W	0	UBE2W	NA	NA	0	0	TxWk	Enh	TxWk	TxWk	TxWk	Quies	0.122668	0.40545	NA	NA	NA	NA	NA	NA	NA	NA
rs199722126	6100	8	74745164	rs113227546	378	casecontrol:add:fix:11111111111	UBE2W	0	UBE2W	NA	NA	0	0	TxWk	TxWk	TxWk	TxWk	TxWk	Quies	0.118716	0.416443	0.894277	0.450684	NA	NA	NA	NA	NA	NA
rs199722126	6100	8	74745670	rs73689077	378	casecontrol:add:fix:11111111111	UBE2W	0	UBE2W	NA	NA	0	0	TxWk	TxWk	TxWk	TxWk	TxWk	Quies	0.118716	0.416443	NA	NA	NA	NA	NA	NA	NA	NA
rs199722126	6100	8	74746271	rs73689078	382	casecontrol:add:fix:11111111111	UBE2W	0	UBE2W	RN7SL760P::non_coding_exon_variant,nc_transcript_variant	NA	0	0	TxWk	TxWk	TxWk	TxWk	TxWk	Quies	0.118752	0.416995	0.896924	0.461871	NA	NA	NA	NA	NA	NA
rs199722126	6100	8	74750114	kgp20243087	444	casecontrol:add:fix:11111111111	UBE2W	0	UBE2W	NA	POLR2A,MAFK	0	0	TxWk	Enh	Quies	TxWk	TxWk	Quies	0.118893	0.393699	0.894277	0.450684	NA	NA	NA	NA	NA	NA
rs199722126	6100	8	74750358	kgp20580849	363	casecontrol:add:fix:11111111111	UBE2W	0	UBE2W	NA	NA	0	0	TxWk	Enh	Quies	Enh	TxWk	Quies	0.118716	0.416443	0.894277	0.450684	NA	NA	NA	NA	NA	NA
rs199722126	6100	8	74750934	rs28472854	378	casecontrol:add:fix:11111111111	UBE2W	0	UBE2W	NA	NR2F2,HDAC2,ARID3A,HNF4G,CEBPB	0	0	TxWk	Enh	Quies	Enh	TxWk	Quies	0.118716	0.416443	0.894277	0.450684	NA	NA	NA	NA	NA	NA
rs199722126	6100	8	74752029	rs73338486	378	casecontrol:add:fix:11111111111	UBE2W	0	UBE2W	NA	NA	0	0	TxWk	Enh	Quies	Enh	TxWk	Quies	0.118716	0.416443	0.730185	0.450684	NA	NA	NA	NA	NA	NA
rs199722126	6100	8	74753536	rs28569995	378	casecontrol:add:fix:11111111111	UBE2W	0	UBE2W	NA	NA	0	0	TxWk	TxWk	Quies	TxWk	TxWk	Quies	0.118716	0.416443	0.894277	0.450684	NA	NA	NA	NA	NA	NA
rs199722126	6100	8	74754862	rs56945819	378	casecontrol:add:fix:11111111111	UBE2W	0	UBE2W	NA	NA	0	0	TxWk	TxWk	Quies	TxWk	TxWk	Quies	0.118716	0.416443	0.894277	0.450684	NA	NA	NA	NA	NA	NA
rs199722126	6100	8	74755030	rs58204685	378	casecontrol:add:fix:11111111111	UBE2W	0	UBE2W	NA	NA	0	0	TxWk	TxWk	Quies	TxWk	TxWk	Quies	0.118716	0.416443	0.894277	0.450684	NA	NA	NA	NA	NA	NA
rs199722126	6100	8	74756646	rs139266157	378	casecontrol:add:fix:11111111111	UBE2W	0	UBE2W	NA	NA	0	0	TxWk	TxWk	Quies	TxWk	TxWk	Quies	0.118716	0.416443	NA	NA	NA	NA	NA	NA	NA	NA
rs199722126	6100	8	74757156	rs57754287	378	casecontrol:add:fix:11111111111	UBE2W	0	UBE2W	NA	NA	0	0	TxWk	TxWk	Quies	TxWk	TxWk	Quies	0.118716	0.416443	NA	NA	NA	NA	NA	NA	NA	NA
rs199722126	6100	8	74758785	rs73338496	378	casecontrol:add:fix:11111111111	UBE2W	0	UBE2W	NA	NA	0	0	TxWk	TxWk	Quies	TxWk	TxWk	Quies	0.118716	0.416482	0.894277	0.450684	NA	NA	NA	NA	NA	NA
rs199722126	6100	8	74759684	rs73338497	525	casecontrol:add:fix:11111111111	UBE2W	0	UBE2W	NA	ZNF217,GATA3,FOXA1	0	0	TxWk	TxWk	Quies	TxWk	TxWk	Quies	0.118716	0.416482	0.894277	0.450684	NA	NA	NA	NA	NA	NA
rs199722126	6100	8	74760243	rs58103506	378	casecontrol:add:fix:11111111111	UBE2W	0	UBE2W	NA	NA	0	0	TxWk	TxWk	Quies	TxWk	TxWk	Quies	0.118716	0.416482	0.894277	0.450684	NA	NA	NA	NA	NA	NA
rs199722126	6100	8	74761746	rs113442790	318	casecontrol:add:fix:11111111111	UBE2W	0	UBE2W	NA	NA	0	0	TxWk	TxWk	Quies	TxWk	TxWk	Quies	0.158474	0.720886	NA	NA	NA	NA	NA	NA	NA	NA
rs199722126	6100	8	74763932	rs61464267	378	casecontrol:add:fix:11111111111	UBE2W	0	UBE2W	NA	NA	0	0	TxWk	TxWk	Quies	TxWk	TxWk	TxWk	0.118716	0.41652	0.894277	0.450684	NA	NA	NA	NA	NA	NA
rs199722126	6100	8	74764306	rs60778522	378	casecontrol:add:fix:11111111111	UBE2W	0	UBE2W	NA	NA	0	0	TxWk	TxWk	Quies	TxWk	TxWk	TxWk	0.118716	0.41652	0.894277	0.450684	NA	NA	NA	NA	NA	NA
rs199722126	6100	8	74764749	rs367644557	378	casecontrol:add:fix:11111111111	UBE2W	0	UBE2W	NA	NA	0	0	TxWk	TxWk	Quies	TxWk	TxWk	TxWk	0.118716	0.41652	0.894277	0.450684	NA	NA	NA	NA	NA	NA
rs199722126	6100	8	74765333	rs61630992	378	casecontrol:add:fix:11111111111	UBE2W	0	UBE2W	NA	NA	0	0	TxWk	Tx	Quies	TxWk	TxWk	TxWk	0.118716	0.41652	0.894277	0.450684	NA	NA	NA	NA	NA	NA
rs199722126	6100	8	74768158	rs139878335	378	casecontrol:add:fix:11111111111	UBE2W	0	UBE2W	NA	NA	0	0	TxWk	TxWk	Quies	TxWk	TxWk	TxWk	0.118716	0.41652	NA	NA	NA	NA	NA	NA	NA	NA
rs199722126	6100	8	74771122	rs57031521	354	casecontrol:add:fix:11111111111	UBE2W	0	UBE2W	NA	EP300,RELA,RUNX3	0	0	TxWk	Enh	Quies	TxWk	TxWk	TxWk	0.117792	0.480903	0.886838	0.444001	NA	NA	NA	NA	NA	NA
rs199722126	6100	8	74771799	rs73340475	500	casecontrol:add:fix:11111111111	UBE2W	0	UBE2W	NA	NA	0	0	TxWk	Enh	Quies	TxWk	TxWk	TxWk	0.118813	0.454777	0.894277	0.450684	NA	NA	NA	NA	NA	NA
rs199722126	6100	8	74789025	rs73323804	360	casecontrol:add:fix:11111111111	UBE2W	0	UBE2W	NA	NA	0	0	TssAFlnk	TxWk	TxWk	Enh	TxWk	TxWk	0.118776	0.455533	0.894277	0.450684	NA	NA	NA	NA	NA	NA
rs199722126	6100	8	74789030	rs150215463	885	casecontrol:add:fix:11111111111	UBE2W	0	UBE2W	NA	NA	0	0	TssAFlnk	TxWk	TxWk	Enh	TxWk	TxWk	0.0470993	0.411407	0.708783	0.627765	NA	NA	NA	NA	NA	NA
rs199722126	6100	8	74789496	rs73323806	360	casecontrol:add:fix:11111111111	UBE2W	0	UBE2W	NA	NA	0	0	TssAFlnk	TssAFlnk	TxWk	TssAFlnk	Enh	TxWk	0.118813	0.455023	0.894277	0.450684	NA	NA	NA	NA	NA	NA
rs199722126	6100	8	74790422	rs73323809	266	casecontrol:add:fix:11111111111	UBE2W	0	UBE2W	NA	GATA1,CTCF,POLR2A,RAD21,CHD1,GATA2,GATA3,EGR1	0	0	TssA	TssA	TssA	TssA	TssA	TssA	0.118019	0.434092	0.896924	0.461871	NA	NA	NA	NA	NA	NA
rs199722126	6100	8	74791286	rs3808620	372	casecontrol:add:fix:11111111111	NA	0	NA	NA	POLR2A,PHF8,MAX,SP4,HDAC1,TAF1,YY1,MYC,MAZ,REST,CHD2,IRF1,RELA,TBL1XR1,SIN3AK20,CCNT2,PAX5,NFYA,SP1,GABPA,NFYB,BRCA1,JUND,E2F4,ELF1,PML,MYBL2,E2F1,CEBPD,TBP,CHD1,BCLAF1,RFX5,TAF7,STAT1,POU2F2,KDM5B,RUNX3	0	0	TssAFlnk	TssA	TssA	TssA	TssA	TssA	0.11802	0.434202	0.894277	0.450684	NA	NA	NA	NA	NA	NA
rs199722126	6100	8	74797378	rs73323821	398	casecontrol:add:fix:11111111111	NA	0	NA	NA	TEAD4,TAL1,TBP	0	0	ReprPCWk	Quies	Quies	Quies	Enh	Quies	0.118985	0.423319	0.892987	0.461753	NA	NA	NA	NA	NA	NA
rs199722126	6100	8	74798131	rs73323826	459	casecontrol:add:fix:11111111111	NA	0	NA	NA	SPI1	0	0	ReprPC	Quies	Quies	Quies	TxWk	Quies	0.119003	0.42476	0.892987	0.461753	NA	NA	NA	NA	NA	NA
rs199722126	6100	8	74799226	rs59324182	598	casecontrol:add:fix:11111111111	NA	0	NA	NA	NA	0	0	ReprPC	Quies	Quies	Quies	TxWk	Quies	0.118806	0.42145	0.892987	0.461753	NA	NA	NA	NA	NA	NA
rs199722126	6100	8	74799425	rs61645952	620	casecontrol:add:fix:11111111111	NA	0	NA	NA	NA	0	0	ReprPC	Quies	Quies	Quies	TxWk	Quies	0.118812	0.421859	0.892987	0.461753	NA	NA	NA	NA	NA	NA
rs199722126	6100	8	74805315	rs56159352	655	casecontrol:add:fix:11111111111	NA	0	NA	NA	NFYB,RUNX3,RCOR1,USF1,BHLHE40,MAX,EGR1,USF2	0	0	ReprPC	Quies	Quies	ReprPCWk	Enh	Quies	0.135764	0.35918	0.927712	0.532526	NA	NA	NA	NA	NA	NA
rs199722126	6100	8	74830373	rs148571436	278	casecontrol:rec:cor:11111111111	NA	0	NA	NA	NA	0	0	ReprPCWk	Quies	Quies	Quies	Quies	Quies	0.474027	0.894391	NA	NA	NA	NA	NA	NA	NA	NA
rs199722126	6100	8	74834308	rs142268288	359	casecontrol:add:fix:11111111111	NA	0	NA	NA	NA	0	0	ReprPCWk	Quies	Quies	Quies	Quies	Quies	0.0284254	0.744027	NA	NA	NA	NA	NA	NA	NA	NA
rs11137449	2660	9	91528645	rs12346910	598	casecontrol:add:fix:11111100000	NA	0	NA	NA	NA	0	0	ReprPCWk	ReprPCWk	Quies	Quies	Quies	Quies	0.0579205	0.322902	NA	NA	NA	NA	NA	NA	NA	NA
rs11137449	2660	9	91529375	rs11137449	2660	casecontrol:add:fix:11111100000	NA	0	NA	NA	NA	0	0	ReprPC	ReprPCWk	Quies	Quies	Quies	Quies	0.0906501	0.313101	0.690817	0.81845	NA	NA	NA	NA	NA	NA
rs11137449	2660	9	91531412	rs11137455	746	casecontrol:add:fix:11111100000	NA	0	NA	NA	NA	0	0	ReprPCWk	Enh	Quies	Quies	Quies	Quies	0.0578434	0.342344	0.496168	0.684759	NA	NA	NA	NA	NA	NA
rs11137449	2660	9	91531868	rs112208445	809	casecontrol:add:fix:11111100000	NA	0	NA	NA	NA	0	0	ReprPCWk	TxWk	Quies	Quies	Quies	Quies	0.0578585	0.341151	0.496168	0.684759	NA	NA	NA	NA	NA	NA
rs11137449	2660	9	91533043	rs12346332	970	casecontrol:add:fix:11111100000	NA	0	NA	NA	NA	0	0	Het	Quies	Het	Het	Quies	Quies	0.0588228	0.341141	0.496168	0.684759	NA	NA	NA	NA	NA	NA
rs186421274	1440	9	94965281	9:94965281:A:AT	893	casecontrol:add:fix:11111111111	NA	0	NA	NA	NA	0	0	Quies	Quies	Quies	Quies	Quies	TxWk	0.00889924	0.841148	0.570552	0.543501	NA	NA	NA	NA	NA	NA
rs186421274	1440	9	94971239	rs201558209	903	casecontrol:add:fix:11111111111	NA	0	NA	NA	NA	0	0	Tx	Tx	Tx	Tx	Tx	TxWk	0.0110857	0.95056	0.119992	0.0593182	NA	NA	NA	NA	NA	NA
rs186421274	1440	9	94977211	9:94977211:G:A	1440	casecontrol:add:fix:11111111111	IARS	0	IARS	NA	NA	0	0	TxWk	TxWk	TxWk	TxWk	TxWk	TxWk	0.00920376	0.859116	0.570626	0.543408	NA	NA	NA	NA	NA	NA
rs186421274	1440	9	94977451	9:94977451:C:G	1130	casecontrol:add:fix:11111111111	IARS	0	IARS	NA	NA	0	0	TxWk	TxWk	TxWk	TxWk	TxWk	TxWk	0.0110857	0.95056	0.119992	0.0593182	NA	NA	NA	NA	NA	NA
rs186421274	1440	9	94983579	rs75149732	1130	casecontrol:add:fix:11111111111	IARS	0	IARS	NA	NA	0	0	Tx	Tx	Tx	Tx	Tx	TxWk	0.0110857	0.95056	0.119992	0.0593182	NA	NA	NA	NA	NA	NA
rs186421274	1440	9	94988117	rs186421274	1440	casecontrol:add:fix:11111111111	IARS	0	IARS	NA	USF2	0	0	Tx	Tx	Tx	Tx	Tx	TxWk	0.00920376	0.859116	0.570626	0.543408	NA	NA	NA	NA	NA	NA
rs186421274	1440	9	95009493	rs181772533	1430	casecontrol:add:fix:11111111111	IARS	0	IARS	NA	NA	0	0	Tx	EnhG	Tx	Tx	Tx	TxWk	0.00918882	0.859084	0.570626	0.543408	NA	NA	NA	NA	NA	NA
rs186421274	1440	9	95018169	rs113496406	1150	casecontrol:add:fix:11111111111	IARS	0	IARS	NA	NA	0	0	Tx	Tx	Tx	Tx	Tx	TxWk	0.0113531	0.968089	0.126772	0.0628092	NA	NA	NA	NA	NA	NA
rs186421274	1440	9	95018189	rs79714834	1150	casecontrol:add:fix:11111111111	IARS	0	IARS	NA	NA	0	0	Tx	Tx	Tx	Tx	Tx	TxWk	0.0113537	0.968126	0.126772	0.0628092	NA	NA	NA	NA	NA	NA
rs186421274	1440	9	95019048	rs2070053	1140	casecontrol:add:fix:11111111111	IARS	1	IARS	IARS::5_prime_UTR_variant,IARS::missense_variant,IARS::non_coding_exon_variant,nc_transcript_variant	NA	0	0	Tx	Tx	TxWk	Tx	Tx	TxWk	0.0113722	0.969025	0.0983147	0.0628092	NA	NA	NA	NA	NA	NA
rs186421274	1440	9	95019350	rs72750438	454	casecontrol:het:fix:11111111111	IARS	0	IARS	NA	NA	0	0	Tx	Tx	Tx	Tx	Tx	TxWk	0.0124439	0.991531	0.111657	0.0916287	NA	NA	NA	NA	NA	NA
rs186421274	1440	9	95025805	rs78752319	424	casecontrol:het:fix:11111111111	IARS	0	IARS	NA	NA	0	0	Tx	Tx	Tx	Tx	Tx	TxWk	0.0125554	0.991143	0.111657	0.0916287	NA	NA	NA	NA	NA	NA
rs186421274	1440	9	95026595	9:95026595:C:A	1250	casecontrol:add:fix:11111111111	IARS	0	IARS	NA	NA	0	0	Tx	Tx	Tx	Tx	Tx	TxWk	0.00903097	0.861145	0.570552	0.543501	NA	NA	NA	NA	NA	NA
rs186421274	1440	9	95028001	rs80173221	421	casecontrol:het:fix:11111111111	IARS	0	IARS	NA	NA	0	0	Tx	Tx	Tx	Tx	Tx	TxWk	0.0125617	0.991106	0.142052	0.107889	NA	NA	NA	NA	NA	NA
rs186421274	1440	9	95034543	rs181829512	1240	casecontrol:add:fix:11111111111	IARS	0	IARS	NA	NA	0	0	Tx	Tx	Tx	Tx	Tx	TxWk	0.00902506	0.861214	0.570626	0.543408	NA	NA	NA	NA	NA	NA
rs186421274	1440	9	95038509	rs78544707	791	casecontrol:add:fix:11111111111	IARS	0	IARS	NA	NA	0	0	Tx	Tx	Tx	Tx	Tx	TxWk	0.0118011	0.979078	0.127095	0.0637523	NA	NA	NA	NA	NA	NA
rs186421274	1440	9	95040130	rs79227574	785	casecontrol:add:fix:11111111111	IARS	0	IARS	NA	NA	0	0	Tx	Tx	TxWk	Tx	Tx	TxWk	0.0118087	0.979176	0.127095	0.0637523	NA	NA	NA	NA	NA	NA
rs186421274	1440	9	95041307	9:95041307:G:GT	783	casecontrol:add:fix:11111111111	IARS	0	IARS	NA	NA	0	0	Tx	Tx	TxWk	Tx	Tx	TxWk	0.0118099	0.979172	0.132936	0.0659204	NA	NA	NA	NA	NA	NA
rs186421274	1440	9	95042742	rs78440162	782	casecontrol:add:fix:11111111111	IARS	0	IARS	NA	NA	0	0	Tx	Tx	TxWk	Tx	Tx	TxWk	0.0118109	0.979181	0.132936	0.0659204	NA	NA	NA	NA	NA	NA
rs186421274	1440	9	95044066	rs75781097	781	casecontrol:add:fix:11111111111	IARS	0	IARS	NA	NA	0	0	Tx	Tx	TxWk	Tx	Tx	TxWk	0.0118124	0.979197	NA	NA	NA	NA	NA	NA	NA	NA
rs186421274	1440	9	95044104	rs78871953	782	casecontrol:add:fix:11111111111	IARS	0	IARS	NA	NA	0	0	Tx	Tx	TxWk	Tx	Tx	TxWk	0.0118121	0.979215	0.123094	0.0611244	NA	NA	NA	NA	NA	NA
rs186421274	1440	9	95044262	rs74358593	419	casecontrol:add:fix:11111111111	IARS	0	IARS	NA	NA	0	0	Tx	Tx	TxWk	Tx	Tx	TxWk	0.011559	0.981246	0.127095	0.0637523	NA	NA	NA	NA	NA	NA
rs186421274	1440	9	95045795	rs75290509	1180	casecontrol:add:fix:11111111111	IARS	0	IARS	NA	NA	0	0	Tx	Tx	Tx	Tx	Tx	TxWk	0.0109313	0.951917	0.123094	0.0611244	NA	NA	NA	NA	NA	NA
rs186421274	1440	9	95046388	rs113858222	769	casecontrol:add:fix:11111111111	IARS	0	IARS	NA	NA	0	0	Tx	Tx	Tx	Tx	Tx	TxWk	0.0118163	0.97926	0.127095	0.0637523	NA	NA	NA	NA	NA	NA
rs186421274	1440	9	95050656	rs143145342	360	casecontrol:het:fix:11111111111	IARS	0	IARS	NA	NA	0	0	Tx	Tx	TxWk	Tx	Tx	TxWk	0.0128908	0.990286	0.0686429	0.0417089	NA	NA	NA	NA	NA	NA
rs186421274	1440	9	95057858	rs78083475	548	casecontrol:add:fix:11111111111	NA	0	NA	NA	MYC,GATA1,SPI1	0	0	Enh	TxWk	TxWk	TxWk	TssAFlnk	TxWk	0.0123592	0.989058	0.126772	0.0628092	NA	NA	NA	NA	NA	NA
rs186421274	1440	9	95058070	rs76370397	701	casecontrol:add:fix:11111111111	NA	0	NA	NA	ZNF263,POLR2A,MYC	0	0	Enh	TxWk	TxWk	TxWk	TssAFlnk	TxWk	0.01184	0.979522	0.126772	0.0628092	NA	NA	NA	NA	NA	NA
rs186421274	1440	9	95061415	rs77598342	684	casecontrol:add:fix:11111111111	NOL8	0	NOL8	NA	NA	0	0	Tx	Tx	Tx	Tx	Tx	TxWk	0.0118465	0.979593	0.126772	0.0628092	NA	NA	NA	NA	NA	NA
rs186421274	1440	9	95061443	rs77232201	683	casecontrol:add:fix:11111111111	NOL8	0	NOL8	NA	NA	0	0	Tx	Tx	Tx	Tx	Tx	TxWk	0.0118466	0.979593	0.126772	0.0628092	NA	NA	NA	NA	NA	NA
rs186421274	1440	9	95063412	rs77655945	673	casecontrol:add:fix:11111111111	NOL8	0	NOL8	NA	MAFF,MAFK	0	0	Tx	Tx	TxWk	Tx	Tx	TxWk	0.0118505	0.979658	0.127095	0.0637523	NA	NA	NA	NA	NA	NA
rs186421274	1440	9	95063429	rs376063227	673	casecontrol:add:fix:11111111111	NOL8	0	NOL8	NA	MAFF,MAFK	0	0	Tx	Tx	TxWk	Tx	Tx	TxWk	0.0118505	0.979658	0.127095	0.0637523	NA	NA	NA	NA	NA	NA
rs186421274	1440	9	95083416	rs80262088	827	casecontrol:add:fix:11111111111	NOL8	0	NOL8	NA	NA	0	0	Tx	Tx	TxWk	Tx	Tx	TxWk	0.0109584	0.952186	0.127095	0.0637523	NA	NA	NA	NA	NA	NA
rs186421274	1440	9	95084247	rs79004769	826	casecontrol:add:fix:11111111111	NOL8	0	NOL8	NA	NA	0	0	TxWk	Tx	TxWk	Tx	Tx	TxWk	0.0109584	0.952186	0.119992	0.0593182	NA	NA	NA	NA	NA	NA
rs186421274	1440	9	95088830	rs113463054	524	casecontrol:add:fix:11111111111	CENPP	0	NA	NA	NA	0	0	TssAFlnk	Enh	TxWk	TssAFlnk	TssA	TssA	0.0107738	0.957228	0.123094	0.0611244	NA	NA	NA	NA	NA	NA
rs186421274	1440	9	95090373	rs76247185	515	casecontrol:add:fix:11111111111	CENPP	0	NA	NA	NA	0	0	TxWk	TxWk	TxWk	Enh	Enh	TxWk	0.0107668	0.957338	0.123094	0.0611244	NA	NA	NA	NA	NA	NA
rs186421274	1440	9	95090579	rs78456753	487	casecontrol:add:fix:11111111111	CENPP	0	NA	NA	CTCF,NFYB,SMC3,RAD21	0	0	TxWk	TxWk	TxWk	TxWk	Enh	TxWk	0.0104601	0.943546	0.119992	0.0593182	NA	NA	NA	NA	NA	NA
rs186421274	1440	9	95092648	rs79520571	508	casecontrol:add:fix:11111111111	CENPP	0	NA	NA	NA	0	0	TxWk	TxWk	TxWk	TxWk	TxWk	TxWk	0.0107615	0.957395	0.123094	0.0611244	NA	NA	NA	NA	NA	NA
rs186421274	1440	9	95093708	rs113289281	461	casecontrol:add:fix:11111111111	CENPP	0	NA	NA	NA	0	0	TxWk	TxWk	TxWk	TxWk	TxWk	TxWk	0.0103515	0.95994	0.120582	0.0570205	NA	NA	NA	NA	NA	NA
rs186421274	1440	9	95093751	rs78262118	142	casecontrol:het:fix:11111111111	CENPP	0	NA	NA	NA	0	0	TxWk	TxWk	TxWk	TxWk	TxWk	TxWk	0.0123359	0.988343	0.139756	0.0880823	NA	NA	NA	NA	NA	NA
rs186421274	1440	9	95094220	rs75804603	398	casecontrol:add:fix:11111111111	CENPP	0	NA	NA	NA	0	0	TxWk	TxWk	TxWk	TxWk	TxWk	TxWk	0.010674	0.958408	0.123094	0.0611244	NA	NA	NA	NA	NA	NA
rs186421274	1440	9	95095880	rs75586391	296	casecontrol:add:fix:11111111111	CENPP	0	NA	NA	NA	0	0	TxWk	TxWk	TxWk	TxWk	TxWk	TxWk	0.0105816	0.95908	0.123094	0.0611244	NA	NA	NA	NA	NA	NA
rs186421274	1440	9	95096651	rs77394153	255	casecontrol:add:fix:11111111111	CENPP	0	NA	NA	NA	0	0	TxWk	TxWk	TxWk	TxWk	TxWk	TxWk	0.0105384	0.959279	0.123094	0.0611244	NA	NA	NA	NA	NA	NA
rs186421274	1440	9	95107169	rs79795060	154	casecontrol:add:fix:11111111111	CENPP	0	NA	NA	NA	0	0	TxWk	Quies	TxWk	TxWk	TxWk	TxWk	0.0103163	0.962008	NA	NA	NA	NA	NA	NA	NA	NA
rs186421274	1440	9	95107221	rs78392078	243	casecontrol:add:fix:11111111111	CENPP	0	NA	NA	NA	0	0	TxWk	Quies	TxWk	TxWk	TxWk	TxWk	0.0105649	0.963358	NA	NA	NA	NA	NA	NA	NA	NA
rs186421274	1440	9	95109171	rs368787315	251	casecontrol:add:fix:11111111111	CENPP	0	NA	NA	NA	0	0	TxWk	Quies	TxWk	TxWk	TxWk	TxWk	0.0105207	0.959956	0.123094	0.0611244	NA	NA	NA	NA	NA	NA
rs186421274	1440	9	95110838	rs113410369	252	casecontrol:add:fix:11111111111	CENPP	0	NA	NA	NA	0	0	TxWk	Quies	Quies	TxWk	TxWk	TxWk	0.0105187	0.96015	0.127095	0.0637523	NA	NA	NA	NA	NA	NA
rs186421274	1440	9	95111685	rs76960521	227	casecontrol:add:fix:11111111111	CENPP	0	NA	NA	NA	0	0	TxWk	Quies	Quies	TxWk	TxWk	TxWk	0.0105147	0.960163	0.119992	0.0593182	NA	NA	NA	NA	NA	NA
rs186421274	1440	9	95111976	rs77603666	253	casecontrol:add:fix:11111111111	CENPP	0	NA	NA	NA	0	0	TxWk	Quies	Quies	TxWk	TxWk	TxWk	0.0105179	0.960246	0.123094	0.0611244	NA	NA	NA	NA	NA	NA
rs186421274	1440	9	95116087	rs79413445	257	casecontrol:add:fix:11111111111	CENPP	0	NA	NA	NA	0	0	TxWk	Quies	Quies	TxWk	Het	TxWk	0.0105144	0.960629	NA	NA	NA	NA	NA	NA	NA	NA
rs186421274	1440	9	95117131	rs75412638	258	casecontrol:add:fix:11111111111	CENPP	0	NA	NA	NA	0	0	Het	Quies	Quies	TxWk	Het	TxWk	0.0105135	0.960734	0.123094	0.0611244	NA	NA	NA	NA	NA	NA
rs186421274	1440	9	95123363	rs113862066	149	casecontrol:add:fix:11111111111	CENPP	0	NA	NA	NA	0	0	TxWk	Quies	Quies	Quies	TxWk	Quies	0.0102305	0.972874	0.120582	0.0570205	NA	NA	NA	NA	NA	NA
rs186421274	1440	9	95124159	rs75479309	178	casecontrol:add:fix:11111111111	CENPP	0	NA	NA	NA	0	0	TxWk	Quies	Quies	Quies	TxWk	Quies	0.0107674	0.971702	0.127095	0.0637523	NA	NA	NA	NA	NA	NA
rs186421274	1440	9	95126578	rs79102495	265	casecontrol:add:fix:11111111111	CENPP	0	NA	NA	NA	0	0	TxWk	Quies	Quies	Quies	TxWk	Quies	0.0105061	0.961536	0.127095	0.0637523	NA	NA	NA	NA	NA	NA
rs186421274	1440	9	95126807	rs149988402	264	casecontrol:add:fix:11111111111	CENPP	0	NA	NA	NA	0	0	TxWk	Quies	Quies	Quies	TxWk	Quies	0.00863306	0.90985	0.570626	0.543408	NA	NA	NA	NA	NA	NA
rs186421274	1440	9	95131673	rs76453444	269	casecontrol:add:fix:11111111111	CENPP	0	NA	NA	NA	0	0	TxWk	Quies	Quies	Quies	TxWk	Quies	0.0105018	0.96199	0.123094	0.0611244	NA	NA	NA	NA	NA	NA
rs186421274	1440	9	95136373	rs78125010	209	casecontrol:add:fix:11111111111	CENPP	0	NA	NA	NA	0	0	ZNF/Rpts	Quies	Quies	Quies	TxWk	Quies	0.0105906	0.962235	0.127095	0.0637523	NA	NA	NA	NA	NA	NA
rs186421274	1440	9	95136606	rs76050317	245	casecontrol:add:fix:11111111111	CENPP	0	NA	NA	NA	0	0	Het	Quies	Quies	Quies	TxWk	Quies	0.0104939	0.962399	0.120582	0.0570205	NA	NA	NA	NA	NA	NA
rs186421274	1440	9	95138234	rs77958019	257	casecontrol:add:fix:11111111111	CENPP	0	NA	NA	NA	0	0	Het	Quies	Het	Quies	TxWk	Quies	0.010762	0.972154	0.132936	0.0659204	NA	NA	NA	NA	NA	NA
rs186421274	1440	9	95138478	rs77167924	296	casecontrol:add:fix:11111111111	CENPP	0	NA	NA	NA	0	0	Het	Quies	Quies	Quies	TxWk	Quies	0.0105022	0.962009	0.126772	0.0628092	NA	NA	NA	NA	NA	NA
rs186421274	1440	9	95139532	rs143761809	283	casecontrol:add:fix:11111111111	CENPP	0	NA	NA	NA	0	0	Quies	Quies	Quies	Quies	TxWk	Quies	0.00861487	0.910819	0.575079	0.54528	NA	NA	NA	NA	NA	NA
rs186421274	1440	9	95142307	rs74974807	267	casecontrol:add:fix:11111111111	CENPP	0	NA	NA	NA	0	0	Enh	Quies	Quies	Quies	TxWk	Quies	0.0104923	0.962949	0.127095	0.0637523	NA	NA	NA	NA	NA	NA
rs186421274	1440	9	95142635	rs78477445	266	casecontrol:add:fix:11111111111	CENPP	0	NA	NA	NA	0	0	Enh	Quies	Quies	Quies	TxWk	Quies	0.0104921	0.962975	0.127095	0.0637523	NA	NA	NA	NA	NA	NA
rs186421274	1440	9	95146407	rs79573978	259	casecontrol:add:fix:11111111111	CENPP,OGN	1	NA	OGN::3_prime_UTR_variant	NA	0	0	Quies	Quies	Quies	Quies	Quies	Quies	0.0104917	0.963255	0.127095	0.0613465	NA	NA	NA	NA	NA	NA
rs186421274	1440	9	95156947	rs112136733	106	casecontrol:het:fix:11111111111	CENPP,OGN	0	NA	NA	NA	0	0	Quies	Quies	Quies	Quies	Quies	Quies	0.0132375	0.991909	0.131882	0.0782032	NA	NA	NA	NA	NA	NA
rs186421274	1440	9	95157354	rs75550253	193	casecontrol:add:fix:11111111111	CENPP,OGN	0	NA	NA	NA	0	0	Quies	Quies	Quies	Quies	Quies	Quies	0.011076	0.971973	0.127095	0.0637523	NA	NA	NA	NA	NA	NA
rs186421274	1440	9	95161213	rs76486118	109	casecontrol:add:fix:11111111111	CENPP,OGN	0	NA	NA	NA	0	0	TxWk	Quies	Quies	Quies	Quies	Quies	0.011328	0.978329	0.132936	0.0659204	NA	NA	NA	NA	NA	NA
rs186421274	1440	9	95162311	rs78505709	194	casecontrol:add:fix:11111111111	CENPP,OGN	0	NA	NA	NA	0	0	TxWk	Quies	Quies	Quies	Quies	Quies	0.0110717	0.972344	0.127095	0.0637523	NA	NA	NA	NA	NA	NA
rs186421274	1440	9	95164198	rs113532717	108	casecontrol:add:fix:11111111111	CENPP,OGN	0	NA	NA	NA	0	0	TxWk	Quies	Quies	Quies	Quies	Quies	0.0107422	0.977012	0.126772	0.544636	NA	NA	NA	NA	NA	NA
rs186421274	1440	9	95170870	rs77396211	324	casecontrol:add:fix:11111111111	CENPP	0	NA	NA	NA	0	0	Quies	Quies	Quies	Quies	TxWk	Quies	0.0111566	0.972431	0.126772	0.0628092	NA	NA	NA	NA	NA	NA
rs186421274	1440	9	95170948	rs76636422	197	casecontrol:add:fix:11111111111	CENPP	0	NA	NA	NA	0	0	Quies	Quies	Quies	Quies	TxWk	Quies	0.0110647	0.972931	0.127095	0.0637523	NA	NA	NA	NA	NA	NA
rs186421274	1440	9	95171157	rs77278342	197	casecontrol:add:fix:11111111111	CENPP	0	NA	NA	NA	0	0	Quies	Quies	Quies	Quies	TxWk	Quies	0.0110645	0.97295	0.127095	0.0637523	NA	NA	NA	NA	NA	NA
rs186421274	1440	9	95171828	rs80084856	197	casecontrol:add:fix:11111111111	CENPP	0	NA	NA	NA	0	0	Quies	Quies	Quies	Quies	TxWk	Quies	0.0110641	0.972996	0.127095	0.0637523	NA	NA	NA	NA	NA	NA
rs186421274	1440	9	95173287	rs78177891	198	casecontrol:add:fix:11111111111	CENPP	0	NA	NA	NA	0	0	Quies	Quies	Quies	Quies	TxWk	Quies	0.0110626	0.973095	0.127095	0.0637523	NA	NA	NA	NA	NA	NA
rs186421274	1440	9	95174795	rs79630431	106	casecontrol:het:fix:11111111111	CENPP	0	NA	NA	NA	0	0	Quies	Quies	Quies	Quies	Quies	Quies	0.013258	0.994443	0.0671508	0.0436641	NA	NA	NA	NA	NA	NA
rs186421274	1440	9	95180513	rs112131254	200	casecontrol:add:fix:11111111111	CENPP,OMD	0	NA	NA	NA	0	0	Quies	Quies	Quies	Quies	Quies	Quies	0.0110576	0.973515	0.127095	0.0637523	NA	NA	NA	NA	NA	NA
rs186421274	1440	9	95182198	rs192937470	248	casecontrol:add:fix:11111111111	CENPP,OMD	0	NA	NA	NA	0	0	Quies	Quies	Quies	Quies	Quies	Quies	0.0104612	0.966008	0.119992	0.0593182	NA	NA	NA	NA	NA	NA
rs186421274	1440	9	95182668	rs75698799	247	casecontrol:add:fix:11111111111	CENPP,OMD	0	NA	NA	NA	0	0	Quies	Quies	Quies	Quies	Quies	Quies	0.0104615	0.965973	0.123094	0.0611244	NA	NA	NA	NA	NA	NA
rs186421274	1440	9	95183488	rs112989821	167	casecontrol:add:fix:11111111111	CENPP,OMD	0	NA	NA	NA	0	0	Quies	Quies	Quies	Quies	Quies	Quies	0.0107205	0.975123	0.127095	0.0637523	NA	NA	NA	NA	NA	NA
rs186421274	1440	9	95189938	rs77444221	385	casecontrol:add:fix:11111111111	CENPP	0	NA	NA	NA	0	0	Quies	Quies	Quies	Quies	Quies	Quies	0.0102233	0.981715	0.123094	0.0611244	NA	NA	NA	NA	NA	NA
rs186421274	1440	9	95192774	rs75293837	272	casecontrol:add:fix:11111111111	CENPP	0	NA	NA	NA	0	0	Quies	Quies	Quies	Quies	Quies	Quies	0.0099737	0.983025	0.123094	0.0611244	NA	NA	NA	NA	NA	NA
rs186421274	1440	9	95193775	rs79237336	272	casecontrol:add:fix:11111111111	CENPP	0	NA	NA	NA	0	0	Quies	Quies	Quies	Quies	Quies	Quies	0.0099737	0.983025	0.123094	0.0611244	NA	NA	NA	NA	NA	NA
rs186421274	1440	9	95194367	rs77282252	272	casecontrol:add:fix:11111111111	CENPP	0	NA	NA	NA	0	0	Quies	Quies	Quies	Quies	Quies	Quies	0.0099737	0.983025	0.127095	0.0637523	NA	NA	NA	NA	NA	NA
rs186421274	1440	9	95195807	rs77369560	272	casecontrol:add:fix:11111111111	CENPP	0	NA	NA	NA	0	0	Quies	Quies	Quies	Quies	Quies	Quies	0.00997365	0.983027	0.123094	0.0611244	NA	NA	NA	NA	NA	NA
rs186421274	1440	9	95199502	rs77395836	445	casecontrol:add:fix:11111111111	CENPP	0	NA	NA	NA	0	0	Quies	Quies	Quies	Quies	Quies	Quies	0.00997356	0.98304	0.127095	0.0637523	NA	NA	NA	NA	NA	NA
rs186421274	1440	9	95202324	rs78337959	272	casecontrol:add:fix:11111111111	CENPP	0	NA	NA	JUN,MYC,JUND,GATA2,STAT3,REST,EP300,CEBPB,FOS,POLR2A	0	0	Quies	Quies	Quies	Quies	Quies	Quies	0.00997326	0.983035	0.123094	0.0611244	NA	NA	NA	NA	NA	NA
rs186421274	1440	9	95204549	9:95204549:G:A	277	casecontrol:add:fix:11111111111	CENPP	0	NA	NA	NA	0	0	Quies	Quies	Quies	Quies	Quies	Quies	0.00807246	0.932936	0.570626	0.543408	NA	NA	NA	NA	NA	NA
rs186421274	1440	9	95206205	rs111309743	272	casecontrol:add:fix:11111111111	CENPP	0	NA	NA	NA	0	0	Quies	Quies	Quies	Quies	Quies	Quies	0.00997322	0.983035	0.123094	0.0611244	NA	NA	NA	NA	NA	NA
rs186421274	1440	9	95211030	9:95211030:T:TA	271	casecontrol:add:fix:11111111111	CENPP	0	NA	NA	NA	0	0	Quies	Quies	Quies	Quies	Quies	Quies	0.00997312	0.983038	0.119992	0.0593182	NA	NA	NA	NA	NA	NA
rs186421274	1440	9	95211676	rs186840279	277	casecontrol:add:fix:11111111111	CENPP	0	NA	NA	NA	0	0	Quies	Quies	Quies	Quies	Quies	Quies	0.00807225	0.932952	0.570626	0.543408	NA	NA	NA	NA	NA	NA
rs186421274	1440	9	95215238	9:95215238:C:T	272	casecontrol:add:fix:11111111111	CENPP	0	NA	NA	NA	0	0	Quies	Quies	Quies	Quies	Quies	Quies	0.0099728	0.983042	0.123094	0.0611244	NA	NA	NA	NA	NA	NA
rs186421274	1440	9	95215851	rs78306359	445	casecontrol:add:fix:11111111111	CENPP	0	NA	NA	NA	0	0	Quies	Quies	Quies	Quies	Quies	Quies	0.0099728	0.983042	0.127095	0.0637523	NA	NA	NA	NA	NA	NA
rs186421274	1440	9	95221171	rs78616007	265	casecontrol:add:fix:11111111111	ASPN,CENPP	0	NA	NA	NA	0	0	Quies	Quies	Quies	Quies	Quies	Quies	0.00997957	0.982973	0.119992	0.0593182	NA	NA	NA	NA	NA	NA
rs186421274	1440	9	95221608	rs74487467	433	casecontrol:add:fix:11111111111	ASPN,CENPP	0	NA	NA	NA	0	0	Quies	Quies	Quies	Quies	Quies	Quies	0.00998123	0.982955	0.126772	0.0628092	NA	NA	NA	NA	NA	NA
rs186421274	1440	9	95222520	rs77843240	261	casecontrol:add:fix:11111111111	ASPN,CENPP	0	NA	NA	NA	0	0	Quies	Quies	Quies	Quies	Quies	Quies	0.00998443	0.982919	0.123094	0.0611244	NA	NA	NA	NA	NA	NA
rs186421274	1440	9	95222612	rs79881653	261	casecontrol:add:fix:11111111111	ASPN,CENPP	0	NA	NA	NA	0	0	Quies	Quies	Quies	Quies	Quies	Quies	0.00998467	0.982916	0.123094	0.0611244	NA	NA	NA	NA	NA	NA
rs186421274	1440	9	95229388	rs76874569	240	casecontrol:add:fix:11111111111	ASPN,CENPP	0	NA	NA	NA	0	0	Quies	Quies	Quies	Quies	Quies	Quies	0.0100089	0.982617	0.123094	0.0611244	NA	NA	NA	NA	NA	NA
rs186421274	1440	9	95230507	rs77431848	236	casecontrol:add:fix:11111111111	ASPN,CENPP	0	NA	NA	CTCF	0	0	Quies	Quies	Quies	Quies	Quies	Quies	0.0100128	0.982565	0.127095	0.0637523	NA	NA	NA	NA	NA	NA
rs186421274	1440	9	95234402	rs78811128	368	casecontrol:add:fix:11111111111	ASPN,CENPP	0	NA	NA	NA	0	0	Quies	Quies	Quies	Quies	TxWk	Quies	0.0100263	0.98237	0.127095	0.0637523	NA	NA	NA	NA	NA	NA
rs186421274	1440	9	95237392	rs80089545	354	casecontrol:add:fix:11111111111	ASPN,CENPP	0	NA	NA	NA	0	0	Quies	Quies	Quies	Quies	TxWk	Quies	0.010037	0.982206	0.126772	0.0628092	NA	NA	NA	NA	NA	NA
rs186421274	1440	9	95238688	rs77440622	109	casecontrol:add:fix:11111111111	ASPN,CENPP	0	NA	NA	NA	0	0	Quies	Quies	Quies	Quies	TxWk	Quies	0.00992026	0.981906	0.120582	0.0570205	NA	NA	NA	NA	NA	NA
rs186421274	1440	9	95239648	rs75690917	220	casecontrol:add:fix:11111111111	ASPN,CENPP	0	NA	NA	RELA,IRF4	0	0	Quies	Quies	Quies	Quies	TxWk	Quies	0.00972552	0.979825	0.119992	0.0593182	NA	NA	NA	NA	NA	NA
rs186421274	1440	9	95240754	rs75203987	216	casecontrol:add:fix:11111111111	ASPN,CENPP	0	NA	NA	NA	0	0	Quies	Quies	Quies	Quies	TxWk	Quies	0.00972942	0.979751	0.119992	0.0593182	NA	NA	NA	NA	NA	NA
rs186421274	1440	9	95247847	rs137888288	290	casecontrol:add:fix:11111111111	CENPP	0	NA	NA	NA	0	0	Quies	Quies	Quies	Quies	TxWk	Quies	0.0099845	0.984535	0.119992	0.0593182	NA	NA	NA	NA	NA	NA
rs186421274	1440	9	95254740	rs76627069	178	casecontrol:add:fix:11111111111	CENPP	0	NA	NA	NA	0	0	Quies	Quies	Quies	Quies	TxWk	Quies	0.00977857	0.978683	0.119992	0.0593182	NA	NA	NA	NA	NA	NA
rs186421274	1440	9	95258186	rs79708497	169	casecontrol:add:fix:11111111111	CENPP,ECM2	1	NA	ECM2::3_prime_UTR_variant	NA	0	0	Quies	TxWk	Quies	Quies	Quies	Quies	0.0097916	0.978358	0.119992	0.0593182	NA	NA	NA	NA	NA	NA
rs186421274	1440	9	95261020	rs78832696	169	casecontrol:add:fix:11111111111	CENPP,ECM2	0	NA	NA	JUN	0	0	Quies	TxWk	Quies	Quies	Quies	Quies	0.0097916	0.978358	0.120582	0.0570205	NA	NA	NA	NA	NA	NA
rs186421274	1440	9	95272297	rs41278707	175	casecontrol:add:fix:11111111111	CENPP,ECM2	1	NA	ECM2::missense_variant	NA	0	0	Quies	TxWk	Quies	Quies	Quies	Quies	0.00786611	0.945359	0.0818191	0.543501	NA	NA	NA	NA	NA	NA
rs186421274	1440	9	95273148	rs150478745	175	casecontrol:add:fix:11111111111	CENPP,ECM2	0	NA	NA	NA	0	0	Quies	TxWk	Quies	Quies	Quies	Quies	0.00786534	0.945326	0.570626	0.543408	NA	NA	NA	NA	NA	NA
rs186421274	1440	9	95365292	rs185223831	242	casecontrol:add:fix:11111111111	CENPP	0	NA	NA	NA	0	0	TxWk	Quies	Quies	Enh	Quies	Quies	0.00857102	0.930039	0.575079	0.54528	NA	NA	NA	NA	NA	NA
rs186421274	1440	9	95387063	rs78610716	123	casecontrol:add:fix:11111111111	IPPK	0	NA	NA	ARID3A,RXRA,EP300,TCF7L2,FOXA1,CEBPB,FOXA2	0	0	TxWk	Enh	TxWk	Enh	TxWk	TxWk	0.00931309	0.977693	0.127095	0.0637523	NA	NA	NA	NA	NA	NA
rs186421274	1440	9	95397306	rs79610860	121	casecontrol:add:fix:11111111111	IPPK	0	NA	NA	POLR2A,SP4,ATF2,SIN3A,MXI1,MAZ,CTCF,GTF2F1,ZNF143,RUNX3,YY1,FOXP2,RFX5,MYC,SMC3,TEAD4	0	0	TxWk	Tx	Tx	Tx	Tx	TxWk	0.00931231	0.978475	NA	NA	NA	NA	NA	NA	NA	NA
rs186421274	1440	9	95435790	rs76867926	140	casecontrol:add:fix:11111111111	NA	0	NA	NA	NA	0	0	Quies	Quies	Quies	TxWk	TxWk	Quies	0.00923655	0.980911	0.127095	0.0637523	NA	NA	NA	NA	NA	NA
rs186421274	1440	9	95439713	rs80051601	100	casecontrol:het:fix:11111111111	NA	0	NA	NA	NA	0	0	Quies	Quies	Quies	ReprPCWk	Quies	Quies	0.0112974	0.952847	0.153688	0.0775596	NA	NA	NA	NA	NA	NA
rs186421274	1440	9	95441524	9:95441524:ATT:A	303	casecontrol:het:fix:11111111111	NA	0	NA	NA	NA	0	0	Quies	Quies	Quies	ReprPCWk	Quies	Quies	0.00771752	0.953142	0.572361	0.54388	NA	NA	NA	NA	NA	NA
rs186421274	1440	9	95443253	rs76034716	104	casecontrol:het:fix:11111111111	NA	0	NA	NA	NA	0	0	Quies	Quies	TxWk	ReprPCWk	Quies	Quies	0.0112833	0.953048	0.151286	0.0749159	NA	NA	NA	NA	NA	NA
rs186421274	1440	9	95460193	rs182798322	124	casecontrol:het:fix:11111111111	NA	0	NA	NA	NA	0	0	Het	Het	Quies	Quies	Quies	Het	0.0102945	0.957112	NA	NA	NA	NA	NA	NA	NA	NA
rs186421274	1440	9	95466554	rs189527117	415	casecontrol:het:fix:11111111111	NA	0	NA	NA	NA	0	0	TxWk	Quies	Quies	Quies	TxWk	Quies	0.00832347	0.978419	0.572361	0.54388	NA	NA	NA	NA	NA	NA
rs186421274	1440	9	95471025	rs182273394	415	casecontrol:het:fix:11111111111	NA	0	NA	NA	NA	0	0	TxWk	TxWk	TxWk	TxWk	TxWk	Quies	0.00832583	0.978487	0.572361	0.54388	NA	NA	NA	NA	NA	NA
rs186421274	1440	9	95480064	rs140501870	415	casecontrol:het:fix:11111111111	BICD2	0	NA	NA	NA	0	0	Tx	Tx	EnhG	Tx	TxWk	Quies	0.00832772	0.978528	0.572361	0.54388	NA	NA	NA	NA	NA	NA
rs186421274	1440	9	95480313	rs187669484	410	casecontrol:het:fix:11111111111	BICD2	0	NA	NA	NA	0	0	Tx	Tx	EnhG	Tx	TxWk	Quies	0.00834129	0.979424	0.123094	0.54388	NA	NA	NA	NA	NA	NA
rs186421274	1440	9	95488631	rs145331304	112	casecontrol:het:fix:11111111111	BICD2	0	NA	NA	NA	0	0	Tx	TxWk	EnhG	Tx	Tx	Quies	0.00883248	0.974458	0.575079	0.54528	NA	NA	NA	NA	NA	NA
rs186421274	1440	9	95491785	rs188183466	537	casecontrol:add:fix:11111111111	BICD2	0	NA	NA	POLR2A,SP1,BHLHE40,RUNX3,POU2F2,MAZ,CTCF,RAD21,MYC,SMC3,TCF3	0	0	TxWk	TxWk	EnhG	Tx	TxWk	Quies	0.00749403	0.978727	0.565888	0.540007	NA	NA	NA	NA	NA	NA
rs186421274	1440	9	95505424	rs140850870	101	casecontrol:het:fix:11111111111	BICD2	0	NA	NA	NA	0	0	Enh	TxWk	TxWk	TxWk	TxWk	TxWk	0.00889806	0.971798	0.572361	0.54388	NA	NA	NA	NA	NA	NA
rs186421274	1440	9	95517327	rs183146635	101	casecontrol:het:fix:11111111111	BICD2	0	NA	NA	NA	0	0	Het	TxWk	TxWk	Quies	TxWk	TxWk	0.00889918	0.971834	0.572361	0.54388	NA	NA	NA	NA	NA	NA
rs186421274	1440	9	95527944	rs181785203	334	casecontrol:het:fix:11111111111	NA	0	NA	NA	MYC,POLR2A,SP4,MAZ,SIN3A,IRF1,E2F1,STAT5A,CHD1,PML,NFATC1,KDM5B,SMARCC1,SMARCB1,E2F6,HDAC1,FOS,NR2F2,E2F4,CTCF,SMC3,ARID3A,ZNF143,SP1,GATA1,TEAD4,SETDB1	0	0	TssAFlnk	TssAFlnk	Enh	TssA	TssA	TssA	0.00843387	0.979125	NA	NA	NA	NA	NA	NA	NA	NA
rs186421274	1440	9	95529202	9:95529202:C:T	482	casecontrol:add:fix:11111111111	NA	0	NA	NA	NA	0	0	TxWk	Quies	TxWk	ReprPCWk	TxWk	Quies	0.00948593	0.970456	NA	NA	NA	NA	NA	NA	NA	NA
rs186421274	1440	9	95549857	rs150618849	160	casecontrol:add:fix:11111111111	NA	0	NA	NA	CTCF,RAD21	0	0	Quies	Quies	Quies	ReprPCWk	Het	Quies	0.0479234	0.730179	NA	NA	NA	NA	NA	NA	NA	NA
rs186421274	1440	9	95550158	9:95550158:A:T	235	casecontrol:het:fix:11111111111	NA	0	NA	NA	NA	0	0	Quies	Quies	Quies	ReprPCWk	Het	Quies	0.0083463	0.967733	NA	NA	NA	NA	NA	NA	NA	NA
rs186421274	1440	9	95552590	rs145803505	133	casecontrol:add:fix:11111111111	NA	0	NA	NA	NA	0	0	Quies	Quies	Quies	ReprPCWk	Quies	Quies	0.0479752	0.742973	NA	NA	NA	NA	NA	NA	NA	NA
rs186421274	1440	9	95568429	rs112784176	131	casecontrol:add:fix:11111111111	NA	0	LOC101929748	NA	EZH2	0	0	ReprPC	ReprPC	ReprPCWk	ReprPC	ReprPCWk	ReprPC	0.0148142	0.885241	NA	NA	NA	NA	NA	NA	NA	NA
rs186421274	1440	9	95570611	rs187456944	132	casecontrol:add:fix:11111111111	NA	0	NA	NA	EZH2,SUZ12	0	0	Enh	EnhBiv	EnhBiv	TssBiv	ReprPCWk	ReprPC	0.0148161	0.886798	NA	NA	NA	NA	NA	NA	NA	NA
rs186421274	1440	9	95572665	rs372352075	136	casecontrol:add:fix:11111111111	NA	0	ANKRD19P	NA	EZH2	0	0	ReprPC	ReprPC	ReprPCWk	ReprPCWk	Quies	ReprPC	0.0148204	0.890178	NA	NA	NA	NA	NA	NA	NA	NA
rs7045306	4080	9	124921022	rs7041135	115	casecontrol:add:fix:11111111111	NDUFA8	0	NA	NA	NA	0	0	TssA	Enh	TxWk	TssA	TxFlnk	TssA	0.0706614	0.447473	NA	NA	NA	NA	NA	NA	NA	NA
rs7045306	4080	9	124921753	rs7045306	4080	casecontrol:add:fix:11111111111	NDUFA8	0	NA	NA	WRNIP1,SIN3A,POLR2A,RBBP5,PHF8,TBL1XR1,HDAC1,CTCF,TAF1,TBP	0	0	TssA	TssA	TssA	TssBiv	TssA	TssA	0.0608648	0.277234	0.660715	0.337892	NA	NA	NA	NA	NA	NA
rs7045306	4080	9	124933611	rs74922843	252	casecontrol:add:fix:11111111111	MORN5	0	NA	NA	EZH2	0	0	ReprPCWk	ReprPCWk	TxWk	Enh	Enh	Quies	0.0559703	0.38446	0.691742	0.352215	NA	NA	NA	NA	NA	NA
rs7045306	4080	9	124935679	kgp18559935	228	casecontrol:add:fix:11111111111	MORN5	0	NA	NA	NA	0	0	ReprPCWk	ReprPCWk	Quies	ReprPCWk	TxWk	ReprPCWk	0.0560029	0.380184	0.69856	0.353665	NA	NA	NA	NA	NA	NA
rs7045306	4080	9	124936584	rs7853525	245	casecontrol:add:fix:11111111111	MORN5	0	NA	NA	NA	0	0	ReprPCWk	ReprPCWk	Quies	ReprPCWk	TxWk	ReprPCWk	0.0558925	0.375582	0.681712	0.34993	NA	NA	NA	NA	NA	NA
rs57032711	222000	9	129216297	rs73668026	23300	casecontrol:add:fix:11111111111	MVB12B	0	NA	NA	NA	0	0	TxWk	Tx	TxWk	Tx	ReprPCWk	Quies	0.172856	0.713887	NA	NA	NA	NA	NA	NA	NA	NA
rs57032711	222000	9	129250119	rs57032711	222000	casecontrol:add:fix:11111111111	MVB12B	0	NA	NA	NA	0	0	TxWk	TxWk	TxWk	TxWk	ReprPCWk	Quies	0.130107	0.778544	0.390489	0.208654	NA	NA	NA	NA	NA	NA
rs57032711	222000	9	129251940	rs887652	142000	casecontrol:add:fix:11111111111	MVB12B	0	NA	NA	NA	0	0	TxWk	TxWk	TxWk	TxWk	ReprPC	Quies	0.131421	0.735607	0.394545	0.209481	NA	NA	NA	NA	NA	NA
rs57032711	222000	9	129264823	rs10116709	24500	casecontrol:add:fix:11111111111	MVB12B	0	NA	NA	NA	0	0	TxWk	TxWk	TxWk	TxWk	ReprPCWk	Quies	0.146766	0.80807	NA	NA	MVB12B	NA	NA	NA	NA	NA
rs8176719	1.18e+18	9	136132908	rs8176719	1.18e+18	casecontrol:dom:fix:11111111100	ABO	1	NA	ABO::frameshift_variant,splice_region_variant,intron_variant,ABO::non_coding_exon_variant,nc_transcript_variant,feature_elongation	MAX,CTCF	0	0	TxWk	Quies	Enh	Quies	EnhG	Quies	0.304097	0.59305	0.329185	0.302146	ABO	NA	NA	NA	gran,gran_p_myeloid_wbc,hct,hgb,mono,mono_p,myeloid_wbc,rbc,wbc	NA
rs188945868	1070	9	136132908	rs8176719	1.18e+18	casecontrol:dom:fix:11111111100	ABO	1	NA	ABO::frameshift_variant,splice_region_variant,intron_variant,ABO::non_coding_exon_variant,nc_transcript_variant,feature_elongation	MAX,CTCF	0	0	TxWk	Quies	Enh	Quies	EnhG	Quies	0.304097	0.59305	0.329185	0.302146	ABO	NA	NA	NA	gran,gran_p_myeloid_wbc,hct,hgb,mono,mono_p,myeloid_wbc,rbc,wbc	NA
rs74806154	15400	10	450366	rs73587884	230	subphenotype:add:cm_sma_fix	DIP2C	0	NA	NA	CEBPB	0	0	Quies	Tx	TxWk	TxWk	ReprPCWk	Quies	0.0305123	0.746579	0.144933	0.082541	DIP2C	NA	NA	NA	NA	NA
rs74806154	15400	10	471426	rs58122176	117	subphenotype:add:cm_sma_other_cor	DIP2C	0	NA	NA	STAT5A,NFATC1,NFIC,JUN	0	0	ReprPCWk	TxWk	TxWk	TxWk	ReprPCWk	Quies	0.0279253	0.791579	NA	NA	DIP2C	NA	NA	NA	NA	NA
rs74806154	15400	10	552355	rs11252842	360	casecontrol:add:fix:11111111111	DIP2C	0	NA	NA	NA	0	0	Quies	Quies	Enh	Quies	ReprPCWk	Quies	0.177158	0.31349	0.526047	0.360474	DIP2C	NA	NA	NA	NA	NA
rs74806154	15400	10	553253	rs2050968	166	casecontrol:add:fix:11111111111	DIP2C	0	NA	NA	CTBP2,POLR2A,ATF2,TCF12,JUND,EGR1,NANOG,SP1	0	0	Quies	Quies	TxWk	Quies	ReprPCWk	Quies	0.59185	0.308254	0.876905	0.686047	DIP2C	NA	NA	NA	NA	NA
rs74806154	15400	10	554506	rs11252854	164	casecontrol:add:fix:11111111111	DIP2C	0	NA	NA	NA	0	0	Quies	Quies	TxWk	Quies	ReprPC	Quies	0.178411	0.204952	0.544174	0.358567	DIP2C	NA	NA	NA	NA	NA
rs74806154	15400	10	560073	rs11252886	338	casecontrol:add:fix:11111111111	DIP2C	0	NA	NA	HDAC2,ZBTB33,FOXA1	0	0	ReprPCWk	Enh	TxWk	TssAFlnk	ReprPCWk	Quies	0.168461	0.265457	0.562022	0.320894	NA	NA	NA	NA	NA	NA
rs74806154	15400	10	563378	rs61831009	758	casecontrol:add:fix:11111111111	DIP2C	0	NA	NA	ESR1,CTCF	0	0	ReprPCWk	Quies	TxWk	TxWk	ReprPCWk	Quies	0.163987	0.383931	0.539981	0.333023	NA	NA	NA	NA	NA	NA
rs74806154	15400	10	565830	rs72386179	747	casecontrol:add:fix:11111111111	DIP2C	0	NA	NA	NA	0	0	ReprPCWk	Quies	TxWk	Quies	ReprPCWk	Quies	0.165483	0.374029	NA	NA	NA	NA	NA	NA	NA	NA
rs74806154	15400	10	575042	rs11253023	285	casecontrol:add:fix:11111111111	DIP2C	0	NA	NA	NA	0	0	ReprPCWk	Quies	TxWk	Quies	ReprPCWk	Quies	0.167081	0.366559	0.544394	0.327039	NA	NA	NA	NA	NA	NA
rs74806154	15400	10	578484	rs58840923	443	casecontrol:add:fix:11111111111	DIP2C	0	NA	NA	NA	0	0	ReprPCWk	Quies	TxWk	Quies	ReprPCWk	Quies	0.164994	0.247915	NA	NA	NA	NA	NA	NA	NA	NA
rs74806154	15400	10	578498	10:578498:TGA	110	casecontrol:add:fix:11111111111	DIP2C	0	NA	NA	NA	0	0	ReprPCWk	Quies	TxWk	Quies	ReprPCWk	Quies	0.194418	0.58296	NA	NA	NA	NA	NA	NA	NA	NA
rs74806154	15400	10	590418	rs11253096	218	casecontrol:add:fix:11111111111	DIP2C	0	NA	NA	NA	0	0	ReprPCWk	Quies	TxWk	Quies	ReprPCWk	ReprPCWk	0.161752	0.357466	0.540042	0.336397	NA	NA	NA	NA	NA	NA
rs74806154	15400	10	593435	rs11814503	262	casecontrol:add:fix:11111111111	DIP2C	0	NA	NA	KAP1,MAX,GATA3,RBBP5	0	0	ReprPCWk	Quies	TxWk	Quies	ReprPCWk	Quies	0.159274	0.351301	0.526624	0.327987	NA	NA	NA	NA	NA	NA
rs74806154	15400	10	596714	rs11253144	542	casecontrol:add:fix:11111111111	DIP2C	0	NA	NA	NA	0	0	ReprPCWk	Quies	TxWk	Quies	ReprPCWk	Quies	0.167633	0.330964	0.557759	0.324983	NA	NA	NA	NA	NA	NA
rs74806154	15400	10	599730	rs78587394	365	casecontrol:add:fix:11111111111	DIP2C	0	NA	NA	NA	0	0	ReprPCWk	Quies	TxWk	Quies	ReprPCWk	Quies	0.207081	0.311864	NA	NA	NA	NA	NA	NA	NA	NA
rs74806154	15400	10	601031	rs12049717	101	casecontrol:add:fix:11111111111	DIP2C	0	NA	NA	NA	0	0	ReprPCWk	Quies	Enh	Quies	ReprPCWk	Quies	0.176131	0.327494	0.576008	0.361061	NA	NA	NA	NA	NA	NA
rs74806154	15400	10	601355	rs10904498	180	casecontrol:add:fix:11111111111	DIP2C	0	NA	NA	NA	0	0	ReprPCWk	Quies	Enh	Quies	ReprPCWk	Quies	0.162507	0.248247	0.552052	0.335877	NA	NA	NA	NA	NA	NA
rs74806154	15400	10	603838	rs59746777	142	casecontrol:add:fix:11111111111	DIP2C	0	NA	NA	USF1,USF2	0	0	Quies	Quies	TxWk	Quies	ReprPCWk	Quies	0.166228	0.205925	NA	NA	NA	NA	NA	NA	NA	NA
rs74806154	15400	10	605914	rs12572985	316	casecontrol:add:fix:11111111111	DIP2C	0	NA	NA	NA	0	0	Quies	Quies	TxWk	Enh	ReprPCWk	Quies	0.193107	0.405894	0.625792	0.39248	NA	NA	NA	NA	NA	NA
rs74806154	15400	10	615373	rs10571483	219	casecontrol:add:fix:11111111111	DIP2C	0	NA	NA	NA	0	0	Quies	Quies	Het	Quies	ReprPCWk	Quies	0.175378	0.350394	0.631574	0.358762	NA	NA	NA	NA	NA	NA
rs74806154	15400	10	615538	rs10571484	484	casecontrol:add:fix:11111111111	DIP2C	0	NA	NA	NA	0	0	Het	Quies	Het	Quies	ReprPCWk	Quies	0.19689	0.233625	NA	NA	NA	NA	NA	NA	NA	NA
rs74806154	15400	10	620483	rs74806154	15400	casecontrol:add:fix:11111111111	DIP2C	0	NA	NA	NA	0	0	ReprPCWk	Quies	Quies	Quies	ReprPCWk	Quies	0.256459	0.483287	0.700983	0.413343	NA	NA	NA	NA	NA	NA
rs74806154	15400	10	620672	rs12570538	152	subphenotype:add:cm_sma_other_cor	DIP2C	0	NA	NA	NA	0	0	ReprPCWk	Quies	Quies	Quies	ReprPCWk	Quies	0.152872	0.165135	0.586743	0.487283	NA	NA	NA	NA	NA	NA
rs74806154	15400	10	621653	rs11253253	3110	casecontrol:add:fix:11111111111	DIP2C	0	NA	NA	NA	0	0	ReprPC	Enh	Quies	Quies	ReprPCWk	Quies	0.184794	0.200573	NA	NA	NA	NA	NA	NA	NA	NA
rs74806154	15400	10	621712	rs11253254	1580	casecontrol:add:fix:11111111111	DIP2C	0	NA	NA	NA	0	0	ReprPC	Enh	Quies	Quies	ReprPCWk	Quies	0.281621	0.608884	0.784404	0.45367	NA	NA	NA	NA	NA	NA
rs74806154	15400	10	626176	rs75279020	4120	subphenotype:add:sma_other_fix	DIP2C	0	NA	NA	NA	0	0	ReprPCWk	Quies	Quies	Quies	Het	Quies	0.163145	0.125131	0.588486	0.474448	NA	NA	NA	NA	NA	NA
rs74806154	15400	10	626350	rs61831059	233	subphenotype:add:sma_other_fix	DIP2C	0	NA	NA	NA	0	0	ReprPCWk	Quies	Quies	Quies	Het	Quies	0.150581	0.144929	0.57127	0.463464	NA	NA	NA	NA	NA	NA
rs74806154	15400	10	627279	rs61832960	147	subphenotype:add:cm_sma_other_cor	DIP2C	0	NA	NA	FOXA1	0	0	ReprPCWk	Quies	Quies	Quies	ReprPCWk	Quies	0.139723	0.200818	0.559059	0.448407	NA	NA	NA	NA	NA	NA
rs74806154	15400	10	631041	rs12572037	101	subphenotype:add:cm_sma_other_cor	DIP2C	0	NA	NA	NA	0	0	ReprPCWk	Quies	Quies	Quies	ReprPCWk	Quies	0.128216	0.180059	0.521493	0.392355	NA	NA	NA	NA	NA	NA
rs201355766	1440	10	2208319	rs201355766	1440	subphenotype:add:sma	NA	0	NA	NA	NA	0	0	ReprPCWk	Quies	Quies	ReprPCWk	Quies	Quies	0.0116029	0.201183	0.579179	0.547484	NA	NA	NA	NA	NA	NA
rs201355766	1440	10	2224759	10:2224759:C:T	290	subphenotype:add:sma	NA	0	NA	NA	NA	0	0	ReprPCWk	Het	Het	Quies	Quies	Quies	0.0122012	0.44078	0.578638	0.546863	NA	NA	NA	NA	NA	NA
rs201355766	1440	10	2300768	rs113484579	106	subphenotype:add:sma	NA	0	NA	NA	NA	0	0	Quies	Het	Quies	Quies	Quies	Quies	0.0204545	0.947085	0.628936	0.574975	NA	NA	NA	NA	NA	NA
rs11527495	1030	10	55900650	rs11527495	1030	casecontrol:rec:fix:11110000000	PCDH15	0	NA	NA	NA	0	0	Quies	Quies	Het	Het	Quies	Quies	0.141343	0.191559	0.235588	0.00323529	NA	NA	NA	NA	NA	NA
rs11527495	1030	10	56106634	kgp9661601	136	casecontrol:rec:ind:11111111111	PCDH15	0	NA	NA	NA	0	0	Quies	Quies	Quies	Quies	Quies	Quies	0.255717	0.307942	0.605586	0.684049	NA	NA	NA	NA	NA	NA
rs7079449	1420	10	118018734	rs4285797	516	casecontrol:add:fix:11111111111	GFRA1	0	NA	NA	NA	0	0	ReprPCWk	TxWk	Quies	ReprPCWk	Quies	Quies	0.980894	0.88861	0.645622	0.584862	NA	NA	NA	NA	NA	NA
rs7079449	1420	10	118018836	rs34784080	551	casecontrol:add:fix:11111111111	GFRA1	0	NA	NA	NA	0	0	ReprPCWk	TxWk	Quies	ReprPCWk	Quies	Quies	0.980923	0.879688	NA	NA	NA	NA	NA	NA	NA	NA
rs7079449	1420	10	118018856	rs4309071	521	casecontrol:add:fix:11111111111	GFRA1	0	NA	NA	NA	0	0	ReprPCWk	TxWk	Quies	ReprPCWk	Quies	Quies	0.980889	0.888214	0.645622	0.157273	NA	NA	NA	NA	NA	NA
rs7079449	1420	10	118019017	rs4309072	520	casecontrol:add:fix:11111111111	GFRA1	0	NA	NA	NA	0	0	ReprPCWk	TxWk	Quies	ReprPCWk	Quies	Quies	0.980884	0.887753	0.645622	0.584862	NA	NA	NA	NA	NA	NA
rs7079449	1420	10	118020381	rs7079449	1420	casecontrol:add:fix:11111111111	GFRA1	0	NA	NA	TCF7L2	0	0	ReprPCWk	TxWk	Quies	ReprPCWk	Quies	Quies	0.980703	0.876383	0.650371	0.588939	NA	NA	NA	NA	NA	NA
rs7079449	1420	10	118021040	rs4525139	1360	casecontrol:add:fix:11111111111	GFRA1	0	NA	NA	NA	0	0	ReprPCWk	TxWk	Quies	ReprPCWk	Quies	Quies	0.980681	0.874225	0.650371	0.588939	NA	NA	NA	NA	NA	NA
rs7079449	1420	10	118021329	rs4341452	1330	casecontrol:add:fix:11111111111	GFRA1	0	NA	NA	NA	0	0	ReprPC	TxWk	Quies	ReprPCWk	Quies	Quies	0.980672	0.8732	0.650371	0.588939	NA	NA	NA	NA	NA	NA
rs7079449	1420	10	118021366	rs4421670	1330	casecontrol:add:fix:11111111111	GFRA1	0	NA	NA	NA	0	0	ReprPC	TxWk	Quies	ReprPCWk	Quies	Quies	0.980671	0.87304	0.697274	0.646348	NA	NA	NA	NA	NA	NA
rs7079449	1420	10	118021421	rs4579854	1320	casecontrol:add:fix:11111111111	GFRA1	0	NA	NA	NA	0	0	ReprPC	TxWk	Quies	ReprPCWk	Quies	Quies	0.980665	0.87262	0.697274	0.646348	NA	NA	NA	NA	NA	NA
rs7079449	1420	10	118021434	rs4525140	1320	casecontrol:add:fix:11111111111	GFRA1	0	NA	NA	NA	0	0	ReprPC	TxWk	Quies	ReprPCWk	Quies	Quies	0.980669	0.872848	0.650371	0.588939	NA	NA	NA	NA	NA	NA
rs7079449	1420	10	118022194	rs4333937	454	casecontrol:add:fix:11111111111	GFRA1	0	NA	NA	NA	0	0	ReprPC	TxWk	Quies	ReprPCWk	Quies	Quies	0.980784	0.877911	0.645622	0.584862	NA	NA	NA	NA	NA	NA
rs7079449	1420	10	118022517	rs139304130	345	casecontrol:add:fix:11111111111	GFRA1	0	NA	NA	NA	0	0	ReprPCWk	Tx	Quies	ReprPCWk	Quies	Quies	0.0126409	0.792456	0.61471	0.566112	NA	NA	NA	NA	NA	NA
rs7079449	1420	10	118022595	rs2532695	459	casecontrol:add:fix:11111111111	GFRA1	0	NA	NA	NA	0	0	ReprPCWk	Tx	Quies	ReprPCWk	Quies	Quies	0.980782	0.877725	0.645622	0.157273	NA	NA	NA	NA	NA	NA
rs7079449	1420	10	118023446	rs2577353	469	casecontrol:add:fix:11111111111	GFRA1	0	NA	NA	CTCF	0	0	ReprPCWk	Tx	Quies	ReprPCWk	Quies	Quies	0.980778	0.877397	0.645622	0.584862	NA	NA	NA	NA	NA	NA
rs7079449	1420	10	118023926	rs10713969	474	casecontrol:add:fix:11111111111	GFRA1	0	NA	NA	NA	0	0	ReprPCWk	Tx	Quies	ReprPCWk	Quies	Quies	0.980775	0.87718	0.721676	0.663624	NA	NA	NA	NA	NA	NA
rs7079449	1420	10	118023927	kgp7424507	420	casecontrol:add:fix:11111111111	GFRA1	0	NA	NA	NA	0	0	ReprPCWk	Tx	Quies	ReprPCWk	Quies	Quies	0.980893	0.886998	NA	NA	NA	NA	NA	NA	NA	NA
rs7079449	1420	10	118024278	rs2532694	476	casecontrol:add:fix:11111111111	GFRA1	0	NA	NA	NA	0	0	ReprPCWk	Tx	Quies	ReprPCWk	Quies	Quies	0.980773	0.877062	0.645622	0.584862	NA	NA	NA	NA	NA	NA
rs7079449	1420	10	118027799	rs2577359	198	casecontrol:add:fix:11111111111	GFRA1	0	NA	NA	NA	0	0	ReprPC	Tx	ReprPCWk	ReprPCWk	Quies	ReprPCWk	0.98016	0.905368	0.64934	0.58696	NA	NA	NA	NA	NA	NA
rs7079449	1420	10	118031376	rs2532691	342	casecontrol:add:fix:11111111111	GFRA1	0	NA	NA	EZH2	0	0	TssAFlnk	TssAFlnk	EnhBiv	ReprPC	Quies	ReprPC	0.979867	0.887751	0.657615	0.591366	NA	NA	NA	NA	NA	NA
rs7079449	1420	10	118033400	rs2577364	303	casecontrol:add:fix:11111111111	NA	0	NA	NA	EZH2,POLR2A	0	0	TssAFlnk	TssAFlnk	TssAFlnk	ReprPC	Quies	ReprPC	0.979849	0.886852	0.657615	0.591366	NA	NA	NA	NA	NA	NA
rs7079449	1420	10	118036142	rs2577365	279	casecontrol:add:fix:11111111111	NA	0	NA	NA	NA	0	0	ReprPC	Quies	Quies	ReprPCWk	Quies	ReprPC	0.980082	0.901777	0.655427	0.590967	NA	NA	NA	NA	NA	NA
rs334	1.82e+69	11	5248232	rs334	1.82e+69	casecontrol:het:cor:11111111111	HBB	1	NA	HBB::missense_variant,HBB::non_coding_exon_variant,nc_transcript_variant	POLR2A,GATA1	0	0	TxWk	ReprPCWk	Quies	ReprPCWk	Enh	TssA	0.0726118	0.00750548	NA	NA	NA	NA	NA	NA	NA	NA
rs116555331	1040	11	66951621	rs116555331	1040	subphenotype:add:sma	KDM2A	0	KDM2A	NA	NA	0	0	Tx	Tx	TxWk	Tx	Tx	TxWk	0.00898855	0.743373	0.401395	0.441676	NA	NA	NA	NA	NA	NA
rs116555331	1040	11	66988777	rs143036584	108	subphenotype:add:sma	KDM2A	0	KDM2A	NA	NA	0	0	Tx	Tx	TxWk	Enh	TxWk	Quies	0.00926985	0.73142	0.401395	0.441676	NA	NA	NA	NA	NA	NA
rs116555331	1040	11	67000230	rs140533552	172	subphenotype:add:sma	KDM2A	0	KDM2A	NA	NA	0	0	Tx	Tx	TxWk	TxWk	TxWk	TxWk	0.00874056	0.751737	0.405427	0.444395	NA	NA	NA	NA	NA	NA
rs116555331	1040	11	67004180	rs144015171	110	subphenotype:add:sma	KDM2A	0	KDM2A	NA	NA	0	0	TxWk	TxWk	TxWk	TxWk	TxWk	TxWk	0.00927257	0.732357	0.401395	0.441676	NA	NA	NA	NA	NA	NA
rs116555331	1040	11	67032353	rs58064412	116	subphenotype:add:sma	NA	0	NA	NA	NA	0	0	TxWk	TxWk	TxWk	TxWk	TxWk	Quies	0.00927931	0.73432	0.401395	0.441676	NA	NA	NA	NA	NA	NA
rs116555331	1040	11	67039748	rs77216138	137	subphenotype:add:sma	GRK2	0	NA	NA	MAX,MXI1	0	0	Enh	Enh	EnhG	Tx	TxWk	Enh	0.00920875	0.751553	0.40621	0.444718	NA	NA	NA	NA	NA	NA
rs116555331	1040	11	67086667	rs150085679	181	subphenotype:add:sma	NA	0	LOC100130987	NA	NA	0	0	TxWk	TxWk	Enh	Quies	TxWk	Quies	0.00998996	0.79006	0.40045	0.441173	NA	NA	NA	NA	NA	NA
rs11822615	1290	11	79033998	rs77353898	142	casecontrol:add:fix:11111111111	TENM4	0	NA	NA	NA	0	0	Quies	ReprPCWk	Quies	ReprPCWk	Quies	Quies	0.0211127	0.229141	0.355836	0.414901	NA	NA	NA	NA	NA	NA
rs11822615	1290	11	79111559	rs75909855	133	casecontrol:add:fix:11111111111	TENM4	0	NA	NA	NA	0	0	ReprPCWk	ReprPCWk	Quies	ReprPCWk	Quies	Quies	0.069409	0.676878	0.8281	0.724163	NA	NA	NA	NA	NA	NA
rs11822615	1290	11	79128401	rs11822615	1290	subphenotype:dom:cm_sma_fix	TENM4	0	NA	NA	NA	0	0	ReprPCWk	Het	Quies	ReprPCWk	Quies	Quies	0.0794466	0.411238	0.864378	0.758973	NA	NA	NA	NA	NA	NA
rs79124314	19800	11	79322918	rs78652723	7240	subphenotype:het:cm_sma_fix	NA	0	NA	AP001978.1::non_coding_exon_variant,nc_transcript_variant	NA	0	0	Quies	Quies	Quies	Quies	Quies	Quies	0.040605	0.857686	0.699099	0.620333	NA	NA	NA	NA	NA	NA
rs79124314	19800	11	79331850	rs866931	6010	subphenotype:het:cm_sma_fix	NA	0	NA	NA	NA	0	0	Quies	Quies	Quies	Quies	Quies	Quies	0.0382717	0.968112	0.695212	0.619235	NA	NA	NA	NA	NA	NA
rs79124314	19800	11	79334829	rs76848879	5480	subphenotype:het:cm_sma_fix	NA	0	NA	NA	NA	0	0	Quies	Quies	Quies	Quies	Quies	Quies	0.0376813	0.968451	0.685007	0.611004	NA	NA	NA	NA	NA	NA
rs79124314	19800	11	79335806	kgp12628821	289	casecontrol:add:fix:11111111111	NA	0	NA	NA	NA	0	0	Quies	Quies	Quies	Quies	Quies	Quies	0.0722816	0.83419	0.545431	0.70214	NA	NA	NA	NA	NA	NA
rs79124314	19800	11	79336247	rs145108255	5070	subphenotype:het:cm_sma_fix	NA	0	NA	NA	NA	0	0	Quies	Quies	Quies	Quies	Quies	Quies	0.0383411	0.966059	0.690972	0.214029	NA	NA	NA	NA	NA	NA
rs79124314	19800	11	79337866	rs79124314	19800	subphenotype:het:cm_sma_fix	NA	0	NA	NA	NA	0	0	Quies	Quies	Quies	Quies	Quies	Quies	0.0409502	0.980435	0.700298	0.619929	NA	NA	NA	NA	NA	NA
rs79124314	19800	11	79340397	rs76768159	8170	subphenotype:het:cm_sma_fix	NA	0	NA	NA	NA	0	0	Quies	Quies	Het	Quies	Quies	Quies	0.0404601	0.97795	0.695212	0.619235	NA	NA	NA	NA	NA	NA
rs79124314	19800	11	79340432	rs116563292	8170	subphenotype:het:cm_sma_fix	NA	0	NA	NA	NA	0	0	Quies	Quies	Het	Quies	Quies	Quies	0.04046	0.977948	0.695212	0.619235	NA	NA	NA	NA	NA	NA
rs79124314	19800	11	79345282	rs1893849	6160	subphenotype:het:cm_sma_fix	NA	0	NA	NA	NA	0	0	Quies	Quies	Quies	Quies	Quies	Quies	0.0379081	0.971002	0.685007	0.611004	NA	NA	NA	NA	NA	NA
rs79124314	19800	11	79351608	rs78205429	3470	subphenotype:het:cm_sma_fix	NA	0	NA	NA	RAD21	0	0	Quies	Quies	Quies	Quies	Quies	Quies	0.0412591	0.961594	0.690972	0.614161	NA	NA	NA	NA	NA	NA
rs79124314	19800	11	79365575	rs75025549	1040	subphenotype:het:cm_sma_fix	NA	0	NA	NA	NA	0	0	Quies	Quies	Quies	Quies	Quies	Quies	0.0376145	0.956168	0.687851	0.615559	NA	NA	NA	NA	NA	NA
kgp3228776	1370	12	10061513	kgp4021165	146	casecontrol:rec:fix:11111111111	CLEC2A	0	NA	NA	POLR2A,CTCF	0	0	Quies	Quies	Quies	Quies	Quies	Het	0.158785	0.229114	NA	NA	NA	NA	NA	NA	NA	NA
kgp3228776	1370	12	10061840	kgp340088	113	casecontrol:rec:fix:11111111111	CLEC2A	0	NA	NA	POLR2A,CHD1	0	0	Het	Quies	Quies	Quies	Quies	Het	0.158031	0.208563	NA	NA	NA	NA	NA	NA	NA	NA
kgp3228776	1370	12	10062759	kgp3228776	1370	casecontrol:rec:fix:11111111111	CLEC2A	0	NA	NA	POLR2A,CHD1	0	0	Het	Het	Quies	Quies	Quies	Het	0.196267	0.554187	NA	NA	NA	NA	NA	NA	NA	NA
kgp3228776	1370	12	10062833	rs73255410	285	casecontrol:rec:fix:11111111111	CLEC2A	0	NA	NA	POLR2A,CHD1	0	0	Het	Het	Het	Het	Quies	Het	0.160307	0.301323	NA	NA	NA	NA	NA	NA	NA	NA
rs73289758	10700	12	24535213	rs73289758	10700	subphenotype:add:sma	SOX5	0	NA	NA	NA	0	0	Quies	Quies	Quies	Quies	Quies	Quies	0.0807741	0.290113	0.262707	0.182167	NA	NA	NA	NA	NA	NA
rs73289758	10700	12	24535887	rs113164236	170	subphenotype:add:sma	SOX5	0	NA	NA	NA	0	0	Het	Quies	Quies	Quies	Quies	Quies	0.0737917	0.323703	0.751785	0.659057	NA	NA	NA	NA	NA	NA
rs73289758	10700	12	24536007	rs73289762	170	subphenotype:add:sma	SOX5	0	NA	NA	NA	0	0	Het	Quies	Quies	Quies	Quies	Quies	0.0737944	0.323407	0.751785	0.659057	NA	NA	NA	NA	NA	NA
rs73289758	10700	12	24538605	rs146324130	345	subphenotype:add:sma	SOX5	0	NA	NA	NA	0	0	Quies	Quies	Quies	Quies	Quies	Quies	0.0737849	0.309857	0.751785	0.659057	NA	NA	NA	NA	NA	NA
rs73289758	10700	12	24539953	rs73289767	287	subphenotype:add:sma	SOX5	0	NA	NA	NA	0	0	Quies	Quies	Quies	Quies	Quies	Quies	0.0739528	0.305567	0.745028	0.655832	NA	NA	NA	NA	NA	NA
rs73289758	10700	12	24542552	rs73281469	318	subphenotype:add:sma	SOX5	0	NA	NA	NA	0	0	Het	Het	Quies	Quies	Quies	Quies	0.0741423	0.304247	0.745028	0.655832	NA	NA	NA	NA	NA	NA
rs113065354	1310	12	25517185	rs113065354	1310	casecontrol:add:fix:11111111111	NA	0	NA	NA	NA	0	0	Quies	Quies	Quies	Quies	ReprPCWk	Quies	0.073044	0.867467	0.623403	0.744687	NA	NA	NA	NA	NA	NA
rs113065354	1310	12	25520886	rs111732039	105	casecontrol:add:fix:11111111100	NA	0	NA	NA	NA	0	0	Quies	Quies	Quies	Quies	ReprPCWk	Quies	0.0733671	0.75681	0.784726	0.75882	NA	NA	NA	NA	NA	NA
rs113065354	1310	12	25521925	rs71874980	117	casecontrol:add:fix:11111111100	NA	0	NA	NA	NA	0	0	Quies	Quies	Quies	Quies	ReprPCWk	Quies	0.0735223	0.768965	NA	NA	NA	NA	NA	NA	NA	NA
rs113065354	1310	12	25526175	rs59093716	166	casecontrol:add:fix:11111111111	NA	0	NA	NA	NA	0	0	Quies	Quies	Quies	Quies	ReprPCWk	Quies	0.0709966	0.863701	0.766218	0.840269	NA	NA	NA	NA	NA	NA
rs113065354	1310	12	25534793	rs112441865	108	casecontrol:add:fix:11111111111	NA	0	NA	NA	NA	0	0	Quies	Quies	Quies	ReprPCWk	ReprPCWk	Quies	0.0413903	0.619372	0.833419	0.870036	NA	NA	NA	NA	NA	NA
rs79290029	1030	12	56114034	rs79290029	1030	subphenotype:het:cm_sma_other_cor	NA	0	BLOC1S1-RDH5	NA	POLR2A	0	0	TxWk	Enh	EnhG	TssAFlnk	TxWk	TxWk	0.0935148	0.73649	0.864715	0.462094	NA	NA	NA	NA	NA	NA
rs78308377	1230	12	68018546	rs78308377	1230	casecontrol:add:fix:11111111111	NA	0	NA	NA	NA	0	0	Quies	Quies	Quies	Quies	Quies	Quies	0.0212572	0.484438	0.611017	0.565945	NA	NA	NA	NA	NA	NA
rs9598973	2800	13	65989693	rs9540412	106	casecontrol:rec:fix:11111111111	NA	0	NA	NA	CTCF	0	0	Quies	Quies	Quies	Quies	Quies	Quies	0.150095	0.561153	0.80013	0.941496	NA	NA	NA	NA	NA	NA
rs9598973	2800	13	65991906	rs9598973	2800	casecontrol:dom:fix:11111111111	NA	0	NA	NA	NA	0	0	Quies	Quies	Quies	Quies	Quies	Quies	0.616554	0.590322	0.851894	0.693291	NA	NA	NA	NA	NA	NA
rs9598973	2800	13	65993748	rs9540415	1040	casecontrol:rec:fix:11111111111	NA	0	NA	NA	NA	0	0	Quies	Quies	Quies	Quies	Quies	Quies	0.298722	0.0773938	0.926842	0.80401	NA	NA	NA	NA	NA	NA
rs9598973	2800	13	65995788	rs9528916	242	casecontrol:rec:fix:11111111111	NA	0	NA	NA	NA	0	0	Quies	Quies	Quies	Quies	Quies	Quies	0.148608	0.641547	0.812598	0.943651	NA	NA	NA	NA	NA	NA
rs9598973	2800	13	65999555	rs9540419	2580	casecontrol:dom:fix:11111111111	NA	0	NA	NA	NA	0	0	Quies	Quies	Quies	Quies	Quies	Quies	0.616539	0.592874	0.845673	0.696154	NA	NA	NA	NA	NA	NA
rs9598973	2800	13	66002181	rs35006560	788	casecontrol:rec:fix:11111111111	NA	0	NA	NA	NA	0	0	Quies	Quies	Quies	Quies	Quies	Quies	0.296014	0.101111	NA	NA	NA	NA	NA	NA	NA	NA
rs9598973	2800	13	66003694	rs9540421	2140	casecontrol:rec:fix:11111111111	NA	0	NA	NA	NA	0	0	Quies	Quies	Quies	Quies	Quies	Quies	0.294444	0.0936497	NA	NA	NA	NA	NA	NA	NA	NA
rs9598973	2800	13	66016833	rs9540426	211	casecontrol:dom:fix:11111111111	NA	0	NA	NA	NA	0	0	Quies	Quies	Quies	Het	Quies	Quies	0.570191	0.736976	NA	NA	NA	NA	NA	NA	NA	NA
rs9598973	2800	13	66019620	rs2151347	994	casecontrol:dom:fix:11111111111	NA	0	NA	NA	KAP1,SETDB1	0	0	Quies	Quies	Quies	Quies	Quies	Quies	0.619277	0.632851	0.846875	0.698317	NA	NA	NA	NA	NA	NA
rs9598973	2800	13	66019932	rs1333162	480	casecontrol:rec:fix:11111111111	NA	0	NA	NA	KAP1,SETDB1	0	0	Quies	Quies	Quies	Quies	Quies	Quies	0.300602	0.108347	0.916519	0.772197	NA	NA	NA	NA	NA	NA
rs61318313	3740	13	99501332	rs61318313	3740	subphenotype:add:cm_sma_other_ind	DOCK9	0	NA	NA	NA	0	0	Quies	TxWk	TxWk	Quies	TxWk	Quies	0.00679326	0.396662	0.572361	0.0323981	NA	NA	NA	NA	NA	NA
rs61318313	3740	13	99501495	rs57592239	2000	subphenotype:add:sma	DOCK9	0	NA	NA	NA	0	0	Quies	TxWk	TxWk	Quies	TxWk	Quies	0.00736395	0.410135	0.575079	0.0347013	NA	NA	NA	NA	NA	NA
rs61318313	3740	13	99524546	rs137909724	1800	subphenotype:add:sma	DOCK9	0	NA	NA	NA	0	0	Quies	Tx	Tx	Quies	TxWk	TxWk	0.00641367	0.454413	0.570626	0.0322403	NA	NA	NA	NA	NA	NA
rs61318313	3740	13	99546735	rs117011043	2560	subphenotype:add:sma	DOCK9	0	NA	NA	NA	0	0	Quies	TxWk	TxWk	Quies	TxWk	Quies	0.00659095	0.381458	0.570552	0.0316178	NA	NA	NA	NA	NA	NA
rs61318313	3740	13	99584541	rs149970656	2150	subphenotype:add:sma	DOCK9	0	NA	NA	NA	0	0	Quies	Quies	TxWk	Quies	TxWk	Quies	0.00655349	0.432822	0.570626	0.0315774	NA	NA	NA	NA	NA	NA
rs149666743	1090	14	20555396	rs78783511	236	casecontrol:dom:fix:11111111111	NA	0	NA	NA	NA	0	0	Quies	ReprPCWk	Quies	Quies	Quies	Quies	0.774049	0.40326	NA	NA	NA	NA	NA	NA	NA	NA
rs149666743	1090	14	20561847	rs9323500	130	casecontrol:add:fix:11111111111	NA	0	NA	OR4T1P::non_coding_exon_variant,nc_transcript_variant	SPI1	0	0	Quies	ReprPCWk	Quies	Quies	Quies	Quies	0.0725529	0.646185	NA	NA	NA	NA	NA	NA	NA	NA
rs149666743	1090	14	20590877	rs150722719	604	subphenotype:het:cm_sma_other_ind	NA	0	NA	NA	NA	0	0	Quies	ReprPCWk	Quies	Quies	Quies	Quies	0.0141266	0.33544	NA	NA	NA	NA	NA	NA	NA	NA
rs149666743	1090	14	20591896	rs147733943	833	subphenotype:add:cm_sma_other_ind	NA	0	NA	NA	NA	0	0	Quies	ReprPCWk	Quies	Quies	Quies	Quies	0.0137959	0.348069	NA	NA	NA	NA	NA	NA	NA	NA
rs149666743	1090	14	20591898	14:20591898:AG:A	833	subphenotype:add:cm_sma_other_ind	NA	0	NA	NA	NA	0	0	Quies	ReprPCWk	Quies	Quies	Quies	Quies	0.0137959	0.348069	NA	NA	NA	NA	NA	NA	NA	NA
rs149666743	1090	14	20597242	rs189933167	607	subphenotype:het:cm_sma_other_ind	NA	0	NA	NA	NA	0	0	Quies	Quies	Quies	Quies	Quies	Quies	0.0141244	0.334012	NA	NA	NA	NA	NA	NA	NA	NA
rs149666743	1090	14	20599784	rs115742976	609	subphenotype:het:cm_sma_other_ind	NA	0	NA	NA	NA	0	0	Quies	Quies	Quies	Quies	Quies	Quies	0.0141232	0.333219	NA	NA	NA	NA	NA	NA	NA	NA
rs149666743	1090	14	20599872	rs186446631	609	subphenotype:het:cm_sma_other_ind	NA	0	NA	NA	NA	0	0	Quies	Quies	Quies	Quies	Quies	Quies	0.0141231	0.333178	NA	NA	NA	NA	NA	NA	NA	NA
rs149666743	1090	14	20599884	rs151003223	616	subphenotype:het:cm_sma_other_ind	NA	0	NA	NA	NA	0	0	Quies	Quies	Quies	Quies	Quies	Quies	0.0141936	0.323208	NA	NA	NA	NA	NA	NA	NA	NA
rs149666743	1090	14	20600670	rs138023387	840	subphenotype:add:cm_sma_other_ind	NA	0	NA	NA	NA	0	0	Quies	Quies	Quies	Quies	Quies	Quies	0.0137938	0.345175	NA	NA	NA	NA	NA	NA	NA	NA
rs149666743	1090	14	20601513	rs141994592	845	subphenotype:add:cm_sma_other_ind	NA	0	NA	NA	NA	0	0	Quies	Quies	Quies	Quies	Quies	Quies	0.0137936	0.34427	NA	NA	NA	NA	NA	NA	NA	NA
rs149666743	1090	14	20605319	rs148221956	647	subphenotype:het:cm_sma_other_ind	NA	0	NA	NA	NA	0	0	Quies	Quies	Quies	Quies	Quies	Quies	0.0141221	0.325146	NA	NA	NA	NA	NA	NA	NA	NA
rs149666743	1090	14	20606830	14:20606830:A:AT	394	subphenotype:het:cm_sma_other_ind	NA	0	NA	NA	NA	0	0	Quies	Quies	Quies	Quies	Quies	Quies	0.013705	0.248135	NA	NA	NA	NA	NA	NA	NA	NA
rs149666743	1090	14	20608777	rs149666743	1090	subphenotype:add:cm_sma_other_ind	NA	0	NA	NA	NA	0	0	Quies	Quies	Quies	Quies	Quies	Quies	0.0137706	0.335351	NA	NA	NA	NA	NA	NA	NA	NA
rs149666743	1090	14	20612015	rs149008519	623	subphenotype:add:cm_sma_other_ind	OR4N5	1	NA	OR4N5::missense_variant	TEAD4	0	0	Quies	Quies	Quies	Quies	Enh	Quies	0.0133527	0.254527	NA	NA	NA	NA	NA	NA	NA	NA
rs149666743	1090	14	20616806	rs143305227	265	subphenotype:add:cm_sma_other_ind	NA	0	NA	NA	NA	0	0	Quies	Quies	Quies	Quies	Quies	Quies	0.0134319	0.373341	0.570626	0.543408	NA	NA	NA	NA	NA	NA
rs116830894	1980	15	34222579	rs146675361	166	casecontrol:add:fix:11111111111	AVEN	0	NA	NA	NA	0	0	Quies	Quies	Quies	Quies	Quies	Quies	0.0624186	0.988792	0.194215	0.29786	NA	NA	NA	NA	NA	NA
rs116830894	1980	15	34224493	kgp19944993	361	casecontrol:add:fix:11111111111	AVEN	0	NA	NA	NA	0	0	Quies	Quies	Quies	Quies	Quies	Quies	0.0629963	0.990631	0.193752	0.297379	NA	NA	NA	NA	NA	NA
rs116830894	1980	15	34226511	rs28529776	161	casecontrol:add:fix:11111111111	AVEN	0	NA	NA	NA	0	0	Quies	Quies	Quies	Quies	Quies	Quies	0.062526	0.985932	0.199986	0.305473	NA	NA	NA	NA	NA	NA
rs116830894	1980	15	34227161	kgp19955836	348	casecontrol:add:fix:11111111111	AVEN	0	NA	NA	NA	0	0	Quies	Quies	Quies	Quies	Quies	Quies	0.0632088	0.988285	0.188424	0.295754	NA	NA	NA	NA	NA	NA
rs116830894	1980	15	34228879	rs116779864	665	casecontrol:add:fix:11111111111	AVEN	0	NA	NA	NA	0	0	Quies	Quies	Quies	Quies	Quies	Quies	0.0552095	0.908598	0.209865	0.307242	NA	NA	NA	NA	NA	NA
rs116830894	1980	15	34229540	rs370690290	491	casecontrol:add:fix:11111111111	AVEN	0	NA	NA	NA	0	0	Quies	Quies	Quies	Quies	Quies	Quies	0.0543345	0.912376	0.212417	0.310885	NA	NA	NA	NA	NA	NA
rs116830894	1980	15	34229810	rs115487924	439	casecontrol:add:fix:11111111111	AVEN	0	NA	NA	NA	0	0	Quies	Quies	Quies	Quies	Quies	Quies	0.0459429	0.613768	0.238424	0.332333	NA	NA	NA	NA	NA	NA
rs116830894	1980	15	34243529	rs116830894	1980	casecontrol:add:fix:11111111111	AVEN	0	NA	NA	NA	0	0	Quies	Quies	Quies	Quies	Quies	Quies	0.0548632	0.928933	0.20919	0.304725	NA	NA	NA	NA	NA	NA
rs116830894	1980	15	34248608	rs79028650	684	casecontrol:add:fix:11111111111	AVEN	0	NA	NA	GATA1,JUND,JUNB	0	0	Quies	Quies	Quies	Quies	Enh	Enh	0.0540659	0.915373	0.213014	0.316073	NA	NA	NA	NA	NA	NA
rs116830894	1980	15	34249016	rs115501772	571	casecontrol:add:fix:11111111111	AVEN	0	NA	NA	NA	0	0	Quies	Quies	Quies	Quies	Quies	TxWk	0.0539891	0.913021	0.213014	0.316073	NA	NA	NA	NA	NA	NA
rs116830894	1980	15	34253452	rs114741437	286	casecontrol:add:fix:11111111111	AVEN	0	NA	NA	NA	0	0	Quies	Quies	Quies	Quies	Quies	Quies	0.0527371	0.843609	0.216297	0.319276	NA	NA	NA	NA	NA	NA
rs74956838	5730	15	36770191	rs79351525	144	subphenotype:add:other	NA	0	NA	NA	NA	0	0	Quies	ReprPCWk	Quies	Quies	Quies	Quies	0.0286056	0.417646	0.644315	0.583318	NA	NA	NA	NA	NA	NA
rs74956838	5730	15	36786999	rs74956838	5730	subphenotype:add:other	NA	0	NA	NA	NA	0	0	ReprPCWk	ReprPCWk	Quies	ReprPC	Quies	Quies	0.0744731	0.355613	0.230836	0.329235	NA	NA	NA	NA	NA	NA
rs74956838	5730	15	36789857	rs12324166	146	subphenotype:dom:other	NA	0	NA	NA	NA	0	0	ReprPCWk	Quies	Quies	ReprPCWk	Quies	ReprPCWk	0.096802	0.513186	0.175912	0.278811	NA	NA	NA	NA	NA	NA
rs74956838	5730	15	36790521	rs12324920	487	subphenotype:dom:other	NA	0	NA	NA	TCF7L2,NR3C1,FOXA1	0	0	ReprPCWk	Quies	Quies	ReprPCWk	Quies	ReprPCWk	0.08736	0.288247	0.206157	0.310585	NA	NA	NA	NA	NA	NA
rs74956838	5730	15	36796837	rs10162878	527	subphenotype:add:other	NA	0	NA	NA	NA	0	0	ReprPCWk	TxWk	Quies	Enh	Quies	ReprPCWk	0.0779065	0.483752	0.226731	0.32562	NA	NA	NA	NA	NA	NA
rs74956838	5730	15	36797719	kgp19747848	2830	subphenotype:add:other	NA	0	NA	NA	NA	0	0	ReprPCWk	Enh	Quies	Enh	Quies	ReprPCWk	0.0687585	0.257222	0.257729	0.350454	NA	NA	NA	NA	NA	NA
rs74956838	5730	15	36801485	rs75071317	429	subphenotype:add:other	NA	0	NA	NA	NA	0	0	ReprPCWk	Quies	Quies	ReprPCWk	Quies	Quies	0.0709914	0.337654	0.250365	0.344814	NA	NA	NA	NA	NA	NA
rs74956838	5730	15	36803510	rs77488502	362	subphenotype:add:other	NA	0	NA	NA	NA	0	0	ReprPCWk	Quies	Quies	ReprPC	Quies	Quies	0.0750964	0.46018	0.224632	0.319129	NA	NA	NA	NA	NA	NA
rs74956838	5730	15	36803710	rs11491095	637	subphenotype:add:other	NA	0	NA	NA	NA	0	0	ReprPCWk	Quies	Quies	ReprPC	Quies	Quies	0.0707571	0.357695	0.250365	0.344814	NA	NA	NA	NA	NA	NA
kgp20034349	1360	15	41089132	rs58105256	947	casecontrol:het:fix:11111111111	DNAJC17	0	NA	NA	NA	0	0	Quies	Quies	Enh	Quies	TxWk	Quies	0.0606886	0.923925	NA	NA	NA	NA	NA	NA	NA	NA
kgp20034349	1360	15	41091552	rs77192958	1090	casecontrol:het:fix:11111111111	DNAJC17	0	NA	NA	NA	0	0	Quies	Quies	TxWk	Quies	TxWk	Quies	0.0611306	0.91213	0.498274	0.313412	NA	NA	NA	NA	NA	NA
kgp20034349	1360	15	41093534	kgp20034349	1360	casecontrol:het:fix:11111111111	DNAJC17	0	NA	NA	NA	0	0	Quies	Enh	TxWk	Quies	TxWk	Quies	0.0607896	0.897478	0.777935	0.678653	NA	NA	NA	NA	NA	NA
rs7165198	3390	15	56775234	rs7165198	3390	casecontrol:rec:ind:11111111111	NA	0	NA	NA	NA	0	0	Quies	Quies	Quies	Quies	Quies	Quies	0.884899	0.84424	0.682054	0.378649	NA	NA	NA	NA	NA	NA
rs7165198	3390	15	56784161	rs1619156	1580	casecontrol:rec:ind:11111111111	NA	0	NA	NA	NA	0	0	Quies	Quies	Quies	Quies	Quies	Quies	0.884739	0.840895	0.687828	0.399531	NA	NA	NA	NA	NA	NA
rs8176921	7660	16	3476973	rs55651817	161	casecontrol:dom:fix:00111100000	NA	0	NA	NA	NA	0	0	Het	Het	Quies	Quies	Quies	Quies	0.678987	0.636425	NA	NA	NA	NA	NA	NA	NA	NA
rs8176921	7660	16	3705349	rs8176921	7660	subphenotype:add:cm_sma_other_ind	DNASE1	0	NA	NA	NA	0	0	TxWk	Tx	Tx	EnhG	TxWk	Quies	0.0196068	0.409872	0.17977	0.562128	NA	NA	NA	NA	NA	NA
rs8176921	7660	16	3714121	rs114728738	153	subphenotype:add:sma	TRAP1	0	NA	DNASE1::non_coding_exon_variant,nc_transcript_variant	NA	0	0	Tx	Tx	Tx	Tx	TxWk	Quies	0.0270556	0.327563	0.304788	0.380765	NA	NA	NA	NA	NA	NA
rs8176921	7660	16	3714246	rs115291551	1390	subphenotype:add:sma	TRAP1	0	NA	DNASE1::non_coding_exon_variant,nc_transcript_variant	NA	0	0	Tx	Tx	Tx	Tx	TxWk	Quies	0.02397	0.240794	0.312599	0.388493	NA	NA	NA	NA	NA	NA
rs8176921	7660	16	3716181	rs116323659	768	subphenotype:add:sma	TRAP1	0	NA	NA	CTCF	0	0	Tx	Tx	TxWk	Tx	Tx	Quies	0.0179258	0.30003	0.33254	0.401402	NA	NA	NA	NA	NA	NA
rs8176921	7660	16	3717202	rs75377947	545	subphenotype:add:sma	TRAP1	0	NA	NA	NA	0	0	TxWk	Tx	TxWk	Tx	Tx	Quies	0.0174426	0.353882	0.33254	0.401402	NA	NA	NA	NA	NA	NA
rs8176921	7660	16	3721134	rs115582120	415	subphenotype:add:sma	TRAP1	0	NA	NA	NA	0	0	TxWk	Tx	Tx	Tx	TxWk	Quies	0.018336	0.282609	0.328146	0.39935	NA	NA	NA	NA	NA	NA
rs8176921	7660	16	3721631	rs114467413	455	subphenotype:add:sma	TRAP1	0	NA	NA	NA	0	0	TxWk	Tx	Tx	Tx	TxWk	Quies	0.017799	0.280889	0.3299	0.399938	NA	NA	NA	NA	NA	NA
rs8176921	7660	16	3721632	rs115064695	455	subphenotype:add:sma	TRAP1	0	NA	NA	NA	0	0	TxWk	Tx	Tx	Tx	TxWk	Quies	0.017799	0.280893	0.3299	0.399938	NA	NA	NA	NA	NA	NA
rs8176921	7660	16	3723248	rs12444804	113	subphenotype:add:sma	TRAP1	0	NA	NA	NA	0	0	TxWk	Tx	Tx	Tx	TxWk	Quies	0.07812	0.369309	NA	NA	TRAP1,CLUAP1	-,CLUAP1	NA	NA	baso_neut_sum,gran,myeloid_wbc,neut,neut_eo_sum,wbc	NA
rs8176921	7660	16	3723832	rs12929402	102	subphenotype:add:sma	TRAP1	0	NA	NA	NA	0	0	Tx	Tx	Tx	Tx	TxWk	Quies	0.0527187	0.0764852	0.0767176	0.0484733	TRAP1,CLUAP1	NA	NA	NA	baso_neut_sum,gran,myeloid_wbc,neut,neut_eo_sum,wbc	NA
rs8176921	7660	16	3724352	rs11541712	344	subphenotype:add:sma	TRAP1	1	NA	TRAP1::3_prime_UTR_variant,NMD_transcript_variant,TRAP1::non_coding_exon_variant,nc_transcript_variant,TRAP1::synonymous_variant	NA	0	0	Tx	Tx	Tx	Tx	Tx	Quies	0.0191228	0.330642	NA	NA	NLRC3,TRAP1,DNASE1,AC006111.2	NA	NA	NA	NA	NA
rs80002798	1010	16	7797841	rs80002798	1010	subphenotype:add:sma	NA	0	NA	NA	NA	0	0	Quies	ReprPCWk	Quies	Het	Quies	Quies	0.0661867	0.107361	0.761366	0.66555	NA	NA	NA	NA	NA	NA
rs80002798	1010	16	7801516	rs142048241	392	subphenotype:add:sma	NA	0	NA	NA	NA	0	0	Quies	ReprPCWk	Quies	Het	Quies	Quies	0.0664296	0.128106	0.761366	0.66555	NA	NA	NA	NA	NA	NA
kgp16483448	1320	16	57630559	kgp16483448	1320	subphenotype:add:cm_sma_fix	NA	0	NA	NA	GATA3	0	0	Het	Quies	TxWk	Quies	Quies	Quies	0.0112197	0.460072	NA	NA	NA	NA	NA	NA	NA	NA
kgp16483448	1320	16	57632499	16:57632499:C:G	926	subphenotype:add:cm_sma_fix	NA	0	NA	NA	NA	0	0	Quies	Quies	TxWk	Quies	Quies	Quies	0.0112643	0.469394	NA	NA	NA	NA	NA	NA	NA	NA
kgp16483448	1320	16	57637854	rs78795525	337	subphenotype:add:cm_sma_fix	NA	0	NA	NA	NA	0	0	Enh	TxWk	TxWk	TxWk	Enh	Quies	0.0100501	0.370012	0.604189	0.56244	NA	NA	NA	NA	NA	NA
rs8044133	2570	16	70754845	rs58579816	183	casecontrol:add:cor:11111111111	VAC14	0	NA	NA	CEBPB	0	0	TxWk	Tx	Tx	Tx	Quies	Quies	0.212586	0.424682	0.0328154	0.105172	NA	NA	NA	NA	NA	NA
rs8044133	2570	16	70823633	rs8060947	546	casecontrol:rec:fix:11111111111	VAC14	0	NA	NA	ETS1,RPC155,ATF3	0	0	TxWk	TxWk	EnhG	Tx	TxWk	TxWk	0.55426	0.636022	0.11454	0.0839763	VAC14	NA	NA	NA	NA	NA
rs8044133	2570	16	70826868	rs713511	1520	casecontrol:rec:fix:11111111111	VAC14	0	NA	NA	NA	0	0	TxWk	TxWk	TxWk	Tx	TxWk	TxWk	0.538488	0.872388	0.0524729	0.0790109	VAC14	NA	NA	NA	NA	NA
rs8044133	2570	16	70828269	rs8044133	2570	casecontrol:rec:fix:11111111111	VAC14	0	NA	NA	NA	0	0	TxWk	TxWk	TxWk	TxWk	TxWk	TxWk	0.544474	0.853395	0.0774135	0.0761991	VAC14	NA	NA	NA	NA	NA
rs8044133	2570	16	70831992	rs8058006	944	casecontrol:rec:fix:11111111111	VAC14	0	NA	NA	NA	0	0	Tx	Tx	TxWk	Tx	TxWk	TxWk	0.539266	0.846264	0.0441086	0.0783467	NPIPB14P,VAC14	NA	NA	NA	NA	NA
rs8044133	2570	16	70867056	rs150445431	445	casecontrol:rec:fix:11111111111	HYDIN	0	NA	NA	NA	0	0	Quies	Quies	Quies	Quies	Quies	Quies	0.502773	0.696902	NA	NA	VAC14	NA	NA	NA	NA	NA
rs8044133	2570	16	70878851	rs202048214	194	casecontrol:rec:fix:11111111111	HYDIN	0	NA	NA	NA	0	0	Quies	Quies	Quies	Quies	Quies	Quies	0.502721	0.138593	NA	NA	NA	NA	NA	NA	NA	NA
rs9940464	2140	16	83342988	rs144221361	228	casecontrol:add:fix:00000011100	CDH13	0	NA	NA	NA	0	0	Quies	ReprPCWk	Quies	ReprPCWk	Quies	Quies	0.297398	0.137456	0.614919	0.739718	NA	NA	NA	NA	NA	NA
rs9940464	2140	16	83345004	rs9925033	217	casecontrol:add:cor:00000011100	CDH13	0	NA	NA	NA	0	0	Quies	ReprPCWk	Quies	ReprPCWk	Quies	Quies	0.275563	0.0335453	0.664686	0.755178	NA	NA	NA	NA	NA	NA
rs9940464	2140	16	83348824	rs1035569	215	casecontrol:add:cor:00000011100	CDH13	0	NA	NA	NA	0	0	Quies	ReprPCWk	Quies	ReprPCWk	Quies	Quies	0.255896	0.0242382	0.59243	0.792723	NA	NA	NA	NA	NA	NA
rs9940464	2140	16	83349398	rs7194029	181	casecontrol:add:cor:00000011100	CDH13	0	NA	NA	NA	0	0	Quies	ReprPCWk	Quies	ReprPCWk	Quies	Quies	0.257063	0.0211027	0.573792	0.790536	NA	NA	NA	NA	NA	NA
rs9940464	2140	16	83353770	rs11641461	107	casecontrol:add:cor:00000011100	CDH13	0	NA	NA	NA	0	0	Quies	ReprPCWk	Quies	ReprPCWk	Quies	Quies	0.251959	0.0283598	0.608012	0.798459	NA	NA	NA	NA	NA	NA
rs9940464	2140	16	83354014	rs11641442	529	casecontrol:add:cor:00000011100	CDH13	0	NA	NA	NA	0	0	Quies	ReprPCWk	Quies	ReprPCWk	Quies	Quies	0.314017	0.036512	0.623434	0.722222	NA	NA	NA	NA	NA	NA
rs9940464	2140	16	83356880	rs9923946	640	casecontrol:add:cor:00000011100	CDH13	0	NA	NA	NA	0	0	Quies	ReprPCWk	Quies	ReprPCWk	Quies	Quies	0.267408	0.00463444	NA	NA	NA	NA	NA	NA	NA	NA
rs9940464	2140	16	83357284	kgp6761736	505	casecontrol:add:cor:00000011100	CDH13	0	NA	NA	NA	0	0	Quies	ReprPCWk	Quies	ReprPC	Quies	Quies	0.266633	0.004952	0.574977	0.757791	NA	NA	NA	NA	NA	NA
rs9940464	2140	16	83357745	rs9926617	703	casecontrol:add:cor:00000011100	CDH13	0	NA	NA	NA	0	0	Quies	ReprPCWk	Quies	ReprPC	Quies	Quies	0.268655	0.00538974	0.59243	0.76397	NA	NA	NA	NA	NA	NA
rs9940464	2140	16	83358202	rs4782768	177	casecontrol:add:cor:00000011100	CDH13	0	NA	NA	NA	0	0	Quies	ReprPCWk	Quies	ReprPC	Quies	Quies	0.257673	0.00726067	0.590348	0.781804	NA	NA	NA	NA	NA	NA
rs9940464	2140	16	83359653	rs10514579	471	casecontrol:add:cor:00000011100	CDH13	0	NA	NA	NA	0	0	Quies	ReprPCWk	Quies	ReprPCWk	Quies	Quies	0.258046	0.0091708	0.595664	0.72573	NA	NA	NA	NA	NA	NA
rs9940464	2140	16	83360775	rs9940464	2140	casecontrol:add:cor:00000011100	CDH13	0	NA	NA	NA	0	0	Quies	ReprPCWk	Quies	ReprPCWk	Quies	Quies	0.282373	0.0193768	0.676864	0.757208	NA	NA	NA	NA	NA	Malaria
rs9940464	2140	16	83362114	rs9932952	285	casecontrol:add:cor:00000011100	CDH13	0	NA	NA	NA	0	0	Quies	ReprPCWk	Quies	ReprPCWk	Quies	Quies	0.264364	0.0203126	NA	NA	NA	NA	NA	NA	NA	NA
rs9940464	2140	16	83362115	rs9923294	285	casecontrol:add:cor:00000011100	CDH13	0	NA	NA	NA	0	0	Quies	ReprPCWk	Quies	ReprPCWk	Quies	Quies	0.264364	0.0203128	0.713744	0.760316	NA	NA	NA	NA	NA	NA
rs9940464	2140	16	83362315	rs11864731	282	casecontrol:add:cor:00000011100	CDH13	0	NA	NA	NA	0	0	Quies	ReprPCWk	Quies	ReprPCWk	Quies	Quies	0.264414	0.0202899	0.734564	0.771642	NA	NA	NA	NA	NA	NA
rs9940464	2140	16	83362440	rs11864761	282	casecontrol:add:cor:00000011100	CDH13	0	NA	NA	NA	0	0	Quies	ReprPCWk	Quies	ReprPCWk	Quies	Quies	0.264432	0.020338	0.734564	0.770687	NA	NA	NA	NA	NA	NA
rs9940464	2140	16	83362689	rs4782770	216	casecontrol:add:cor:00000011100	CDH13	0	NA	NA	NA	0	0	Quies	ReprPCWk	Quies	ReprPCWk	Quies	Quies	0.264845	0.019966	0.752166	0.77719	NA	NA	NA	NA	NA	NA
rs9940464	2140	16	83365188	rs9652671	896	casecontrol:add:cor:00000011100	CDH13	0	NA	NA	NA	0	0	Quies	ReprPCWk	Quies	ReprPCWk	Quies	Quies	0.283387	0.020356	0.686006	0.752813	NA	NA	NA	NA	NA	NA
rs9940464	2140	16	83365327	rs4426340	900	casecontrol:add:cor:00000011100	CDH13	0	NA	NA	NA	0	0	Quies	ReprPCWk	Quies	ReprPCWk	Quies	Quies	0.283405	0.0203865	0.686006	0.754923	NA	NA	NA	NA	NA	NA
rs9940464	2140	16	83366507	rs11642167	245	casecontrol:add:cor:00000011100	CDH13	0	NA	NA	NA	0	0	Quies	ReprPCWk	Quies	ReprPCWk	Quies	Quies	0.269615	0.00657117	NA	NA	NA	NA	NA	NA	NA	NA
rs9940464	2140	16	83366609	rs13332362	429	casecontrol:add:cor:00000011100	CDH13	0	NA	NA	NA	0	0	Quies	ReprPCWk	Quies	ReprPCWk	Quies	Quies	0.284181	0.0179128	0.59375	0.780889	NA	NA	NA	NA	NA	NA
rs9940464	2140	16	83366896	rs12597099	282	casecontrol:add:cor:00000011100	CDH13	0	NA	NA	NA	0	0	Quies	ReprPCWk	Quies	ReprPCWk	Quies	Quies	0.273182	0.0135048	0.734206	0.773159	NA	NA	NA	NA	NA	NA
rs9940464	2140	16	83367049	rs12597147	312	casecontrol:add:cor:00000011100	CDH13	0	NA	NA	NA	0	0	Quies	ReprPCWk	Quies	ReprPCWk	Quies	Quies	0.270305	0.0118543	0.704057	0.759291	NA	NA	NA	NA	NA	NA
rs9940464	2140	16	83367241	rs12597597	748	casecontrol:add:cor:00000011100	CDH13	0	NA	NA	NA	0	0	Quies	ReprPCWk	Quies	ReprPCWk	Quies	Quies	0.280198	0.016863	0.704639	0.760825	NA	NA	NA	NA	NA	NA
rs9940464	2140	16	83367411	rs13333697	390	casecontrol:add:cor:00000011100	CDH13	0	NA	NA	USF1	0	0	Quies	ReprPCWk	Quies	ReprPCWk	Quies	Quies	0.270339	0.0109303	0.713235	0.796569	NA	NA	NA	NA	NA	NA
rs9940464	2140	16	83367663	rs13333841	400	casecontrol:add:cor:00000011100	CDH13	0	NA	NA	NA	0	0	Quies	ReprPCWk	Quies	ReprPCWk	Quies	Quies	0.269845	0.00462947	0.589633	0.749306	NA	NA	NA	NA	NA	NA
rs9940464	2140	16	83367681	rs13333899	110	casecontrol:add:cor:00000011100	CDH13	0	NA	NA	NA	0	0	Quies	ReprPCWk	Quies	ReprPCWk	Quies	Quies	0.261632	0.0172286	NA	NA	NA	NA	NA	NA	NA	NA
rs9940464	2140	16	83367834	rs61047812	329	casecontrol:add:cor:00000011100	CDH13	0	NA	NA	RCOR1,MAX	0	0	Quies	ReprPCWk	Quies	ReprPCWk	Quies	Quies	0.273557	0.0119178	NA	NA	NA	NA	NA	NA	NA	NA
rs9940464	2140	16	83368265	rs13337607	206	casecontrol:add:cor:00000011100	CDH13	0	NA	NA	NA	0	0	Quies	ReprPCWk	Quies	ReprPCWk	Quies	Quies	0.274405	0.010688	0.723653	0.720942	NA	NA	NA	NA	NA	NA
rs9940464	2140	16	83368400	rs10514577	219	casecontrol:add:cor:00000011100	CDH13	0	NA	NA	NA	0	0	Quies	ReprPCWk	Quies	ReprPCWk	Quies	Quies	0.273686	0.0098689	0.704075	0.73039	NA	NA	NA	NA	NA	NA
rs9940464	2140	16	83368436	rs13337660	150	casecontrol:add:cor:00000011100	CDH13	0	NA	NA	NA	0	0	Quies	ReprPCWk	Quies	ReprPCWk	Quies	Quies	0.269678	0.00527633	NA	NA	NA	NA	NA	NA	NA	NA
rs9940464	2140	16	83368445	rs13337664	193	casecontrol:add:cor:00000011100	CDH13	0	NA	NA	NA	0	0	Quies	ReprPCWk	Quies	ReprPCWk	Quies	Quies	0.27157	0.00664217	0.720176	0.760054	NA	NA	NA	NA	NA	NA
rs9940464	2140	16	83371484	rs918771	188	casecontrol:add:cor:00000011100	CDH13	0	NA	NA	NA	0	0	Quies	ReprPCWk	Quies	ReprPCWk	Quies	Quies	0.269699	0.0112194	0.630506	0.776298	NA	NA	NA	NA	NA	NA
rs9940464	2140	16	83371511	rs918770	188	casecontrol:add:cor:00000011100	CDH13	0	NA	NA	NA	0	0	Quies	ReprPCWk	Quies	ReprPCWk	Quies	Quies	0.269697	0.0112296	0.630506	0.776298	NA	NA	NA	NA	NA	NA
rs9940464	2140	16	83372034	rs918767	128	casecontrol:add:cor:00000011100	CDH13	0	NA	NA	EP300,RAD21	0	0	Quies	ReprPCWk	Quies	ReprPCWk	Quies	Quies	0.269854	0.00844841	0.630048	0.776575	NA	NA	NA	NA	NA	NA
rs74035897	3040	16	88984216	rs376202394	506	subphenotype:add:cm	CBFA2T3	0	NA	NA	TCF3,PBX3,BCL3	0	0	Enh	ReprPCWk	Enh	ReprPC	Tx	Quies	0.0335789	0.950825	0.678376	0.606033	NA	NA	NA	NA	NA	NA
rs74035897	3040	16	88992128	rs116326488	383	subphenotype:add:cm_sma_other_ind	CBFA2T3	0	NA	NA	SMARCB1,EZH2,E2F1	0	0	Enh	ReprPCWk	EnhG	EnhBiv	Tx	Quies	0.0406628	0.850975	0.700298	0.619929	NA	NA	NA	NA	NA	NA
rs74035897	3040	16	88992963	rs74035897	3040	subphenotype:add:cm_sma_other_ind	CBFA2T3	0	NA	NA	NR2F2,POLR2A,MAX,MYC,ESR1,EGR1	0	0	TxWk	ReprPCWk	EnhG	EnhBiv	Tx	Quies	0.0429181	0.697986	0.699099	0.620333	NA	NA	NA	NA	NA	NA
rs74035897	3040	16	89017663	rs74033212	101	subphenotype:add:cm_sma_other_ind	CBFA2T3,LOC100129697	1	NA	NA	NA	0	0	TxWk	ReprPCWk	TxWk	ReprPC	TxWk	Quies	0.105181	0.418372	NA	NA	NA	NA	NA	NA	NA	NA
rs74035897	3040	16	89022231	16:89022231:T	2320	subphenotype:add:cm_sma_other_ind	CBFA2T3	0	NA	NA	NA	0	0	TxWk	ReprPCWk	TxWk	ReprPCWk	TxWk	Quies	0.0688827	0.209068	NA	NA	NA	NA	NA	NA	NA	NA
rs145550473	3020	17	4475874	rs151155418	300	subphenotype:add:sma	NA	0	NA	NA	NA	0	0	Quies	Quies	Quies	TxWk	ReprPCWk	Quies	0.0346582	0.475702	0.61471	0.566112	NA	NA	NA	NA	NA	NA
rs145550473	3020	17	4476932	rs115908010	335	subphenotype:add:sma	NA	0	NA	NA	RELA,MAX	0	0	Quies	Quies	Quies	Enh	ReprPCWk	Quies	0.0342449	0.42717	0.611017	0.565945	NA	NA	NA	NA	NA	NA
rs145550473	3020	17	4477600	rs140390778	423	subphenotype:add:sma	NA	0	NA	NA	NA	0	0	Quies	Enh	Quies	Enh	ReprPCWk	Quies	0.0339958	0.456124	0.611017	0.565945	NA	NA	NA	NA	NA	NA
rs145550473	3020	17	4477878	rs79451467	454	subphenotype:add:sma	NA	0	NA	NA	NA	0	0	Quies	Enh	Quies	Enh	ReprPCWk	Quies	0.0339422	0.458828	0.611017	0.565945	NA	NA	NA	NA	NA	NA
rs145550473	3020	17	4478927	17:4478927:T:G	588	subphenotype:add:sma	NA	0	NA	NA	NA	0	0	Quies	Enh	Quies	TssAFlnk	ReprPCWk	Quies	0.0337467	0.468378	0.611017	0.565945	NA	NA	NA	NA	NA	NA
rs145550473	3020	17	4479830	rs140511040	796	subphenotype:add:sma	NA	0	NA	NA	NA	0	0	Quies	Quies	Quies	TssAFlnk	ReprPCWk	Quies	0.0335528	0.483344	0.611017	0.565945	NA	NA	NA	NA	NA	NA
rs145550473	3020	17	4479859	rs565636939	414	subphenotype:add:sma	NA	0	NA	NA	NA	0	0	Quies	Quies	Quies	TssAFlnk	ReprPCWk	Quies	0.0346046	0.474176	0.202095	0.129808	NA	NA	NA	NA	NA	NA
rs145550473	3020	17	4480429	rs199772069	977	subphenotype:add:sma	NA	0	NA	NA	RBBP5,TBP,SP1,HDAC2	0	0	Quies	Quies	Quies	TssAFlnk	ReprPCWk	Quies	0.0334222	0.492459	0.611017	0.565945	NA	NA	NA	NA	NA	NA
rs145550473	3020	17	4483426	rs146554833	2460	subphenotype:add:sma	NA	0	NA	NA	NA	0	0	Quies	ReprPCWk	TxWk	EnhBiv	ReprPCWk	Quies	0.0318908	0.521931	0.604189	0.56244	NA	NA	NA	NA	NA	NA
rs145550473	3020	17	4484243	rs145550473	3020	subphenotype:add:sma	NA	0	NA	NA	NA	0	0	Quies	ReprPCWk	TxWk	ReprPC	ReprPCWk	ReprPCWk	0.0317365	0.528669	0.604189	0.56244	NA	NA	NA	NA	NA	NA
rs145550473	3020	17	4485431	rs141666697	2810	subphenotype:add:sma	NA	0	NA	NA	NA	0	0	ReprPCWk	ReprPCWk	TxWk	BivFlnk	ReprPCWk	ReprPCWk	0.0317316	0.53479	NA	NA	NA	NA	NA	NA	NA	NA
rs145550473	3020	17	4485437	17:4485437:G:T	2810	subphenotype:add:sma	NA	0	NA	NA	NA	0	0	ReprPCWk	ReprPCWk	TxWk	BivFlnk	ReprPCWk	ReprPCWk	0.0317321	0.534834	0.604189	0.56244	NA	NA	NA	NA	NA	NA
rs145550473	3020	17	4485602	rs144330994	2740	subphenotype:add:sma	NA	0	NA	NA	NA	0	0	ReprPCWk	ReprPCWk	TxWk	BivFlnk	ReprPCWk	ReprPCWk	0.0317376	0.535569	0.604189	0.56244	NA	NA	NA	NA	NA	NA
rs145550473	3020	17	4486260	rs80153688	525	subphenotype:add:sma	NA	0	NA	NA	NA	0	0	ReprPCWk	ReprPC	ReprPCWk	EnhBiv	ReprPCWk	ReprPC	0.0322308	0.528681	0.119272	0.56244	NA	NA	NA	NA	NA	NA
rs145550473	3020	17	4488221	17:4488221:G:A	1840	subphenotype:add:sma	SMTNL2	1	NA	SMTNL2::synonymous_variant	EZH2,CTCF,SIN3A	0	0	TssA	Enh	EnhBiv	TssBiv	ReprPCWk	ReprPC	0.0318257	0.548126	0.604189	0.56244	NA	NA	NA	NA	NA	NA
rs56292300	4510	17	33981912	rs12150480	2490	casecontrol:het:str	AP2B1	0	NA	NA	NA	0	0	Tx	Tx	TxWk	TxWk	Tx	TxWk	0.0219485	0.00475687	0.0363084	0.0433853	NA	NA	NA	NA	mpv,pdw	NA
rs56292300	4510	17	34011154	rs79524105	1250	casecontrol:add:str	AP2B1	0	NA	NA	RBBP5	0	0	Tx	Tx	TxWk	TxWk	Tx	TxWk	0.0197069	0.02302	0.0846474	0.553004	NA	NA	NA	NA	ret,ret_p	NA
rs56292300	4510	17	34027605	rs56292300	4510	casecontrol:het:str	AP2B1	0	NA	NA	NA	0	0	TxWk	TxWk	TxWk	TxWk	Tx	TxWk	0.0215039	0.00396973	0.0347508	0.0415753	NA	NA	NA	NA	mpv,pdw	NA
rs56292300	4510	17	34094165	rs114080782	113	casecontrol:add:fix:11111111111	MMP28	0	MMP28	NA	CTCF,SMC3,RAD21	0	0	TxWk	Quies	Quies	ReprPC	ReprPC	Quies	0.0243363	0.806587	0.366304	0.422629	NA	NA	NA	NA	NA	NA
rs56292300	4510	17	34096092	rs112659499	117	casecontrol:add:fix:11111111111	MMP28	0	MMP28	NA	NA	0	0	TxWk	Quies	Quies	ReprPCWk	ReprPCWk	Quies	0.0390913	0.662948	0.312149	0.384441	NA	NA	NA	NA	NA	NA
rs79727153	1750	18	14756189	rs111564655	276	casecontrol:het:cor:11111111111	ANKRD30B	0	NA	NA	NA	0	0	Quies	Quies	Quies	Quies	Quies	Quies	0.0778001	0.39718	NA	NA	NA	NA	NA	NA	NA	NA
rs79727153	1750	18	14756274	18:14756274:T:C	277	casecontrol:het:cor:11111111111	ANKRD30B	0	NA	NA	NA	0	0	Quies	Quies	Quies	Quies	Quies	Quies	0.0778021	0.396869	NA	NA	NA	NA	NA	NA	NA	NA
rs79727153	1750	18	14758443	rs57143224	306	casecontrol:het:cor:11111111111	ANKRD30B	0	NA	NA	NA	0	0	Quies	Quies	Quies	Quies	Quies	Quies	0.077838	0.388938	NA	NA	NA	NA	NA	NA	NA	NA
rs79727153	1750	18	14763987	rs9748611	394	casecontrol:het:cor:11111111111	ANKRD30B	1	NA	ANKRD30B::missense_variant,ANKRD30B::missense_variant,NMD_transcript_variant	NA	0	0	Quies	Quies	Quies	Quies	Quies	Quies	0.0780465	0.370655	NA	NA	NA	NA	NA	NA	NA	NA
rs79727153	1750	18	14764478	rs59492338	347	casecontrol:het:cor:11111111111	ANKRD30B	0	NA	NA	NA	0	0	Quies	Quies	Quies	Quies	Quies	Quies	0.0784502	0.407672	NA	NA	NA	NA	NA	NA	NA	NA
rs79727153	1750	18	14765179	rs79727153	1750	casecontrol:het:cor:11111111111	ANKRD30B	0	NA	NA	NA	0	0	Quies	Quies	Quies	Quies	Quies	Quies	0.070509	0.573783	NA	NA	NA	NA	NA	NA	NA	NA
rs79727153	1750	18	14765461	18:14765461:G	387	casecontrol:het:cor:11111111111	ANKRD30B	0	NA	NA	NA	0	0	Quies	Quies	Quies	Quies	Quies	Quies	0.0739818	0.342333	NA	NA	NA	NA	NA	NA	NA	NA
rs79727153	1750	18	14770662	rs73427575	1730	casecontrol:het:cor:11111111111	ANKRD30B	0	NA	NA	NA	0	0	Quies	Quies	Quies	Quies	Quies	Quies	0.0697627	0.517698	NA	NA	NA	NA	NA	NA	NA	NA
rs79727153	1750	18	14774866	rs112727125	543	casecontrol:het:cor:11111111111	ANKRD30B	0	NA	NA	NA	0	0	Quies	Quies	Quies	Quies	Quies	Quies	0.0641516	0.407768	NA	NA	NA	NA	NA	NA	NA	NA
rs79727153	1750	18	14774922	rs111861432	823	casecontrol:het:cor:11111111111	ANKRD30B	0	NA	NA	NA	0	0	Quies	Quies	Quies	Quies	Quies	Quies	0.0636493	0.469323	NA	NA	NA	NA	NA	NA	NA	NA
rs79727153	1750	18	14780649	rs112017135	303	casecontrol:het:cor:11111111111	ANKRD30B	0	NA	NA	NA	0	0	Quies	Quies	Quies	Quies	Quies	Quies	0.0754448	0.288862	NA	NA	NA	NA	NA	NA	NA	NA
rs79727153	1750	18	14782665	rs139913636	813	casecontrol:het:cor:11111111111	ANKRD30B	0	NA	NA	NA	0	0	Quies	Quies	Quies	Quies	Quies	Quies	0.0636772	0.456423	NA	NA	NA	NA	NA	NA	NA	NA
rs79727153	1750	18	14783072	rs149034770	302	casecontrol:het:cor:11111111111	ANKRD30B	0	NA	NA	NA	0	0	Quies	Quies	Quies	Quies	Quies	Quies	0.0754388	0.288008	NA	NA	NA	NA	NA	NA	NA	NA
rs79727153	1750	18	14784054	rs73427593	811	casecontrol:het:cor:11111111111	ANKRD30B	0	NA	NA	GATA3	0	0	Quies	Quies	Quies	Quies	Quies	Quies	0.0636769	0.455474	NA	NA	NA	NA	NA	NA	NA	NA
rs79727153	1750	18	14784723	rs112922655	222	casecontrol:het:cor:11111111111	ANKRD30B	0	NA	NA	NA	0	0	Quies	Quies	Quies	Quies	Quies	Quies	0.0762978	0.248809	NA	NA	NA	NA	NA	NA	NA	NA
rs79727153	1750	18	14784975	rs73427594	780	casecontrol:het:cor:11111111111	ANKRD30B	0	NA	NA	NA	0	0	Quies	Quies	Quies	Quies	Quies	Quies	0.0649742	0.380527	NA	NA	NA	NA	NA	NA	NA	NA
rs79727153	1750	18	14785346	rs113215737	385	casecontrol:dom:cor:11111111111	ANKRD30B	0	NA	NA	NA	0	0	Quies	Quies	Quies	Quies	Quies	Quies	0.0767297	0.232042	NA	NA	NA	NA	NA	NA	NA	NA
rs79727153	1750	18	14786524	rs113726659	389	casecontrol:dom:cor:11111111111	ANKRD30B	0	NA	NA	NA	0	0	Quies	Quies	Quies	Quies	Quies	Quies	0.0767434	0.232724	NA	NA	NA	NA	NA	NA	NA	NA
rs79727153	1750	18	14788252	rs113818936	760	casecontrol:het:cor:11111111111	ANKRD30B	0	NA	NA	NA	0	0	Quies	Quies	Quies	Quies	Quies	Quies	0.0649829	0.372936	NA	NA	NA	NA	NA	NA	NA	NA
rs79727153	1750	18	14789419	18:14789419:T:A	642	casecontrol:het:cor:11111111111	ANKRD30B	0	NA	NA	NA	0	0	Quies	Quies	Quies	Quies	Quies	Quies	0.0671328	0.375781	NA	NA	NA	NA	NA	NA	NA	NA
rs79727153	1750	18	14790837	18:14790837:G:T	345	casecontrol:het:cor:11111111111	ANKRD30B	0	NA	NA	NA	0	0	Quies	Quies	Quies	Quies	Quies	Quies	0.0766361	0.215235	NA	NA	NA	NA	NA	NA	NA	NA
rs79727153	1750	18	14790981	rs150252308	344	casecontrol:het:cor:11111111111	ANKRD30B	0	NA	NA	NA	0	0	Quies	Quies	Quies	Quies	Quies	Quies	0.0766326	0.214551	NA	NA	NA	NA	NA	NA	NA	NA
rs79727153	1750	18	14791078	rs148997717	834	casecontrol:add:cor:11111111111	ANKRD30B	0	NA	NA	NA	0	0	Quies	Quies	Quies	Quies	Quies	Quies	0.137058	0.227869	NA	NA	NA	NA	NA	NA	NA	NA
rs79727153	1750	18	14791270	rs73429604	340	casecontrol:het:cor:11111111111	ANKRD30B	0	NA	NA	NA	0	0	Quies	Quies	Quies	Quies	Quies	Quies	0.0766252	0.213318	NA	NA	NA	NA	NA	NA	NA	NA
rs79727153	1750	18	14791620	rs67282980	265	casecontrol:het:cor:11111111111	ANKRD30B	0	NA	NA	NA	0	0	Quies	Quies	Quies	Quies	Quies	Quies	0.075789	0.243693	NA	NA	NA	NA	NA	NA	NA	NA
rs79727153	1750	18	14792728	rs9748483	264	casecontrol:het:cor:11111111111	ANKRD30B	0	NA	NA	NA	0	0	Quies	Quies	Quies	Quies	Quies	Quies	0.0757784	0.243408	NA	NA	NA	NA	NA	NA	NA	NA
rs79727153	1750	18	14794736	rs111326268	334	casecontrol:het:cor:11111111111	ANKRD30B	0	NA	NA	NA	0	0	Quies	Quies	Quies	Quies	Quies	Quies	0.0766069	0.212828	NA	NA	NA	NA	NA	NA	NA	NA
rs79727153	1750	18	14794968	rs149368321	334	casecontrol:het:cor:11111111111	ANKRD30B	0	NA	NA	NA	0	0	Quies	Quies	Quies	Quies	Quies	Quies	0.0766055	0.212785	NA	NA	NA	NA	NA	NA	NA	NA
rs79727153	1750	18	14795170	18:14795170:A:G	334	casecontrol:het:cor:11111111111	ANKRD30B	0	NA	NA	NA	0	0	Quies	Quies	Quies	Quies	Quies	Quies	0.0766038	0.212764	NA	NA	NA	NA	NA	NA	NA	NA
rs79727153	1750	18	14795497	rs58958906	334	casecontrol:het:cor:11111111111	ANKRD30B	0	NA	NA	NA	0	0	Quies	Quies	Quies	Quies	Quies	Quies	0.0766024	0.212738	NA	NA	NA	NA	NA	NA	NA	NA
rs79727153	1750	18	14798065	rs9748343	199	casecontrol:add:cor:11111111111	ANKRD30B	0	NA	NA	NA	0	0	Quies	Quies	Het	Quies	Quies	Quies	0.0777611	0.22196	NA	NA	NA	NA	NA	NA	NA	NA
rs79727153	1750	18	14798581	18:14798581:G:GC	259	casecontrol:het:cor:11111111111	ANKRD30B	0	NA	NA	GATA3	0	0	Quies	Quies	Het	Quies	Quies	Quies	0.0661861	0.309468	NA	NA	NA	NA	NA	NA	NA	NA
rs79727153	1750	18	14798860	rs140109462	155	casecontrol:add:cor:11111111111	ANKRD30B	0	NA	NA	NA	0	0	Quies	Quies	Het	Quies	Quies	Quies	0.0790744	0.252846	NA	NA	NA	NA	NA	NA	NA	NA
rs79727153	1750	18	14816928	rs149524730	284	casecontrol:het:cor:11111111111	ANKRD30B	0	NA	ANKRD30B::3_prime_UTR_variant,NMD_transcript_variant	NA	0	0	Quies	Quies	Quies	Quies	Quies	Quies	0.0756678	0.223063	NA	NA	NA	NA	NA	NA	NA	NA
rs79727153	1750	18	14817454	rs139596218	283	casecontrol:het:cor:11111111111	ANKRD30B	0	NA	NA	NA	0	0	Quies	Quies	Quies	Quies	Quies	Quies	0.0756629	0.223235	NA	NA	NA	NA	NA	NA	NA	NA
rs79727153	1750	18	14819463	18:14819463:TAG:T	142	casecontrol:add:cor:11111111111	ANKRD30B	0	NA	NA	NA	0	0	Quies	Quies	Quies	Quies	Quies	Quies	0.0739665	0.279391	NA	NA	NA	NA	NA	NA	NA	NA
rs79727153	1750	18	14819836	rs143292596	279	casecontrol:het:cor:11111111111	ANKRD30B	0	NA	NA	NA	0	0	Quies	Quies	Quies	Quies	Quies	Quies	0.0756412	0.224002	NA	NA	NA	NA	NA	NA	NA	NA
rs79727153	1750	18	14820272	rs147218202	281	casecontrol:het:cor:11111111111	ANKRD30B	0	NA	NA	NA	0	0	Quies	Quies	Quies	Quies	Quies	Quies	0.0758423	0.220759	NA	NA	NA	NA	NA	NA	NA	NA
rs79727153	1750	18	14822758	rs150217482	276	casecontrol:het:cor:11111111111	ANKRD30B	0	NA	NA	NA	0	0	Quies	Quies	Quies	Quies	Quies	Quies	0.0756176	0.225039	NA	NA	NA	NA	NA	NA	NA	NA
rs79727153	1750	18	14823961	rs201656884	309	casecontrol:het:cor:11111111111	ANKRD30B	0	NA	NA	NA	0	0	Quies	Quies	Quies	Quies	Quies	Quies	0.0754649	0.2317	NA	NA	NA	NA	NA	NA	NA	NA
rs79727153	1750	18	14824271	rs9748682	274	casecontrol:het:cor:11111111111	ANKRD30B	0	NA	NA	NA	0	0	Quies	Quies	Quies	Quies	Quies	Quies	0.0756052	0.225593	NA	NA	NA	NA	NA	NA	NA	NA
rs79727153	1750	18	14827750	rs140867808	289	casecontrol:het:cor:11111111111	ANKRD30B	0	NA	NA	NA	0	0	Quies	Quies	Quies	Quies	Quies	Quies	0.0753347	0.222224	NA	NA	NA	NA	NA	NA	NA	NA
rs79727153	1750	18	14828134	rs4113249	289	casecontrol:het:cor:11111111111	ANKRD30B	0	NA	NA	NA	0	0	Quies	Quies	Quies	Quies	Quies	Quies	0.0753313	0.222354	NA	NA	NA	NA	NA	NA	NA	NA
rs79727153	1750	18	14884187	rs190653155	100	casecontrol:dom:cor:11111111111	NA	0	NA	NA	NA	0	0	Quies	Quies	Quies	Quies	Quies	Quies	0.109538	0.198075	NA	NA	NA	NA	NA	NA	NA	NA
rs10502462	4550	18	22501004	rs1786154	1510	subphenotype:add:cm_sma_other_cor	NA	0	NA	NA	NA	0	0	Quies	ReprPCWk	TxWk	Quies	Quies	Quies	0.885465	0.132867	0.124199	0.398638	NA	NA	NA	NA	NA	NA
rs10502462	4550	18	22501125	rs1786155	1450	subphenotype:add:cm_sma_other_cor	NA	0	NA	NA	NA	0	0	Quies	ReprPCWk	TxWk	Quies	Quies	Quies	0.885473	0.133639	0.124199	0.398638	NA	NA	NA	NA	NA	NA
rs10502462	4550	18	22503324	rs1786156	1250	subphenotype:add:cm_sma_other_cor	NA	0	NA	NA	RUNX3,MEF2C,BCL11A,IRF4,MEF2A,REST,SPI1	0	0	Quies	ReprPCWk	TxWk	Quies	Quies	Quies	0.885297	0.129612	0.105189	0.334227	NA	NA	NA	NA	NA	NA
rs10502462	4550	18	22504086	rs17204171	628	subphenotype:add:cm_other_fix	NA	0	NA	NA	NA	0	0	Quies	ReprPCWk	TxWk	Quies	Quies	Quies	0.108267	0.212133	0.176735	0.412653	NA	NA	NA	NA	NA	NA
rs10502462	4550	18	22505056	rs80234292	737	subphenotype:add:cm_other_fix	NA	0	NA	NA	NA	0	0	Quies	ReprPCWk	Quies	Quies	Quies	Quies	0.103522	0.124754	0.296565	0.40458	NA	NA	NA	NA	NA	NA
rs10502462	4550	18	22505057	rs77325028	691	subphenotype:add:cm_other_fix	NA	0	NA	NA	NA	0	0	Quies	ReprPCWk	Quies	Quies	Quies	Quies	0.103575	0.125682	0.270073	0.412814	NA	NA	NA	NA	NA	NA
rs10502462	4550	18	22505085	rs17204178	740	subphenotype:add:cm_other_fix	NA	0	NA	NA	NA	0	0	Quies	ReprPCWk	Quies	Quies	Quies	Quies	0.103514	0.124696	0.249957	0.33702	NA	NA	NA	NA	NA	NA
rs10502462	4550	18	22505220	rs17798658	931	subphenotype:add:cm_other_fix	NA	0	NA	NA	NA	0	0	Quies	ReprPCWk	Quies	Quies	Quies	Quies	0.103602	0.125978	0.272166	0.383721	NA	NA	NA	NA	NA	NA
rs10502462	4550	18	22505999	rs17798664	470	subphenotype:add:cm_other_fix	NA	0	NA	NA	NA	0	0	Quies	ReprPCWk	Quies	Quies	Quies	Quies	0.0862917	0.11866	NA	NA	NA	NA	NA	NA	NA	NA
rs10502462	4550	18	22506991	rs10502462	4550	subphenotype:add:cm_other_fix	NA	0	NA	NA	TCF7L2,RELA	0	0	Quies	ReprPCWk	Quies	Quies	Quies	Quies	0.09321	0.10991	0.295357	0.393379	NA	NA	NA	NA	NA	NA
rs10502462	4550	18	22508043	rs4800199	194	subphenotype:add:cm_other_fix	NA	0	NA	NA	TCF7L2	0	0	Quies	ReprPCWk	Quies	Quies	Quies	Quies	0.0840289	0.14651	0.204441	0.266306	NA	NA	NA	NA	NA	NA
rs10502462	4550	18	22513051	rs75492005	122	casecontrol:add:fix:11110000000	NA	0	NA	NA	NA	0	0	Quies	ReprPCWk	Quies	Quies	Quies	Quies	0.0536846	0.270536	0.201384	0.292083	NA	NA	NA	NA	NA	NA
rs10502462	4550	18	22513179	rs17204199	140	casecontrol:add:fix:11110000000	NA	0	NA	NA	NA	0	0	Quies	ReprPCWk	Quies	Quies	Quies	Quies	0.054007	0.295893	0.1614	0.205186	NA	NA	NA	NA	NA	NA
rs10502462	4550	18	22513246	kgp6835397	139	casecontrol:add:fix:11110000000	NA	0	NA	NA	NA	0	0	Quies	ReprPCWk	Quies	Quies	Quies	Quies	0.0537307	0.275481	NA	NA	NA	NA	NA	NA	NA	NA
rs16974953	1610	18	38952563	rs1496811	188	casecontrol:dom:fix:11111111111	NA	0	NA	NA	NA	0	0	Quies	Quies	Quies	Quies	Quies	Quies	0.536214	0.314041	0.807159	0.723152	NA	NA	NA	NA	NA	NA
rs16974953	1610	18	39128197	rs16974953	1610	casecontrol:add:fix:11111111111	NA	0	NA	NA	NA	0	0	Quies	Quies	Quies	Quies	Quies	Quies	0.0639074	0.642275	0.528395	0.323705	NA	NA	NA	NA	NA	NA
rs139909427	1300	19	18207900	rs139909427	1300	subphenotype:add:cm	IL12RB1	0	NA	NA	NA	0	0	TxWk	TxWk	TxWk	TxWk	TxWk	Quies	0.00773243	0.674864	0.572361	0.54388	NA	NA	NA	NA	NA	NA
rs139909427	1300	19	18219200	rs145991338	491	subphenotype:add:cm	MAST3	0	NA	NA	NA	0	0	Enh	Enh	TxWk	Enh	TxWk	Quies	0.00764275	0.688049	NA	NA	NA	NA	NA	NA	NA	NA
rs139909427	1300	19	18361072	rs145561122	344	casecontrol:add:fix:00001111100	NA	0	LOC729966	NA	NA	0	0	Quies	Quies	Het	ReprPCWk	TxWk	Quies	0.0968966	0.760281	NA	NA	NA	NA	NA	NA	NA	NA
rs11476520	4450	20	3036481	rs56344714	1570	casecontrol:add:cor:11111111111	NA	0	NA	NA	NA	0	0	TxWk	Quies	Quies	ReprPCWk	Quies	Quies	0.334151	0.438264	0.204185	0.125991	NA	NA	NA	NA	NA	NA
rs11476520	4450	20	3039115	rs8184236	1270	casecontrol:add:cor:11111111111	NA	0	NA	NA	NA	0	0	TxWk	Quies	Quies	ReprPCWk	Quies	Quies	0.341669	0.317063	0.230854	0.139885	NA	NA	NA	NA	NA	NA
rs11476520	4450	20	3039218	rs11476520	4450	casecontrol:add:cor:11111111111	NA	0	NA	NA	NA	0	0	TxWk	Quies	Quies	ReprPCWk	Quies	Quies	0.659454	0.306337	0.0657238	0.0811148	MRPS26	NA	NA	NA	NA	NA
rs11476520	4450	20	3039357	rs7264448	1790	casecontrol:add:cor:11111111111	NA	0	NA	NA	NA	0	0	TxWk	Quies	Quies	ReprPCWk	Quies	Quies	0.342485	0.307364	NA	NA	NA	NA	NA	NA	NA	NA
rs11476520	4450	20	3039359	rs7271085	2730	casecontrol:add:cor:11111111111	NA	0	NA	NA	NA	0	0	TxWk	Quies	Quies	ReprPCWk	Quies	Quies	0.340742	0.362616	0.22301	0.143641	NA	NA	NA	NA	NA	NA
rs11476520	4450	20	3040518	rs56207249	1160	casecontrol:add:cor:11111111111	NA	0	NA	NA	NA	0	0	TxWk	Quies	Quies	ReprPCWk	Quies	Quies	0.332928	0.372438	0.219328	0.0921223	NA	NA	NA	NA	NA	NA
rs11476520	4450	20	3040519	kgp22817141	839	casecontrol:add:cor:11111111111	NA	0	NA	NA	NA	0	0	TxWk	Quies	Quies	ReprPCWk	Quies	Quies	0.33527	0.390085	NA	NA	NA	NA	NA	NA	NA	NA
rs11476520	4450	20	3041052	rs6076469	906	casecontrol:add:cor:11111111111	NA	0	NA	NA	NA	0	0	TxWk	Quies	Quies	ReprPCWk	Quies	Quies	0.33427	0.354559	0.213883	0.0826464	NA	NA	NA	NA	NA	NA
rs6117276	4690	20	6425250	rs140662716	121	subphenotype:add:sma	NA	0	CASC20	NA	NA	0	0	Quies	ReprPCWk	Quies	Quies	Quies	Quies	0.0169964	0.665265	0.40621	0.444718	NA	NA	NA	NA	NA	NA
rs6117276	4690	20	6448179	rs145280133	119	casecontrol:rec:fix:00000000011	NA	0	CASC20	NA	NA	0	0	Quies	ReprPCWk	Quies	ReprPCWk	Quies	Quies	0.172171	0.795858	0.125308	0.0661739	NA	NA	NA	NA	NA	NA
rs6117276	4690	20	6448521	rs6117276	4690	casecontrol:rec:fix:11111111111	NA	0	CASC20	NA	NA	0	0	Quies	ReprPCWk	Quies	ReprPCWk	Quies	Quies	0.116798	0.605758	0.0661021	0.0388144	NA	NA	NA	NA	NA	NA
kgp9033888	3030	20	43956191	rs2076025	2260	casecontrol:dom:fix:11111111111	SDC4	0	NA	NA	NA	0	0	Quies	Tx	TxWk	Tx	TxWk	TxWk	0.435436	0.404406	0.632431	0.646497	WFDC12,DBNDD2	NA	NA	NA	NA	NA
kgp9033888	3030	20	43956473	rs2076024	1310	casecontrol:dom:fix:11111111111	SDC4	0	NA	NA	NA	0	0	Quies	Tx	TxWk	Tx	TxWk	TxWk	0.439937	0.629828	0.617533	0.633437	WFDC12,DBNDD2	NA	NA	NA	NA	NA
kgp9033888	3030	20	43956527	rs2235224	1550	casecontrol:dom:fix:11111111111	SDC4	0	NA	NA	NA	0	0	Quies	Tx	TxWk	Tx	TxWk	TxWk	0.440052	0.629335	0.625337	0.644474	WFDC12,DBNDD2	NA	NA	NA	NA	NA
kgp9033888	3030	20	43956636	kgp9033888	3030	casecontrol:dom:fix:11111111111	SDC4	0	NA	NA	NA	0	0	Quies	Tx	TxWk	Tx	TxWk	TxWk	0.445448	0.662607	0.601427	0.610443	WFDC12,DBNDD2	NA	NA	NA	NA	NA
kgp9033888	3030	20	43958850	rs2070639	1430	casecontrol:dom:fix:11111111111	SDC4	0	NA	NA	CTCF	0	0	Quies	EnhG	Tx	Tx	TxWk	TxWk	0.432257	0.578309	0.645979	0.643821	WFDC12	PI3,SEMG1	NA	NA	NA	NA
kgp9033888	3030	20	43962124	rs4586697	121	casecontrol:dom:fix:11111111111	SDC4	0	NA	NA	NA	0	0	Quies	Tx	TxWk	Tx	TxWk	TxWk	0.405406	0.424578	0.692101	0.689907	WFDC12	NA	NA	NA	NA	NA
kgp9033888	3030	20	43962593	rs147893643	145	casecontrol:dom:fix:11111111111	SDC4	0	NA	NA	NA	0	0	Quies	Tx	TxWk	Tx	TxWk	TxWk	0.39033	0.379532	0.745077	0.738014	WFDC12	NA	NA	NA	NA	NA
kgp9033888	3030	20	43964288	rs2072792	107	casecontrol:dom:fix:11111111111	SDC4	0	NA	NA	NA	0	0	Quies	EnhG	TxWk	TxWk	TxWk	TxWk	0.405888	0.418466	0.695027	0.692589	WFDC12	NA	NA	NA	NA	NA
rs59309986	6640	0X	24410417	rs141158425	1080	casecontrol:add:fix:11111111111	NA	0	NA	NA	NA	0	0	Quies	ReprPCWk	Quies	Quies	ReprPCWk	Quies	NA	NA	NA	NA	NA	NA	NA	NA	NA	NA
rs59309986	6640	0X	24450148	rs59309986	6640	subphenotype:add:cm_sma_other_cor	NA	0	NA	NA	NA	0	0	Quies	Quies	Quies	Quies	Quies	Quies	NA	NA	NA	NA	NA	NA	NA	NA	NA	NA
