# Supplementary material for: Insights into malaria susceptibility using genome-wide data on 17,000 individuals from Africa, Asia and Oceania
Source: Nat Commun. 2019 Dec 16;10:5732. doi: 10.1038/s41467-019-13480-z (PMC6914791; doi:10.1038/s41467-019-13480-z)
Supplement: Supplementary file 7 — Supplementary Data 5 [file 41467_2019_13480_MOESM7_ESM.xlsx]

## Sheet: ST5 - HLA typing summary
locus	allele	none	het	hom	imputed as ref	imputed as het	imputed as hom	Wrongly imputed refs	Wrongly imputed hets	Wrongly imputed homs	Wrongly imputed as ref	Wrongly imputed as het	Wrongly imputed as hom	correlation	recall	precision
A	HLA-A*01	28	3	0	28	3	0	0	0	0	0	0	0	0.999992	1	1
A	HLA-A*02	21	9	1	21	9	1	0	0	0	0	0	0	0.999963	1	1
A	HLA-A*03	27	4	0	27	4	0	0	0	0	0	0	0	1	1	1
A	HLA-A*11	31	0	0	31	0	0	0	0	0	0	0	0	NA	NA	NA
A	HLA-A*23	20	8	3	20	8	3	0	0	0	0	0	0	1	1	1
A	HLA-A*24	30	1	0	29	1	0	1	0	0	0	0	0	0.937555	1	1
A	HLA-A*25	31	0	0	30	1	0	1	0	0	0	1	0	NA	NA	0
A	HLA-A*26	30	1	0	30	1	0	1	1	0	1	1	0	-0.0120577	0	0
A	HLA-A*29	30	1	0	30	1	0	0	0	0	0	0	0	1	1	1
A	HLA-A*30	23	7	1	23	6	1	0	1	0	0	0	0	0.983163	0.875	1
A	HLA-A*31	31	0	0	31	0	0	0	0	0	0	0	0	NA	NA	NA
A	HLA-A*32	30	1	0	30	1	0	0	0	0	0	0	0	1	1	1
A	HLA-A*33	24	7	0	25	6	0	0	1	0	1	0	0	0.907115	0.857143	1
A	HLA-A*34	30	1	0	30	1	0	0	0	0	0	0	0	1	1	1
A	HLA-A*36	31	0	0	31	0	0	0	0	0	0	0	0	NA	NA	NA
A	HLA-A*47	31	0	0	31	0	0	0	0	0	0	0	0	NA	NA	NA
A	HLA-A*51	31	0	0	31	0	0	0	0	0	0	0	0	NA	NA	NA
A	HLA-A*66	30	1	0	31	0	0	0	1	0	1	0	0	0.164547	0	NA
A	HLA-A*68	25	5	1	25	5	1	0	0	0	0	0	0	0.999997	1	1
A	HLA-A*69	31	0	0	31	0	0	0	0	0	0	0	0	NA	NA	NA
A	HLA-A*74	30	1	0	30	1	0	0	0	0	0	0	0	1	1	1
A	HLA-A*80	31	0	0	31	0	0	0	0	0	0	0	0	NA	NA	NA
B	HLA-B*07	28	3	0	28	2	0	1	1	0	1	0	0	0.677514	0.666667	1
B	HLA-B*08	27	4	0	27	3	0	0	1	0	0	0	0	0.953925	0.75	1
B	HLA-B*13	30	1	0	30	0	0	0	1	0	0	0	0	0.832173	0	NA
B	HLA-B*14	28	3	0	29	2	0	0	1	0	1	0	0	0.866929	0.666667	1
B	HLA-B*15	23	8	0	19	7	0	4	1	0	0	0	0	0.91858	0.875	1
B	HLA-B*18	30	1	0	30	1	0	0	0	0	0	0	0	0.999874	1	1
B	HLA-B*27	29	2	0	29	2	0	0	0	0	0	0	0	0.998148	1	1
B	HLA-B*35	23	7	1	26	4	0	1	3	1	4	0	0	0.580686	0.5	1
B	HLA-B*37	30	1	0	30	1	0	0	0	0	0	0	0	0.995352	1	1
B	HLA-B*38	31	0	0	31	0	0	0	0	0	0	0	0	NA	NA	NA
B	HLA-B*39	30	1	0	30	1	0	0	0	0	0	0	0	0.998571	1	1
B	HLA-B*40	31	0	0	31	0	0	0	0	0	0	0	0	NA	NA	NA
B	HLA-B*41	30	1	0	29	2	0	1	0	0	0	1	0	0.712763	1	0.5
B	HLA-B*42	30	0	1	30	0	1	0	0	0	0	0	0	1	1	1
B	HLA-B*44	27	4	0	28	1	0	1	3	0	2	0	0	0.523696	0.25	1
B	HLA-B*45	29	2	0	29	2	0	0	0	0	0	0	0	0.999808	1	1
B	HLA-B*46	31	0	0	31	0	0	0	0	0	0	0	0	NA	NA	NA
B	HLA-B*47	31	0	0	31	0	0	0	0	0	0	0	0	NA	NA	NA
B	HLA-B*48	31	0	0	31	0	0	0	0	0	0	0	0	NA	NA	NA
B	HLA-B*49	26	5	0	25	5	0	1	0	0	0	0	0	0.98808	1	1
B	HLA-B*50	30	1	0	30	1	0	0	0	0	0	0	0	0.999955	1	1
B	HLA-B*51	30	1	0	29	1	0	2	1	0	1	1	0	-0.0208546	0	0
B	HLA-B*52	30	1	0	28	1	0	2	1	0	0	1	0	0.317245	0	0
B	HLA-B*53	27	4	0	26	5	0	1	0	0	0	1	0	0.915	1	0.8
B	HLA-B*54	31	0	0	31	0	0	0	0	0	0	0	0	NA	NA	NA
B	HLA-B*55	31	0	0	31	0	0	0	0	0	0	0	0	NA	NA	NA
B	HLA-B*56	31	0	0	31	0	0	0	0	0	0	0	0	NA	NA	NA
B	HLA-B*57	30	1	0	30	1	0	1	1	0	1	1	0	-0.0379105	0	0
B	HLA-B*58	25	6	0	24	6	0	2	2	0	1	2	0	0.6719	0.666667	0.666667
B	HLA-B*59	31	0	0	31	0	0	0	0	0	0	0	0	NA	NA	NA
B	HLA-B*67	31	0	0	31	0	0	0	0	0	0	0	0	NA	NA	NA
B	HLA-B*70	31	0	0	31	0	0	0	0	0	0	0	0	NA	NA	NA
B	HLA-B*73	31	0	0	31	0	0	0	0	0	0	0	0	NA	NA	NA
B	HLA-B*78	30	1	0	31	0	0	0	1	0	1	0	0	0.82636	0	NA
B	HLA-B*81	31	0	0	31	0	0	0	0	0	0	0	0	NA	NA	NA
B	HLA-B*82	31	0	0	31	0	0	0	0	0	0	0	0	NA	NA	NA
C	HLA-C*01	31	0	0	31	0	0	0	0	0	0	0	0	NA	NA	NA
C	HLA-C*02	24	7	0	24	7	0	0	0	0	0	0	0	1	1	1
C	HLA-C*03	24	6	1	24	5	1	0	1	0	0	0	0	0.98869	0.857143	1
C	HLA-C*04	24	7	0	24	7	0	0	0	0	0	0	0	0.996341	1	1
C	HLA-C*05	30	1	0	30	1	0	0	0	0	0	0	0	0.999892	1	1
C	HLA-C*06	26	5	0	26	4	0	1	1	0	1	0	0	0.852394	0.8	1
C	HLA-C*07	16	12	3	16	12	3	0	0	0	0	0	0	0.999494	1	1
C	HLA-C*08	28	3	0	28	3	0	0	0	0	0	0	0	0.999708	1	1
C	HLA-C*12	31	0	0	30	1	0	1	0	0	0	1	0	NA	NA	0
C	HLA-C*14	29	2	0	28	2	0	1	0	0	0	0	0	0.887096	1	1
C	HLA-C*15	31	0	0	31	0	0	0	0	0	0	0	0	NA	NA	NA
C	HLA-C*16	27	3	1	27	3	1	0	0	0	0	0	0	0.999997	1	1
C	HLA-C*17	28	2	1	28	2	1	0	0	0	0	0	0	1	1	1
C	HLA-C*18	29	2	0	30	1	0	0	1	0	1	0	0	0.698092	0.5	1
DRB1	HLA-DRB1*01	27	4	0	27	4	0	0	0	0	0	0	0	0.999842	1	1
DRB1	HLA-DRB1*03	26	4	1	25	5	1	1	0	0	0	1	0	0.933822	1	0.833333
DRB1	HLA-DRB1*04	29	2	0	28	2	0	1	0	0	0	0	0	0.912684	1	1
DRB1	HLA-DRB1*07	28	3	0	27	3	0	1	0	0	0	0	0	0.955348	1	1
DRB1	HLA-DRB1*08	27	4	0	25	4	0	2	0	0	0	0	0	0.938878	1	1
DRB1	HLA-DRB1*09	30	1	0	31	0	0	0	1	0	1	0	0	0.891487	0	NA
DRB1	HLA-DRB1*10	26	5	0	26	5	0	0	0	0	0	0	0	0.99939	1	1
DRB1	HLA-DRB1*11	25	6	0	23	5	0	2	1	0	0	0	0	0.924765	0.833333	1
DRB1	HLA-DRB1*12	31	0	0	31	0	0	0	0	0	0	0	0	NA	NA	NA
DRB1	HLA-DRB1*13	9	15	7	11	11	5	0	4	2	2	0	0	0.909691	0.727273	1
DRB1	HLA-DRB1*14	31	0	0	31	0	0	0	0	0	0	0	0	NA	NA	NA
DRB1	HLA-DRB1*15	31	0	0	31	0	0	0	0	0	0	0	0	NA	NA	NA
DRB1	HLA-DRB1*16	29	2	0	28	2	0	1	0	0	0	0	0	0.982486	1	1
DRB3	HLA-DRB3*01	24	6	1	24	5	1	0	1	0	0	0	0	0.973658	0.857143	1
DRB3	HLA-DRB3*02	12	16	3	12	16	3	0	0	0	0	0	0	0.999998	1	1
DRB3	HLA-DRB3*03	20	10	1	21	9	1	0	1	0	1	0	0	0.94715	0.909091	1
DRB3	HLA-DRB3*99	15	12	4	14	12	4	1	1	0	0	1	0	0.956601	0.9375	0.9375
DRB4	HLA-DRB4*01	25	6	0	26	5	0	0	1	0	1	0	0	0.924077	0.833333	1
DRB4	HLA-DRB4*99	0	6	25	0	5	26	0	1	0	0	0	1	0.924077	0.967742	0.967742
DRB5	HLA-DRB5*01	31	0	0	31	0	0	0	0	0	0	0	0	NA	NA	NA
DRB5	HLA-DRB5*02	29	2	0	30	1	0	0	1	0	1	0	0	0.74187	0.5	1
DRB5	HLA-DRB5*99	0	2	29	0	1	30	0	1	0	0	0	1	0.735291	0.967742	0.967742
DQB1	HLA-DQB1*02	24	7	0	23	8	0	1	0	0	0	1	0	0.943441	1	0.875
DQB1	HLA-DQB1*03	11	14	6	12	14	5	0	1	1	1	1	0	0.95785	0.9	0.947368
DQB1	HLA-DQB1*04	28	2	1	28	2	1	0	0	0	0	0	0	0.999992	1	1
DQB1	HLA-DQB1*05	15	14	2	17	12	1	0	3	1	2	1	0	0.887196	0.75	0.923077
DQB1	HLA-DQB1*06	24	7	0	20	10	0	4	1	0	0	4	0	0.773837	0.857143	0.6
DPB1	HLA-DPB1*01	19	10	2	19	10	2	1	1	0	1	1	0	0.931389	0.916667	0.916667
DPB1	HLA-DPB1*02	26	5	0	28	1	0	1	5	0	3	1	0	0.392919	0	0
DPB1	HLA-DPB1*03	29	2	0	23	4	1	6	1	0	0	3	1	0.72176	0.5	0.2
DPB1	HLA-DPB1*04	30	1	0	25	4	1	5	0	0	0	3	1	0.303234	1	0.2
DPB1	HLA-DPB1*05	31	0	0	31	0	0	0	0	0	0	0	0	NA	NA	NA
DPB1	HLA-DPB1*06	31	0	0	31	0	0	0	0	0	0	0	0	NA	NA	NA
DPB1	HLA-DPB1*09	29	2	0	31	0	0	0	2	0	2	0	0	NA	0	NA
DPB1	HLA-DPB1*10	31	0	0	30	1	0	1	0	0	0	1	0	NA	NA	0
DPB1	HLA-DPB1*11	27	4	0	28	3	0	0	1	0	1	0	0	0.874403	0.75	1
DPB1	HLA-DPB1*13	31	0	0	27	4	0	4	0	0	0	4	0	NA	NA	0
DPB1	HLA-DPB1*14	31	0	0	31	0	0	0	0	0	0	0	0	NA	NA	NA
DPB1	HLA-DPB1*15	30	1	0	29	1	0	1	0	0	0	0	0	0.964174	1	1
DPB1	HLA-DPB1*16	31	0	0	31	0	0	0	0	0	0	0	0	NA	NA	NA
DPB1	HLA-DPB1*17	25	4	2	18	8	4	7	2	0	0	6	2	0.70236	0.666667	0.333333
DPB1	HLA-DPB1*18	31	0	0	30	0	0	1	0	0	0	0	0	NA	NA	NA
DPB1	HLA-DPB1*19	31	0	0	31	0	0	0	0	0	0	0	0	NA	NA	NA
DPB1	HLA-DPB1*20	31	0	0	31	0	0	0	0	0	0	0	0	NA	NA	NA
DPB1	HLA-DPB1*21	31	0	0	30	0	0	1	0	0	0	0	0	NA	NA	NA
DPB1	HLA-DPB1*22	31	0	0	30	1	0	1	0	0	0	1	0	NA	NA	0
DPB1	HLA-DPB1*23	31	0	0	31	0	0	0	0	0	0	0	0	NA	NA	NA
DPB1	HLA-DPB1*26	31	0	0	31	0	0	0	0	0	0	0	0	NA	NA	NA
DPB1	HLA-DPB1*28	31	0	0	31	0	0	0	0	0	0	0	0	NA	NA	NA
DPB1	HLA-DPB1*31	31	0	0	31	0	0	0	0	0	0	0	0	NA	NA	NA
DPB1	HLA-DPB1*33	31	0	0	31	0	0	0	0	0	0	0	0	NA	NA	NA
DPB1	HLA-DPB1*34	31	0	0	31	0	0	0	0	0	0	0	0	NA	NA	NA
DPB1	HLA-DPB1*35	31	0	0	31	0	0	0	0	0	0	0	0	NA	NA	NA
DPB1	HLA-DPB1*39	31	0	0	31	0	0	0	0	0	0	0	0	NA	NA	NA
DPB1	HLA-DPB1*40	30	1	0	30	1	0	0	0	0	0	0	0	1	1	1
DPB1	HLA-DPB1*48	31	0	0	31	0	0	0	0	0	0	0	0	NA	NA	NA
DPB1	HLA-DPB1*81	31	0	0	31	0	0	0	0	0	0	0	0	NA	NA	NA
DPB1	HLA-DPB1*85	30	1	0	30	1	0	0	0	0	0	0	0	1	1	1
DPA1	HLA-DPA1*01	20	7	3	20	8	3	0	0	0	0	0	0	NA	1	1
DPA1	HLA-DPA1*02	5	9	16	5	10	16	0	0	0	0	0	0	NA	1	1
DPA1	HLA-DPA1*03	25	4	1	26	4	1	0	0	0	0	0	0	NA	1	1
DPA1	HLA-DPA1*04	30	0	0	31	0	0	0	0	0	0	0	0	NA	NA	NA
DQA1	HLA-DQA1*01	11	15	5	11	15	4	0	0	1	0	0	0	0.986844	0.95	1
DQA1	HLA-DQA1*02	28	3	0	28	3	0	0	0	0	0	0	0	0.999923	1	1
DQA1	HLA-DQA1*03	26	5	0	26	5	0	0	0	0	0	0	0	0.999497	1	1
DQA1	HLA-DQA1*04	26	4	1	26	4	1	0	0	0	0	0	0	0.999727	1	1
DQA1	HLA-DQA1*05	13	13	5	12	13	5	1	0	0	0	0	0	0.987721	1	1
DQA1	HLA-DQA1*06	31	0	0	31	0	0	0	0	0	0	0	0	NA	NA	NA
