# Supplementary material for: Insights into malaria susceptibility using genome-wide data on 17,000 individuals from Africa, Asia and Oceania
Source: Nat Commun. 2019 Dec 16;10:5732. doi: 10.1038/s41467-019-13480-z (PMC6914791; doi:10.1038/s41467-019-13480-z)
Supplement: Supplementary file 9 — Source Data [file 41467_2019_13480_MOESM9_ESM.zip]

Archive with 22 entries (19 files):
- Figure Source Data/
- Figure Source Data/Figure 03a - source data.csv
- __MACOSX/
- __MACOSX/Figure Source Data/
- __MACOSX/Figure Source Data/._Figure 03a - source data.csv
- Figure Source Data/Figure 03b - source data.csv
- __MACOSX/Figure Source Data/._Figure 03b - source data.csv
- Figure Source Data/Figure 03c - source data.csv
- __MACOSX/Figure Source Data/._Figure 03c - source data.csv
- Figure Source Data/Figure 07 - source data.csv
- __MACOSX/Figure Source Data/._Figure 07 - source data.csv
- Figure Source Data/Figure 02 - source data.csv
- __MACOSX/Figure Source Data/._Figure 02 - source data.csv
- Figure Source Data/Supplementary Figure 5-7 source data.csv
- __MACOSX/Figure Source Data/._Supplementary Figure 5-7 source data.csv
- Figure Source Data/Figure 04a - source data.csv
- __MACOSX/Figure Source Data/._Figure 04a - source data.csv
- Figure Source Data/Figure 04b - source data.csv
- __MACOSX/Figure Source Data/._Figure 04b - source data.csv
- Figure Source Data/Figure 04c - source data.csv
- __MACOSX/Figure Source Data/._Figure 04c - source data.csv
- __MACOSX/._Figure Source Data
