# Supplementary material for: Insights into malaria susceptibility using genome-wide data on 17,000 individuals from Africa, Asia and Oceania
Source: Nat Commun. 2019 Dec 16;10:5732. doi: 10.1038/s41467-019-13480-z (PMC6914791; doi:10.1038/s41467-019-13480-z)
Supplement: Supplementary file 9 — Source Data [file 41467_2019_13480_MOESM9_ESM.zip › Figure Source Data/Figure 03a - source data.csv]

chromosome	position	rsid	typed	mean_bf	r_squared	absolute_Dprime
06	91935933	rs140697811	Imputed variant	0.105701716131799	0.000621437873107754	0.0698220298220298
06	91935997	rs79573377	Imputed variant	0.187931932022129	0.000844586996482452	-0.265034965034965
06	91936358	rs11965215	Imputed variant	0.121248260613995	0.00161998811552679	-0.24053613053613
06	91936548	rs150864667	Imputed variant	0.585273962860481	0.000512135354461909	-0.613957759412305
06	91936686	rs116322087	Imputed variant	0.33850972384428	0.00151340178723461	-0.605998125585754
06	91936690	rs183415460	Imputed variant	0.397748375564571	0.000235078546991791	-0.317532467532468
06	91936731	rs139433960	Imputed variant	0.324873231479969	2.69316869094278e-06	0.00201895420016225
06	91936769	rs4706384	Imputed variant	0.120898285953769	0.00133238623956481	-0.136537428508231
06	91937022	6:91937022:C	Imputed variant	0.362692347106474	NA	NA
06	91937164	rs74445682	Imputed variant	0.625600053236893	0.000364968270983636	0.0381330079316657
06	91938731	rs9362856	Imputed variant	0.154632164759734	1.15622252677998e-05	0.00507279930030355
06	91939208	kgp8447310	Omni 2.5M variant	0.123994586454798	0.00136719531467256	-0.224123355361076
06	91939316	rs6454846	Imputed variant	0.119885456738791	1.11810270608445e-06	-0.00695147465748796
06	91939463	rs140905580	Imputed variant	0.454426383635057	0.000310504508579653	0.0310863633011284
06	91939989	rs6928795	Omni 2.5M variant	0.117887732150958	1.11810270608445e-06	-0.00695147465748796
06	91939995	rs2820346	Imputed variant	0.205587888013738	0.00452766840544381	0.107430997876858
06	91940021	rs6908765	Imputed variant	0.118462593461706	1.11810270608445e-06	-0.00695147465748796
06	91940054	rs35561984	Imputed variant	0.112902810413655	0.00137294354787241	-0.138334436981679
06	91940114	rs6908929	Imputed variant	0.119484966232062	1.11810270608445e-06	-0.00695147465748796
06	91940127	rs6929169	Imputed variant	1.26591144899029	0.000171392655518899	-0.278902229845626
06	91940280	rs192066124	Imputed variant	0.436573575505482	0.00139242245687498	0.103544252654261
06	91940392	rs9451604	Imputed variant	0.105017017323478	0.00158315739256726	-0.208859293572669
06	91940617	kgp11813121	Omni 2.5M variant	0.111984023230813	0.00137294354787241	-0.138334436981679
06	91940749	rs9451605	Imputed variant	2.23878253807295	8.26707388792826e-05	-0.203787878787879
06	91940895	rs148555585	Imputed variant	0.643203036484326	4.28728782269949e-07	-0.0200466200466199
06	91941063	rs79335686	Imputed variant	0.117466384460439	0.0014343121364973	-0.228669507575758
06	91941192	rs115381423	Imputed variant	0.435704066269756	0.000489635206394957	0.062796264138546
06	91941371	rs9444836	Imputed variant	0.31801384227681	6.69352901933042e-07	-0.0115987460815046
06	91941523	rs114688215	Imputed variant	0.656977835004143	0.000477060981146187	-0.601893939393939
06	91941938	rs9451606	Imputed variant	0.333816985138479	4.92817437586849e-05	-0.0900432900432901
06	91942062	kgp17352652	Omni 2.5M variant	0.387348121720815	0.000480839748173894	0.0337409212098925
06	91942077	rs9359932	Imputed variant	0.244180573362859	0.00107324857646544	-0.350030921459493
06	91942258	rs115925944	Imputed variant	0.374111941265904	5.9971138011855e-08	-0.00473484848484851
06	91942467	rs10944532	Imputed variant	0.14712453191657	8.9215419133403e-08	0.000530348750022891
06	91942586	rs75337645	Imputed variant	0.389507039067596	0.000564584316793726	0.0370908985144735
06	91942589	rs183674110	Imputed variant	0.42573355516572	0.000191842437018611	-0.292255892255892
06	91942743	rs7758604	Omni 2.5M variant	0.172522137698895	0.000407943817562714	-0.187927079560546
06	91942761	kgp5616548	Omni 2.5M variant	0.612095158200048	0.000775267325705263	0.186112545172948
06	91942837	rs115089186	Imputed variant	2.17361762464708	0.000171392655518899	-0.278902229845626
06	91943176	rs9451607	Imputed variant	0.371483974701202	1.02598598282692e-05	0.00376617551224219
06	91943239	6:91943239:G:A	Imputed variant	0.545126996791525	0.000229311399979388	0.0504646360351058
06	91943900	rs138806988	Imputed variant	0.525100906303996	2.15563617344825e-05	0.0105681921710347
06	91944073	rs111415968	Imputed variant	0.306719393179858	8.42222531909898e-06	0.00360444924203314
06	91944214	rs9451608	Imputed variant	0.168068597602031	0.000787418140187994	-0.235636363636364
06	91944241	rs9451609	Imputed variant	0.319237890264202	4.44877497337988e-08	-0.00300395256916998
06	91944320	rs186577096	Imputed variant	0.453352021493286	0.000268733387909774	-0.393362193362193
06	91944345	kgp17345843	Omni 2.5M variant	0.167562941628374	0.000787418140187994	-0.235636363636364
06	91944429	rs9451610	Imputed variant	0.375468279924189	0.000548652902967428	-0.393362193362193
06	91944481	rs4235844	Imputed variant	0.268316253315614	0.000389502646027544	-0.256093784560938
06	91944524	rs4235845	Omni 2.5M variant	0.0982363521403948	0.00167613857117766	-0.235636363636363
06	91944598	rs4235846	Imputed variant	0.106178915262846	0.00134116470338577	-0.21103935530165
06	91944907	rs77690480	Imputed variant	0.37598988800069	0.000548652902967428	-0.393362193362193
06	91945107	rs4432960	Imputed variant	0.245014617476508	0.00113304597268429	-0.373472429210134
06	91945185	rs142579445	Imputed variant	0.545317222484821	0.000229311399979388	0.0504646360351058
06	91945204	rs150542475	Imputed variant	0.617436210592453	9.32408690979167e-06	-0.09004329004329
06	91945561	6:91945561:A:G	Imputed variant	0.545366373738826	0.000229311399979388	0.0504646360351058
06	91945567	rs79963264	Imputed variant	0.440682239876044	0.000244228290437787	0.0270770654940986
06	91946336	rs10085222	Imputed variant	0.121303152773682	0.000178688867993059	-0.0651667756703727
06	91946470	rs148934471	Imputed variant	0.573317407351716	0.000107842351812721	-0.363030303030303
06	91946505	rs115554841	Imputed variant	0.513334696299927	3.76066036075157e-07	0.00163138874548272
06	91946641	rs190146773	Imputed variant	0.422786029251715	0.000191842437018611	-0.292255892255892
06	91946885	6:91946885:A:C	Imputed variant	0.526060163756109	3.39717803507481e-05	0.0134697517247853
06	91947159	rs116760438	Imputed variant	0.306707197561234	1.253764376359e-05	0.0044190155020769
06	91947412	6:91947412:TAC	Imputed variant	3.74698310737636	NA	NA
06	91947422	rs7764602:A	Imputed variant	0.296691008543533	NA	NA
06	91947422	rs7764602:T	Imputed variant	0.549077256795357	NA	NA
06	91947666	rs147531156	Imputed variant	0.515056927525357	0.00311890862766949	0.186112545172948
06	91947858	rs6454847	Imputed variant	0.143310117303657	0.00594168332874926	-0.187818008161848
06	91947966	rs4394178	Imputed variant	0.141458189204134	0.00542533595655015	-0.179280275915924
06	91947991	rs7769303	Imputed variant	0.310388174692311	8.42222531909898e-06	0.00360444924203314
06	91948444	rs114787650	Imputed variant	0.306502767162566	1.253764376359e-05	0.0044190155020769
06	91948582	rs9294483	Omni 2.5M variant	0.143050670274328	0.00599129314344216	-0.188399383961302
06	91948698	rs112216410	Imputed variant	0.394768433583284	0.00239076208267804	0.0601537724020946
06	91948890	rs143256610	Imputed variant	0.396128679521299	0.000235078546991791	-0.317532467532468
06	91949077	rs4382224	Imputed variant	0.204462009601215	0.000933022037649399	-0.253064850458987
06	91949232	kgp5709966	Omni 2.5M variant	0.123227994041435	0.00207421276404775	-0.261484409310496
06	91949409	rs139281220	Imputed variant	0.469889481591714	0.00107421742355707	-0.73459595959596
06	91950168	rs114663174	Imputed variant	0.359214698062608	0.000341471723645198	0.0258013798282255
06	91950213	kgp17147646	Omni 2.5M variant	0.387849546166078	0.000548652902967428	-0.393362193362193
06	91950399	rs73518473	Imputed variant	0.331842615600773	0.00156426572573109	-0.560710553814002
06	91951043	rs189738176	Imputed variant	0.396520101782899	0.000235078546991791	-0.317532467532468
06	91951210	rs3936217	Imputed variant	0.163342555667194	0.00106550677664402	-0.26738309613709
06	91951308	rs9444837	Omni 2.5M variant	0.184590063767975	0.00126716136638838	-0.279617604617605
06	91951566	rs73753095	Imputed variant	0.638935566503875	0.000309206364245312	-0.528170594837261
06	91951578	rs147938047	Imputed variant	0.451080046658525	0.000101008284284427	0.0165526587506453
06	91952066	rs4707663	Imputed variant	0.337817590924834	0.000314307305916385	-0.233720665299613
06	91952267	rs142005938	Imputed variant	1.80284350683959	0.00235389352065961	0.112122776552307
06	91952417	rs9451611	Imputed variant	0.490603226006134	0.000157043498130433	-0.141164453524004
06	91952710	6:91952710:A:G	Imputed variant	0.402825251977842	0.000213084477722113	-0.305123966942149
06	91952711	rs35310394	Imputed variant	0.191439120286089	0.00123713987578911	-0.21486836556419
06	91952752	rs34815166:G	Imputed variant	0.192931143283858	NA	NA
06	91952861	6:91952861:T:C	Imputed variant	0.469191905670977	0.000182351167088256	0.0290465451186045
06	91953911	rs35710208	Imputed variant	0.15197929136101	0.00019204224590804	0.0206005789951522
06	91953924	rs7772999	Imputed variant	0.384068367009143	0.000521904023013179	-0.386053304125593
06	91953950	rs4566860	Imputed variant	0.149206063102475	0.00556787330148197	-0.181038961038961
06	91954144	rs35868234	Imputed variant	0.836403556090819	1.12047845601304e-05	0.0134697517247853
06	91954272	rs7773689	Imputed variant	0.185538246639837	0.00126716136638838	-0.279617604617605
06	91954380	rs4615358	Imputed variant	0.145766112647459	0.00863194431429174	-0.201664646464646
06	91954446	rs116524908	Imputed variant	0.535920051019249	0.00311890862766949	0.186112545172948
06	91954621	rs74901345	Imputed variant	0.384012469084632	0.000521904023013179	-0.386053304125593
06	91954911	rs9362857	Imputed variant	0.310166139974368	0.000389502646027544	-0.256093784560938
06	91954920	rs115597382	Imputed variant	0.439213392087335	0.000147988813669623	-0.311384111384111
06	91955306	rs9444838	Imputed variant	5.34772620503575	0.000235078546991791	-0.317532467532468
06	91955651	rs73753098	Imputed variant	0.441844221728182	5.72281497685212e-05	0.0134697517247853
06	91956281	rs143988190	Imputed variant	0.670639440874931	1.85685744916342e-06	0.00524866632249183
06	91956419	rs4706385	Imputed variant	0.15634574827839	0.00117422660512925	-0.210157575757576
06	91956424	rs74665680	Imputed variant	1.03371291328347	0.000355754873728534	-0.196057664018829
06	91956521	rs36110634	Imputed variant	0.152305548058785	0.00121601103603296	-0.213304358324279
06	91956663	rs2811670	Imputed variant	0.111121186078597	0.00325089441732137	0.16986405407458
06	91956690	rs140695560	Imputed variant	1.14779396194219	0.00371591263286905	0.155968565364539
06	91956709	kgp7217775	Omni 2.5M variant	0.0988092550384292	0.000971766736391969	-0.124883974883975
06	91956763	rs9362858	Imputed variant	0.15245087431776	0.00019204224590804	0.0206005789951522
06	91957036	rs4391241	Imputed variant	0.299273337359213	0.000409245135472762	-0.261484409310496
06	91957884	rs116522235	Imputed variant	0.392411652433197	0.00018290471099283	0.0255497139485634
06	91957965	rs9345117	Omni 2.5M variant	0.125814612474007	0.00413955488539754	-0.263618847433876
06	91958126	rs111381669	Imputed variant	0.404895953971376	0.00280039098911422	0.0698429087690833
06	91958611	rs35836339:CTG	Imputed variant	0.159778809730478	NA	NA
06	91958681	6:91958681:A:G	Imputed variant	0.884882718316449	0.00371591263286905	0.155968565364539
06	91958682	rs71764567	Imputed variant	0.205555316491869	0.00229708270262709	-0.429579375848033
06	91958828	rs79431289	Imputed variant	0.561330169416721	0.000512135354461909	-0.613957759412305
06	91958832	rs116007678	Imputed variant	0.475862256704802	0.00107421742355707	-0.73459595959596
06	91958871	rs189446832	Imputed variant	0.409576150830433	0.000235078546991791	-0.317532467532468
06	91958956	rs73753100	Imputed variant	0.550997833480291	0.000217776698810946	-0.363030303030303
06	91959043	rs183717572	Imputed variant	0.410019125906839	0.000235078546991791	-0.317532467532468
06	91959214	rs9451614	Imputed variant	0.186739970548631	0.00119619541580912	-0.273127673127673
06	91959239	rs11337505:A	Imputed variant	0.177846172798756	NA	NA
06	91959830	rs73518491	Imputed variant	0.515842585722145	0.00208477150830482	0.0589040870409692
06	91960689	rs9362859	Imputed variant	0.179003435260597	0.000561693378393177	0.0337102198786527
06	91960717	rs9444839	Imputed variant	0.188254274164019	0.00124332857118151	-0.277467209407508
06	91961068	rs150574795	Imputed variant	0.548944695266727	0.000229311399979388	0.0504646360351058
06	91961113	rs116374604	Imputed variant	0.40051655547913	0.000609995176660082	0.0388376723947194
06	91961121	rs4547984	Imputed variant	0.108844748390624	0.0058823557583269	-0.259059639547444
06	91961552	6:91961552:T	Imputed variant	0.510090635881488	NA	NA
06	91961553	6:91961553:G:T	Imputed variant	0.602927535366146	9.84358513666931e-05	-0.220037105751391
06	91961560	rs9444840:G	Imputed variant	0.153123309879239	NA	NA
06	91961560	rs9444840:T	Imputed variant	0.406325839141444	NA	NA
06	91961565	rs114053916	Imputed variant	0.16228034215746	0.000998398319044021	-0.260293255131965
06	91961604	rs144625185	Imputed variant	0.395667445897088	0.00239076208267804	0.0601537724020946
06	91961653	rs139734349	Imputed variant	0.415066552683489	0.000168581815339683	-0.18931129476584
06	91961770	rs144619867	Imputed variant	0.968161597223103	0.000133010759032709	-0.393362193362193
06	91961846	rs4454105	Imputed variant	0.106090248081467	0.0058823557583269	-0.259059639547444
06	91961968	rs9451615	Imputed variant	1.35736256061624	0.000308883687204705	-0.184176742797432
06	91962247	rs9362860	Omni 2.5M variant	0.299446466272208	6.52944254148796e-05	-0.102859581732821
06	91962252	rs9444841	Imputed variant	0.607547810692463	2.48092551110043e-05	0.00783243602035548
06	91962799	rs66715930	Imputed variant	0.315837205792388	0.000332525087596514	-0.239439167797377
06	91962990	rs142860953	Imputed variant	0.891571388684628	0.00371591263286905	0.155968565364539
06	91963165	rs9444842	Imputed variant	0.18155653604514	0.00129117025136357	-0.281755237838324
06	91963564	rs6942284	Imputed variant	0.315085500654525	0.000314307305916385	-0.233720665299613
06	91963651	rs149817969:GTAAAATAATACATACATGTATTATATACTGTATG	Imputed variant	0.678979406035924	NA	NA
06	91963692	rs66528943	Imputed variant	0.380769707797114	0.000548652902967428	-0.393362193362193
06	91963759	kgp7611719	Omni 2.5M variant	0.440490865203917	0.00231986776928644	-0.151451411574111
06	91964036	6:91964036:G:A	Imputed variant	0.409563592471221	0.000235078546991791	-0.317532467532468
06	91964050	rs146879919	Imputed variant	0.541974779886795	6.3233180334929e-05	0.0353926461309012
06	91964130	rs77879251	Imputed variant	0.433030343722777	3.56360702297873e-05	-0.121421107628004
06	91964206	kgp17447347	Omni 2.5M variant	0.504993498217888	0.00111336973436681	-0.740012368583797
06	91964391	rs190150931	Imputed variant	0.687512200153778	0.0011053659406569	0.0884460505937016
06	91964682	rs7761863	Imputed variant	0.299306038648156	0.000389502646027544	-0.256093784560938
06	91964891	rs137881460	Imputed variant	0.889580740116791	0.00371591263286905	0.155968565364539
06	91964986	rs2811671	Imputed variant	0.610070281879662	0.000794943107583818	-0.086161454229273
06	91965088	rs186135502	Imputed variant	0.408502024990915	0.000257787241643068	-0.329505582137161
06	91965209	rs4262162	Imputed variant	0.178285728111886	0.00709269446908582	-0.188133538777606
06	91965307	rs143070732	Imputed variant	0.41585021892893	0.000168581815339683	-0.18931129476584
06	91965349	rs9451617	Imputed variant	0.379753147999282	0.000548652902967428	-0.393362193362193
06	91965370	rs11969516	Imputed variant	0.244506702309332	0.000264804029671812	-0.171939393939394
06	91965614	rs372649937	Imputed variant	0.670945629417059	4.28728782269949e-07	-0.0200466200466199
06	91966223	rs9345120	Imputed variant	0.156197892874565	0.00121601103603296	-0.213304358324279
06	91966369	rs138208786	Imputed variant	0.163093186528077	0.000998398319044021	-0.260293255131965
06	91966449	rs115578675	Imputed variant	0.163107741287808	0.000998398319044021	-0.260293255131965
06	91966664	rs138761332:AT	Imputed variant	0.133356610350138	NA	NA
06	91966684	rs9451618	Imputed variant	0.185338254320793	0.00121967290375168	-0.275303937579387
06	91966699	6:91966699:G:A	Imputed variant	0.554607210289602	0.000229311399979388	0.0504646360351058
06	91966723	rs149975033	Imputed variant	0.586117372308878	0.00141849412162269	0.0898462870751245
06	91966776	rs9362862	Imputed variant	0.155266814409627	0.00119503978196262	-0.211734107542491
06	91967625	rs75388704	Imputed variant	0.163186428034788	0.00102057707070622	-0.262671733411283
06	91967737	rs140746188	Imputed variant	0.555869541212568	0.000229311399979388	0.0504646360351058
06	91968052	rs66871139	Imputed variant	0.262792481981343	0.000745478757687839	-0.333887898593781
06	91968131	rs4598036:A	Imputed variant	0.190819254099228	NA	NA
06	91968131	rs4598036:T	Imputed variant	0.418028078602105	NA	NA
06	91968181	rs4235847	Imputed variant	0.15757983872458	0.00111274052997782	-0.20538991524907
06	91968234	rs9444843	Imputed variant	1.11965642915955	0.000171392655518899	-0.278902229845626
06	91968408	kgp3401794	Omni 2.5M variant	0.111522387320518	0.00592520065615493	-0.259754054130811
06	91968585	rs4706387	Imputed variant	0.12749749219212	0.00393291476462531	-0.258475323667407
06	91968694	kgp17220126	Omni 2.5M variant	0.378042801936102	0.000548652902967428	-0.393362193362193
06	91968798	rs4434441	Imputed variant	0.157703429279189	0.00111274052997782	-0.20538991524907
06	91969111	6:91969111:A:C	Imputed variant	0.409761942763652	0.000235078546991791	-0.317532467532468
06	91969182	rs4432961	Imputed variant	0.148982592833877	0.00107254944175327	-0.202179369452097
06	91969231	rs60606959	Imputed variant	0.158058290200584	0.000998398319044021	-0.260293255131965
06	91969715	rs4706388	Imputed variant	0.172760240259178	0.00082342101167365	0.0408152917913097
06	91970076	rs116229453	Imputed variant	1.45778496718665	1.38134803257467e-05	0.00717275014004988
06	91970169	rs79364016	Imputed variant	0.155033532877522	0.00106550677664402	-0.26738309613709
06	91970175	rs4706389	Imputed variant	0.163707702185352	0.00878726495497504	-0.210834003754358
06	91970543	rs138094465	Imputed variant	0.511681143164283	0.00196054805342468	0.131853381517811
06	91970752	rs4626401	Imputed variant	0.163922075271885	0.000115505498620848	0.0151414029055853
06	91970821	rs4707665	Imputed variant	0.158347408581023	0.00111274052997782	-0.20538991524907
06	91971341	rs141842376	Imputed variant	0.872272762169828	0.00204754221627082	0.115776592286659
06	91971381	rs139820062	Imputed variant	0.872383590820511	0.00204754221627082	0.115776592286659
06	91971697	rs149797681	Imputed variant	0.563236837881038	0.000512135354461909	-0.613957759412305
06	91971804	rs116781741	Imputed variant	1.46510670084412	1.38134803257467e-05	0.00717275014004988
06	91971880	rs114877468	Imputed variant	0.456444747796526	0.00012678067473834	-0.292255892255892
06	91971921	rs4549597	Imputed variant	0.103393800239036	0.00614194246769626	-0.263206693803709
06	91971996	rs191208535	Imputed variant	0.413013826372367	0.000213084477722113	-0.305123966942149
06	91972240	kgp17127851	Omni 2.5M variant	0.388224589950214	0.000548652902967428	-0.393362193362193
06	91972372	rs4526163	Imputed variant	0.298547983632982	0.000389502646027544	-0.256093784560938
06	91972425	rs115674188	Imputed variant	0.405015399998205	0.00044231801906239	0.032133837502965
06	91972482	rs148035143	Imputed variant	0.273736302053578	0.0019422705157709	-0.273517249891995
06	91972484	rs5878185	Imputed variant	0.215877844717558	0.00139549973419536	-0.194983005409546
06	91972637	rs35559938	Imputed variant	0.824339162249212	1.12047845601304e-05	0.0134697517247853
06	91972653	rs144364870	Imputed variant	0.87447772220257	0.00204754221627082	0.115776592286659
06	91972676	rs4434442	Imputed variant	0.15716232947319	0.00109256467982554	-0.203787878787879
06	91973115	rs151140046	Imputed variant	0.654484531344122	0.000983011101453004	0.0817679996823002
06	91973154	rs376529280	Imputed variant	0.427980285708977	0.000310504508579653	0.0310863633011284
06	91973456	rs115784793	Imputed variant	0.419442364361545	0.000283958352487291	-0.237814037814038
06	91973476	rs9345121	Imputed variant	0.0950207147206923	0.0030550703291528	-0.240383963862225
06	91973610	rs188333637	Imputed variant	0.585210777872859	0.00106843755211414	0.0744025023535485
06	91973650	rs115114215	Imputed variant	0.395909955924872	0.000575798406820585	-0.400499108734403
06	91973805	rs74663801	Imputed variant	0.5828331298881	0.000325458342457021	-0.292255892255892
06	91973963	rs138652189	Imputed variant	0.40785104453134	0.000257787241643068	-0.329505582137161
06	91974218	rs114686522	Imputed variant	6.2229525555904	0.000257787241643068	-0.329505582137161
06	91974483	rs78030494	Imputed variant	0.311736454751453	0.00116691616370089	-0.473578762834961
06	91974561	rs115258814	Imputed variant	0.309451508057045	0.00116691616370089	-0.473578762834961
06	91974608	rs146336960	Imputed variant	0.382179921475643	0.000548652902967428	-0.393362193362193
06	91974774	rs13199295	Imputed variant	0.300856261298973	0.000389502646027544	-0.256093784560938
06	91975156	rs75870861:T	Imputed variant	0.135398049110398	NA	NA
06	91975247	rs76351030	Imputed variant	0.584857968789193	0.00106843755211414	0.0744025023535485
06	91975303	rs34423149:C	Imputed variant	0.149451343248319	NA	NA
06	91975441	rs116322926	Imputed variant	0.323975288147515	0.00231122408308669	0.058867603857804
06	91975457	rs6916809	Imputed variant	0.323898023341839	0.000296489845211828	-0.22791551882461
06	91975486	rs6917281	Imputed variant	0.337169995055165	0.000296489845211828	-0.22791551882461
06	91975526	rs111812925	Imputed variant	0.179179258197288	0.00448944442439419	-0.166754756871036
06	91975626	rs80201320	Imputed variant	0.156004729025416	0.00102057707070622	-0.262671733411283
06	91975790	rs11310154	Imputed variant	0.186502434087706	0.000864199361293185	-0.232566630156992
06	91975825	6:91975825:T:C	Imputed variant	0.408097729678418	0.000257787241643068	-0.329505582137161
06	91975997	rs7740461	Imputed variant	0.0983949430386108	0.0030852764790347	-0.241326415519964
06	91976157	rs145479595	Imputed variant	0.393351955798946	0.000575798406820585	-0.400499108734403
06	91976164	rs7758710	Imputed variant	0.0986533063404142	0.0031461105526115	-0.243204320432043
06	91976225	rs12210224	Imputed variant	0.174770280432628	0.000124487320477178	0.015688850708306
06	91976349	rs7759032	Imputed variant	0.098439721289576	0.0030852764790347	-0.241326415519964
06	91976427	rs148407642	Imputed variant	0.880691149503011	0.00204754221627082	0.115776592286659
06	91976941	rs4376328	Imputed variant	0.175812771996465	0.000124487320477178	0.015688850708306
06	91977022	rs4380725	Imputed variant	0.175639312987667	0.000124487320477178	0.015688850708306
06	91977023	rs76457926	Imputed variant	0.186654836894523	0.000824047679271023	-0.22791551882461
06	91977103	rs4376329	Imputed variant	0.202321282357941	0.000124487320477178	0.015688850708306
06	91977107	rs2811650	Imputed variant	0.60420802609079	0.000131286071550348	-0.02120724386812
06	91977262	rs6454848	Imputed variant	0.154622963810861	0.00134080673477405	-0.226352594773647
06	91977379	rs4458643	Imputed variant	0.67253674346567	6.90015127677119e-05	-0.164629905613512
06	91977646	rs182622036	Imputed variant	0.565246970949712	0.000115247521817638	-0.235636363636364
06	91977655	kgp4775534	Omni 2.5M variant	0.163268228669366	0.00138532092273973	-0.229472140762463
06	91978265	rs141977062	Imputed variant	0.894324472121743	0.00204754221627082	0.115776592286659
06	91978292	rs9362864	Imputed variant	0.308007672334081	0.000389502646027544	-0.256093784560938
06	91978370	rs80099087	Imputed variant	0.463926236513142	0.00023386758949561	-0.169169960474308
06	91978493	rs9294485	Imputed variant	0.325992569653439	0.000314307305916385	-0.233720665299613
06	91978768	rs10498973	Omni 2.5M variant	0.669442609852466	0.000486631026136168	0.131853381517811
06	91979171	rs142841149	Imputed variant	0.407071949430907	0.000257787241643068	-0.329505582137161
06	91979284	6:91979284:C:T	Imputed variant	0.572048458729492	0.000298787698832077	0.0595078299776286
06	91979499	rs188254738	Imputed variant	0.388905235466788	0.00018290471099283	0.0255497139485634
06	91979563	rs4707666	Imputed variant	0.180908086625419	0.00453161424886379	-0.167359873242226
06	91979600	rs184370191	Imputed variant	0.406858842690595	0.000257787241643068	-0.329505582137161
06	91979612	rs9359934	Imputed variant	0.302771549211557	0.000409245135472762	-0.261484409310496
06	91979895	rs150911440:C	Imputed variant	0.648959455119356	NA	NA
06	91980133	rs78538759	Imputed variant	0.337410582434698	1.05341232329384e-07	0.000489090563269302
06	91980446	rs73520536	Imputed variant	0.187304906149284	0.000824047679271023	-0.22791551882461
06	91980568	rs115682322	Imputed variant	0.335671261306126	1.15602736595177e-06	0.0016313887454827
06	91980674	rs34506966	Imputed variant	0.326817648480296	0.000332525087596514	-0.239439167797377
06	91980715	rs4510643	Imputed variant	0.308972615526789	0.000389502646027544	-0.256093784560938
06	91980760	rs4314472	Imputed variant	0.308711391934727	0.000389502646027544	-0.256093784560938
06	91980767	rs2820353	Imputed variant	0.152032198321476	0.00108187814483457	0.189311294765841
06	91980768	6:91980768:G:A	Imputed variant	0.483983652330426	0.00156096336353998	0.112122776552307
06	91980776	rs114180711	Imputed variant	0.412827858767136	0.000248607253673302	-0.224558629776021
06	91980874	rs9451620	Imputed variant	0.741699432016101	0.000969541154544141	-0.336489898989899
06	91981003	rs2811652	Imputed variant	0.401522462480996	0.00058937328944534	-0.0353926461309008
06	91981157	rs12213909	Imputed variant	0.174495614533548	0.000115505498620848	0.0151414029055853
06	91981205	rs4707667	Imputed variant	0.309105752464925	0.000389502646027544	-0.256093784560938
06	91981288	rs115244916	Imputed variant	0.376427117647195	0.000346994477367257	-0.3000333000333
06	91981308	rs148880668	Imputed variant	0.50137530245595	0.00196054805342468	0.131853381517811
06	91981309	rs73520543	Imputed variant	0.330754041777422	0.00107294825866973	-0.460195172059579
06	91981628	rs4513761	Imputed variant	0.174408513412034	0.000115505498620848	0.0151414029055853
06	91981637	rs79152835	Imputed variant	0.332103154314551	0.00119870290606145	-0.477893691008445
06	91981700	rs141070745	Imputed variant	1.02064749594413	0.00204754221627082	0.115776592286659
06	91981756	rs6454850	Imputed variant	0.171638855613767	0.00181506165902505	-0.271263482280431
06	91981841	rs10755495	Omni 2.5M variant	0.174423183498435	0.001362812742715	0.212473829201102
06	91981959	rs192222728	Imputed variant	0.413639626732177	0.000213084477722113	-0.305123966942149
06	91981960	rs4707668	Imputed variant	0.171798410415723	0.00181506165902505	-0.271263482280431
06	91981972	rs4707669	Imputed variant	0.635366441308156	0.000775267325705263	0.186112545172948
06	91982203	rs4707670	Imputed variant	0.173300197699368	0.00184075644576571	-0.272804151451086
06	91982237	rs11380064:CT	Imputed variant	0.158940355280987	NA	NA
06	91982389	rs71787769	Imputed variant	0.17636333950777	0.000993096683232731	-0.252936775158997
06	91982448	rs68003423	Imputed variant	0.149306706874635	0.00171377762884775	-0.265034965034965
06	91982458	6:91982458:G	Imputed variant	0.309142525940267	NA	NA
06	91982466	rs11419905	Imputed variant	0.618587693980916	7.24273654922434e-05	-0.0152966595919617
06	91982585	rs78182107	Imputed variant	0.15923335697225	0.0010967961672399	-0.27810101010101
06	91982673	rs73520553	Imputed variant	0.482717483881563	0.00236876155297017	0.061961247559515
06	91982884	rs191859391	Imputed variant	0.419430107783365	0.000235078546991791	-0.317532467532468
06	91983210	rs144765921	Imputed variant	0.308569513769907	0.000282004482924432	-0.17045806906272
06	91983536	rs6903471	Imputed variant	0.326607779275305	0.000296489845211828	-0.22791551882461
06	91983564	rs189322701	Imputed variant	0.41366153957469	0.000191842437018611	-0.292255892255892
06	91984056	6:91984056:C:A	Imputed variant	0.560195480348892	0.000975588204404917	0.131853381517811
06	91984069	rs35375249:CA	Imputed variant	0.324082945123801	NA	NA
06	91984488	kgp16943456	Omni 2.5M variant	0.331460409584377	0.0011040341462431	-0.464731347084288
06	91984644	rs2820352	Imputed variant	0.629924451974171	0.000244228290437782	-0.0270770654940984
06	91984691	rs181306677	Imputed variant	0.375382038531188	0.000163031485321072	0.0215560652352379
06	91984805	rs2820351	Imputed variant	0.129251985450253	0.000211674871365623	0.101113323011134
06	91985113	rs74468028	Imputed variant	0.375102835750014	0.000477166864010991	0.0400301814860411
06	91985135	rs149933227	Imputed variant	0.486070718962255	0.00174934827479906	0.121518302726356
06	91985226	rs9353815	Imputed variant	0.208913718664638	0.000319455420918714	0.0249382342560379
06	91985374	rs75329046	Imputed variant	0.248344133208053	0.000432518813804926	-0.176705833848691
06	91985597	rs6915556	Imputed variant	0.328092642158052	0.000429350765555833	-0.266797471114018
06	91985693	rs114454178	Imputed variant	0.455749444531672	0.00155605524733042	0.0956806057477198
06	91985742	rs9444844	Omni 2.5M variant	1.42199828312218	0.000220210306348868	0.0233350542075374
06	91985750	rs116741947	Imputed variant	1.32497713735721	3.91006463848316e-05	0.0181675148118101
06	91985786	rs62417891	Imputed variant	0.511283942568278	0.00683543894404931	0.638272242299088
06	91986082	rs187580916	Imputed variant	0.611547106820883	4.63078454284194e-06	-0.09004329004329
06	91986228	rs9345123	Imputed variant	0.362811363163455	0.000332525087596514	-0.239439167797377
06	91987066	kgp1325594	Omni 2.5M variant	0.272138756722573	0.00111349497192477	-0.226111583120929
06	91987579	rs73520563	Imputed variant	0.333674530189787	0.00113535837230295	-0.469191919191919
06	91987711	rs17667431	Imputed variant	0.375462724815025	2.48092551110043e-05	0.00783243602035548
06	91987870	rs2748282	Imputed variant	0.191891262413274	0.000557737864840793	-0.0343525088050634
06	91988031	kgp9874842	Omni 2.5M variant	0.0998717190635017	0.000163194904781149	0.0546191845461919
06	91988524	rs149245817	Imputed variant	0.493924894014641	0.00141849412162269	0.0898462870751245
06	91988677	rs76856741	Imputed variant	0.350467868281145	6.02538230114576e-05	-0.139230139230139
06	91988713	rs76602468	Imputed variant	0.350464900707745	6.02538230114576e-05	-0.139230139230139
06	91988736	rs144420228	Imputed variant	0.769474463606142	0.000345291323645575	0.0504646360351058
06	91989337	rs9451622	Imputed variant	0.993951486583685	0.000312931434152284	0.0245543612559675
06	91989389	rs755757	Imputed variant	0.211176588445805	0.000773417085272914	-0.30764163372859
06	91989556	rs143348857	Imputed variant	0.350408317463029	6.02538230114576e-05	-0.139230139230139
06	91989589	rs6940514:A	Imputed variant	0.26755291404061	NA	NA
06	91989595	rs149783299	Imputed variant	0.484441453195246	0.00174934827479906	0.121518302726356
06	91989847	kgp16941971	Omni 2.5M variant	0.228454295547062	0.000572478328004705	-0.272034632034632
06	91989971	rs148962715	Imputed variant	0.515870138105667	0.000499218684076802	-0.490424242424242
06	91990138	rs143701277	Imputed variant	0.908573534965847	0.000216581356487435	-0.469191919191919
06	91990437	rs9444845	Imputed variant	7.25478688925175	0.000213084477722113	-0.305123966942149
06	91991166	rs139357143	Imputed variant	0.484398624473242	0.00174934827479906	0.121518302726356
06	91991364	rs35254489	Imputed variant	0.199656398552867	0.00129108313300371	-0.37551990493167
06	91991412	kgp2796097	Omni 2.5M variant	0.868853749713825	3.24493835147983e-06	0.00340311653830351
06	91991499	rs9451623	Imputed variant	1.4059420791805	0.000276167376985254	0.0265267697166631
06	91991699	rs111234118	Imputed variant	0.480120237797212	0.000151382882547881	0.0261175754206214
06	91991837	rs80350804	Imputed variant	0.865306085664327	3.24493835147983e-06	0.00340311653830351
06	91992034	rs2811654	Imputed variant	0.166239107314692	0.00706672976753436	0.157530808705098
06	91992065	rs149492202	Imputed variant	0.619132949896938	0.000547616030667221	-0.625311942959002
06	91992067	rs117307944	Imputed variant	0.589814803962128	0.000547616030667221	-0.625311942959002
06	91992207	rs76467129	Imputed variant	0.373042095453151	0.000477166864010991	0.0400301814860411
06	91992301	rs73520575	Imputed variant	0.339172254192422	0.000553783904671551	-0.314032634032634
06	91992332	kgp16940738	Omni 2.5M variant	0.646804720861819	4.57096506971303e-05	-0.136312275295326
06	91992407	6:91992407:T:C	Imputed variant	0.536074903418885	0.000530421453688257	-0.500415923945336
06	91992625	rs146240909	Imputed variant	0.35032739542483	6.02538230114576e-05	-0.139230139230139
06	91992640	rs4706390	Imputed variant	0.348725768786577	0.000603506166836721	-0.346697746697747
06	91992775	rs9451624	Imputed variant	0.418481002080895	6.95208353691337e-05	0.00918048977576262
06	91992921	rs76786277	Imputed variant	0.215208728854134	0.000790713376754582	-0.203787878787879
06	91993002	rs151257484	Imputed variant	0.519884837628746	0.00156096336353998	0.112122776552307
06	91993555	rs145335525	Imputed variant	0.630021750874145	6.28428200598394e-05	-0.292255892255892
06	91993577	rs147694257	Imputed variant	0.3384780111972	3.50303273533461e-06	-0.0324510932105868
06	91993964	rs73520577	Imputed variant	0.235388840795561	0.000292107969561027	-0.186847195357834
06	91994144	rs142388897	Imputed variant	0.785231948428543	0.000345291323645575	0.0504646360351058
06	91994620	rs10944534	Omni 2.5M variant	0.327581780279275	0.000732092667199039	-0.373472429210134
06	91994637	rs9444847	Imputed variant	0.431056935358028	6.95208353691337e-05	0.00918048977576262
06	91994687	kgp17482501	Omni 2.5M variant	0.473148488121839	0.000130724025724225	0.0174691986772524
06	91994759	kgp5492728	Omni 2.5M variant	0.449846925494939	6.95208353691337e-05	0.00918048977576262
06	91994780	rs78738043	Imputed variant	0.840525196747746	3.24493835147983e-06	0.00340311653830351
06	91994954	rs13191364	Imputed variant	0.342554265199888	0.000603506166836721	-0.346697746697747
06	91995032	rs9444849	Imputed variant	1.4094905849493	0.000276167376985254	0.0265267697166631
06	91995071	rs9451625	Imputed variant	1.46921014824081	0.000276167376985254	0.0265267697166631
06	91995475	rs1884258	Imputed variant	1.00181262993077	0.0017091448241645	0.147355999704993
06	91995736	rs1884257	Imputed variant	0.325821661153375	0.000758747364898661	-0.378566149297857
06	91996215	rs73520578	Imputed variant	0.236805561625131	0.000193822250611806	-0.155399296835761
06	91996249	rs115219031	Imputed variant	0.903437310803516	3.14474284416135e-05	-0.131404958677686
06	91996267	rs61370300	Imputed variant	0.236801124046671	0.000181192702405924	-0.150707070707071
06	91996282	rs191274995	Imputed variant	0.411455044789439	0.000305211593989614	-0.352234206471495
06	91996312	rs183860494	Imputed variant	0.411425194081591	0.000305211593989614	-0.352234206471495
06	91996402	rs146251588	Imputed variant	0.903427563697458	3.14474284416135e-05	-0.131404958677686
06	91996582	rs138027359	Imputed variant	0.54578022640073	0.000577879818306949	0.0698429087690833
06	91997493	rs114668204	Imputed variant	0.477557754049956	0.00106843755211414	0.0744025023535485
06	91997544	rs9362865	Imputed variant	0.153874740038829	0.00143771757987427	-0.273920552677029
06	91997684	rs75216968	Imputed variant	0.370790578517859	0.000183594173446339	0.0141145427367299
06	91997839	rs75579991	Imputed variant	0.843272775880785	3.24493835147983e-06	0.00340311653830351
06	91997878	rs144696028	Imputed variant	0.414288835020181	0.000305211593989614	-0.352234206471495
06	91998072	rs113924245	Imputed variant	0.484016654920327	0.000151382882547881	0.0261175754206214
06	91998112	rs36126080:T	Imputed variant	0.187810744860667	NA	NA
06	91998656	rs182087887	Imputed variant	0.417293308420983	0.000305211593989614	-0.352234206471495
06	91998732	rs112812624	Imputed variant	0.223264371479144	0.000772196370536412	-0.201708995964871
06	91999589	kgp8343125	Omni 2.5M variant	0.130147653427235	0.000175656592533834	-0.0206088422955891
06	91999688	rs9342269	Imputed variant	0.328270787538387	0.000603506166836721	-0.346697746697747
06	92000038	rs73520587	Imputed variant	0.237633471060007	0.000193822250611806	-0.155399296835761
06	92000096	rs75467987	Imputed variant	0.876177418033922	3.24493835147983e-06	0.00340311653830351
06	92000254	rs149914007	Imputed variant	0.373018512710588	0.000308599690411343	0.0261175754206214
06	92000358	rs9444850	Imputed variant	7.48455407611255	0.00146688825367639	0.131853381517811
06	92000718	rs370078152:C	Imputed variant	0.314254176259405	NA	NA
06	92000736	rs73520590	Imputed variant	0.237170093398752	0.000193822250611806	-0.155399296835761
06	92000860	kgp17468571	Omni 2.5M variant	0.293244911036783	0.000671388121675495	-0.208733295689817
06	92000881	rs2811655:G	Imputed variant	0.250112134800067	NA	NA
06	92000881	rs2811655:T	Imputed variant	0.197617814318007	NA	NA
06	92000902	rs73520596	Imputed variant	0.328876611734931	0.00070834017765148	-0.213617658062102
06	92001003	rs2655644:CCCT	Imputed variant	0.748515595179979	NA	NA
06	92001003	rs2655644:T	Imputed variant	0.202531010942447	NA	NA
06	92001020	rs73520597	Imputed variant	0.190553945532116	0.00113587028444592	-0.308715057552267
06	92001208	rs75942304	Imputed variant	0.654137656226093	0.000442428306908872	-0.589051808406647
06	92001212	rs73520598:T	Imputed variant	0.243482312320369	NA	NA
06	92001437	rs146594242	Imputed variant	6.07692098125857	0.000213084477722113	-0.305123966942149
06	92001453	kgp5331994	Omni 2.5M variant	0.258769901264809	0.000735722353270062	-0.197518492006681
06	92001467	rs73520600	Imputed variant	0.332662378994148	0.00070834017765148	-0.213617658062102
06	92001484	rs78963836	Imputed variant	0.508518561644731	7.93084665866491e-05	0.0123612907716671
06	92001572	rs73522303	Imputed variant	0.333144952059577	0.00070834017765148	-0.213617658062102
06	92001912	rs111457456	Imputed variant	0.258647453259779	0.000735722353270062	-0.197518492006681
06	92001927	rs116087395	Imputed variant	0.360935597789122	0.000603328207901331	-0.407470049330514
06	92001962	rs148000468	Imputed variant	0.697011245506987	9.25539180572738e-05	0.0233350542075374
06	92001982	rs74980053	Imputed variant	0.774618431372442	3.24493835147983e-06	0.00340311653830351
06	92001998	rs141736891	Imputed variant	0.836526080984194	0.000345291323645575	0.0504646360351058
06	92002040	6:92002040:TCACCAC	Imputed variant	0.289250714755824	NA	NA
06	92002065	rs116781907	Imputed variant	1.94534378207695	0.000503266555863252	0.0302617559507464
06	92002428	rs150551243	Imputed variant	0.836351784314958	0.000345291323645575	0.0504646360351058
06	92002442	rs2207618	Imputed variant	0.741304545210418	3.24493835147983e-06	0.00340311653830351
06	92002569	kgp10571245	Omni 2.5M variant	0.424513150490563	0.00148037917448443	-0.178103616813294
06	92002653	rs9345125	Imputed variant	0.361101730173255	0.00125332713953087	-0.165769564678159
06	92002913	rs9351259	Imputed variant	0.132737589917095	0.00316111129017905	-0.191724058769513
06	92002947	rs9359935	Imputed variant	0.402387439598269	0.00143778198873581	-0.175888262680716
06	92002999	kgp17072016	Omni 2.5M variant	0.475809190283993	0.00252018294971315	0.0634823914823915
06	92003249	rs144743482	Imputed variant	0.634000877053187	4.63078454284194e-06	-0.09004329004329
06	92003390	rs73522307	Imputed variant	0.240121670083105	0.000155807759464567	-0.121421107628004
06	92003718	rs142945342	Imputed variant	1.32389776049523	0.000216581356487435	-0.469191919191919
06	92003992	rs9451626	Imputed variant	1.55457600779765	0.000276167376985254	0.0265267697166631
06	92004117	rs143886254	Imputed variant	0.540678231894916	8.43614833029402e-05	-0.329505582137161
06	92004266	kgp17101739	Omni 2.5M variant	6.68987971807199	0.000191842437018611	-0.292255892255892
06	92004283	rs183430283	Imputed variant	1.26637032596578	0.000187550413474669	-0.446113306982872
06	92004284	rs60195768	Imputed variant	0.243174415180534	0.000717767297877748	-0.195406698564593
06	92004303	rs6923112	Imputed variant	0.573795133273181	0.00137497983208974	-0.172542748185509
06	92004426	rs199657975	Imputed variant	0.462686097246533	0.00103522492959345	-0.728949065119278
06	92004439	rs6903522	Imputed variant	0.357094573874209	0.000628575893670143	-0.352234206471495
06	92004504	rs140246887	Imputed variant	0.379057623817298	1.74583440977679e-05	0.0065223556101711
06	92004643	6:92004643:G:GTGCAAA	Imputed variant	0.85514222272098	0.000345291323645575	0.0504646360351058
06	92004800	rs75084890	Imputed variant	0.73422737205314	3.24493835147983e-06	0.00340311653830351
06	92004934	rs77898045	Imputed variant	0.357608180477905	0.000628575893670143	-0.352234206471495
06	92006021	rs2811656	Imputed variant	0.166738875836746	0.00674358669014486	0.154919310901952
06	92006044	rs142927144	Imputed variant	0.734339594301205	7.61295474588793e-07	0.00163138874548272
06	92006481	rs147964849	Imputed variant	0.510120158561592	0.00257001495922547	0.276544484598176
06	92006837	rs7757173	Imputed variant	0.359680687634414	0.000628575893670143	-0.352234206471495
06	92007542	rs113190954	Imputed variant	0.425509887296946	0.00774653288545086	0.141571440679925
06	92007599	rs2207617	Imputed variant	0.530621468227273	0.00110388626624638	-0.159056860742254
06	92008401	rs59941830	Imputed variant	0.251167460354484	0.000275716932107442	-0.157726020535938
06	92008580	kgp5067641	Omni 2.5M variant	0.58160721418795	0.00112269928569038	-0.160236304135322
06	92008696	rs143770633	Imputed variant	2.08773509721061	0.000220210306348868	0.0233350542075374
06	92008827	rs9353817	Imputed variant	0.582722850025006	0.00112269928569038	-0.160236304135322
06	92008875	rs9353818	Imputed variant	0.361794979723516	0.000653976430190316	-0.357677616501146
06	92008916	rs9342271	Imputed variant	0.579299302481	0.00090321555784363	-0.143570155334861
06	92009146	rs9353819	Imputed variant	0.856290419590843	5.68482491061355e-05	-0.150707070707071
06	92009172	rs2069205	Omni 2.5M variant	0.136217742292511	7.97815958614922e-05	-0.0138657214345286
06	92009564	rs4706391	Imputed variant	0.126210646645153	0.00195219868362297	-0.162914566610665
06	92009596	rs4706392	Imputed variant	0.0999589930701991	0.00368187111426833	-0.203787878787879
06	92009845	kgp1723264	Omni 2.5M variant	0.575950909638791	6.75634071668105e-06	0.00304300926333992
06	92009946	rs4707671	Omni 2.5M variant	0.0964733340879333	0.00635148803623326	-0.239279251726686
06	92010010	rs2180127	Imputed variant	0.106947619831358	0.00639948283103673	-0.226063997287019
06	92010065	rs2811658	Imputed variant	0.636704029540921	0.00174934827479906	0.121518302726356
06	92010098	rs79148658	Imputed variant	0.259374584236687	0.000188837918619603	-0.124774462179042
06	92010236	rs141427258	Imputed variant	1.66271600615054	2.18893678665982e-07	0.000489090563269302
06	92010245	rs2144366	Imputed variant	0.186237905972466	0.00256692368686006	-0.215327184892402
06	92010992	rs12174540	Omni 2.5M variant	0.169398395897214	0.00432745550392578	-0.290464135021097
06	92011064	rs114019207	Imputed variant	0.719354412282472	0.000142254633897879	-0.164629905613512
06	92011080	rs76273681	Imputed variant	0.378282566030438	0.00242860412451321	-0.437967914438503
06	92011188	rs189887815	Imputed variant	0.332124093039287	0.00129539294350733	-0.490424242424242
06	92011191	rs182206821	Imputed variant	0.332115205925306	0.00129539294350733	-0.490424242424242
06	92011208	rs9345126	Omni 2.5M variant	0.266247736946315	7.47056030280191e-05	-0.0859627666802554
06	92011237	rs111761681	Imputed variant	0.670905569329281	0.000213700956958275	-0.197518492006681
06	92011487	rs78640421	Imputed variant	0.537109300849467	3.15059265911285e-05	-0.102859581732821
06	92011531	rs4707672	Imputed variant	0.269814501599842	0.000310504508579653	0.0310863633011284
06	92011548	6:92011548:TGTC:T	Imputed variant	0.472092408161807	1.4081181736098e-05	-0.09004329004329
06	92011572	rs115588744	Imputed variant	0.385190204378876	7.55760870253466e-06	0.00524866632249183
06	92011577	rs7769518	Imputed variant	0.235043921242961	0.00256530705383247	-0.542688422688423
06	92011808	rs115450074	Imputed variant	2.01922712787228	0.000101008284284427	0.0165526587506453
06	92011816	rs113319367	Imputed variant	0.425195091045797	7.93585254518079e-05	-0.107430997876858
06	92011836	rs111235966	Imputed variant	0.425156655820839	7.93585254518079e-05	-0.107430997876858
06	92011880	rs112086555	Imputed variant	1.09279713835705	0.000408277455257321	-0.575353535353535
06	92011936	rs75459094	Imputed variant	0.338987851353167	0.00112051930193359	-0.505266254780818
06	92012025	rs2811659	Omni 2.5M variant	0.351879272299777	0.00145510604853486	0.0804899387576554
06	92012043	rs2748279	Omni 2.5M variant	0.416843390145621	0.0003747538639404	0.0255497139485634
06	92012066	rs113230595	Imputed variant	0.660172107855948	0.000229389662489762	-0.203787878787879
06	92012139	rs112734991	Imputed variant	0.666985202950766	0.000213700956958275	-0.197518492006681
06	92012142	rs111463532	Imputed variant	0.667034810431875	0.000213700956958275	-0.197518492006681
06	92012224	rs2748278	Imputed variant	0.347067736920838	0.00142994415181785	0.0798861895381922
06	92012347	rs112341529	Imputed variant	0.667778719985112	0.000213700956958275	-0.197518492006681
06	92012348	rs113693746	Imputed variant	0.223504229565181	3.09683746570637e-05	-0.0563411896745228
06	92012352	rs2748277	Imputed variant	0.743462655133601	0.00159007844544883	-0.0718110062372356
06	92012524	rs113783740	Imputed variant	0.671055149394395	0.000213700956958275	-0.197518492006681
06	92012525	rs111471829	Imputed variant	0.671566699092773	0.000229389662489762	-0.203787878787879
06	92012571	6:92012571:G:C	Imputed variant	0.472081499253988	1.4081181736098e-05	-0.09004329004329
06	92012573	rs182223865	Imputed variant	0.423933293029503	0.00117563066035991	0.0792384349431329
06	92012586	rs116176508	Imputed variant	0.334211810426374	0.00177977395973175	-0.582314952806756
06	92012758	rs145269740	Imputed variant	0.535608849527146	6.28428200598394e-05	-0.292255892255892
06	92012865	rs9451628	Imputed variant	0.427389820393372	7.33536027690687e-05	-0.121421107628004
06	92012885	rs111980007	Imputed variant	0.675373765893776	0.000213700956958275	-0.197518492006681
06	92012966	rs115246625	Imputed variant	0.34652343853476	0.00154135930437783	-0.487004270896888
06	92013134	rs144947678	Imputed variant	0.526159742649551	4.36256694511046e-05	-0.250623885918004
06	92013190	rs9451629	Imputed variant	0.420894411327153	7.93585254518079e-05	-0.107430997876858
06	92013280	rs9451630	Imputed variant	0.676135391689158	0.000213700956958275	-0.197518492006681
06	92013316	rs9451631	Imputed variant	1.96050017439554	4.38333884630382e-05	0.0105681921710347
06	92013342	rs9451632	Imputed variant	0.676097080900651	0.000213700956958275	-0.197518492006681
06	92013358	rs61507194	Imputed variant	0.506272757881463	0.00202166444809708	0.100848145143447
06	92013443	rs111930861	Imputed variant	0.894839008011111	0.000341610415196456	-0.545021645021645
06	92013523	kgp10528669	Omni 2.5M variant	0.691732548570393	0.00158080805995465	0.0894238504857974
06	92013617	rs139934584	Imputed variant	0.641614982834045	4.36256694511046e-05	-0.250623885918004
06	92013723	rs112268223	Imputed variant	0.375149812202359	1.23639594130644e-05	-0.0734986225895316
06	92013826	rs9451633	Imputed variant	0.669951048143183	0.000213700956958275	-0.197518492006681
06	92013838	rs114617563	Imputed variant	0.324440354069559	0.000935494356241294	-0.384994775339603
06	92013843	kgp4772471	Omni 2.5M variant	0.170602938002289	0.00478397636965793	-0.305711103429735
06	92013867	rs9451634	Imputed variant	0.671596286323932	0.000213700956958275	-0.197518492006681
06	92013953	rs77701412	Imputed variant	0.492991140780524	0.00111336973436681	-0.740012368583797
06	92013991	rs115454826	Imputed variant	0.493546805555106	0.00111336973436681	-0.740012368583797
06	92014009	6:92014009:A:G	Imputed variant	0.674428692833066	3.15059265911285e-05	-0.102859581732821
06	92014102	rs145117629	Imputed variant	0.694105393179364	0.000213700956958275	-0.197518492006681
06	92014145	rs192232182	Imputed variant	0.429720624952115	0.00117563066035991	0.0792384349431329
06	92014180	rs2748276	Omni 2.5M variant	0.654096926725214	0.00468282993922631	-0.457408363448635
06	92014379	rs75905941	Imputed variant	0.332798037661933	0.00129539294350733	-0.490424242424242
06	92014496	rs60528136	Imputed variant	0.406141019050014	0.000321087567140127	-0.250623885918003
06	92014518	kgp10913877	Omni 2.5M variant	0.187349097436618	2.17867614547234e-05	-0.0445454545454546
06	92014678	rs111332807	Imputed variant	0.873412172509293	0.000321087567140127	-0.250623885918003
06	92014734	rs9451635	Imputed variant	0.888560017598485	0.000321087567140127	-0.250623885918003
06	92014761	rs9451636	Imputed variant	0.920518620730231	0.000340293967705775	-0.256868686868687
06	92014790	rs2655638	Imputed variant	0.304259538142429	0.00138069593925974	0.111454036159919
06	92014820	rs75157442	Imputed variant	0.442905942106659	0.00021728464631233	-0.170808678500986
06	92014836	rs9451637	Omni 2.5M variant	0.930201312603049	0.000321087567140127	-0.250623885918003
06	92014849	rs7751503	Imputed variant	0.110238723943726	0.00463607500783409	-0.302173325612816
06	92014921	rs79332679	Imputed variant	0.438241884811121	0.000258058003950158	-0.292255892255892
06	92015079	rs9444851	Imputed variant	0.843511396846459	0.000321087567140127	-0.250623885918003
06	92015083	rs9451638	Imputed variant	0.841723923392299	0.000321087567140127	-0.250623885918003
06	92015149	rs187039945	Imputed variant	0.57566926426784	2.71341798750474e-05	-0.203787878787879
06	92015226	rs71540005	Imputed variant	2.38569171457947	0.000112598308550272	0.0161004990535192
06	92015310	rs111679162	Imputed variant	0.466772502864924	0.000698651772673325	0.0504646360351058
06	92015651	rs145707431	Imputed variant	0.506649193409056	0.00139242245687498	0.103544252654261
06	92015925	rs116270019	Imputed variant	0.523493662655075	0.00218173096954612	0.106319657444805
06	92015939	rs185733033	Imputed variant	0.47309253803922	1.4081181736098e-05	-0.09004329004329
06	92015943	rs74987218	Imputed variant	0.286203368576957	0.0024952349624993	-0.442070338420703
06	92016109	rs148410064	Imputed variant	0.343168638295758	0.00132805230215767	-0.494468494468494
06	92016139	rs9451639	Imputed variant	0.53860600745725	2.40088880203303e-06	0.0016313887454827
06	92016142	rs79046787	Imputed variant	0.358590634431442	1.77919683137727e-05	-0.0462485820774591
06	92016259	kgp8428449	Omni 2.5M variant	0.244271086119617	0.000310504508579653	0.0310863633011284
06	92016323	kgp1702707	Omni 2.5M variant	0.40692349127823	6.64790219989532e-07	0.000942383492719069
06	92016771	rs12663121	Imputed variant	0.132791616821991	0.000297091959910405	0.0595078299776287
06	92016774	rs73755914	Imputed variant	0.275843258401805	0.00118048252615187	-0.363030303030303
06	92016850	rs2811660	Imputed variant	2.95880900363825	0.0019087681551346	0.0568548852707808
06	92017022	rs76987730	Imputed variant	0.300171851250083	0.00239550478591815	-0.435893995303589
06	92017146	rs139475348	Imputed variant	0.436829877456783	0.000842955108935431	-0.696681096681097
06	92017234	rs138609798:G	Imputed variant	0.529762422411887	NA	NA
06	92017253	rs2207614	Imputed variant	0.201768256084181	0.00354732821400139	-0.379224447868516
06	92017531	rs115496640	Imputed variant	0.881190662568421	0.00021485515620737	0.0251743478907624
06	92017749	6:92017749:T:C	Imputed variant	0.541409915121159	1.09458810858569e-05	0.00918048977576262
06	92017929	rs75738320	Imputed variant	0.1813313481178	0.000219411901658848	0.01898376388615
06	92018013	rs2811661	Imputed variant	0.173143024911425	0.00119996170098292	-0.0574494208081994
06	92018026	rs149730041	Imputed variant	0.51289756177637	0.000775267325705263	0.186112545172948
06	92018220	rs2655637	Imputed variant	0.15298922208193	0.000225667725668699	-0.027886247086247
06	92018430	rs2820342	Imputed variant	0.076868396732408	0.000599994086251017	0.103073696391119
06	92018610	rs78415174	Imputed variant	0.832450939989801	0.000761628118316306	0.0443908490587845
06	92018632	6:92018632:GTTG	Imputed variant	0.1669974015426	NA	NA
06	92018769	rs144140845	Imputed variant	0.142670126032499	0.00356878620026402	-0.413926186807543
06	92018774	rs146506582	Imputed variant	0.508315495622553	8.79685887868019e-05	-0.250623885918004
06	92018877	rs1815223	Imputed variant	0.0802000435095532	0.000297979793213099	0.0567724779790595
06	92018956	rs77585889	Imputed variant	0.141979740683183	0.00356878620026402	-0.413926186807543
06	92018972	rs941497	Imputed variant	0.187362879343921	5.53596599711921e-06	0.00557473468865871
06	92018993	rs115900514	Imputed variant	0.40564392807567	0.00184975559515953	-0.639451114922813
06	92019009	rs941496	Imputed variant	0.0794622981477408	0.000267242900933142	0.0545904312138079
06	92019086	rs2224063	Omni 2.5M variant	0.166800461134014	0.00119996170098292	-0.0574494208081994
06	92019290	rs2820343	Imputed variant	0.0795958953320568	0.000217741578684357	0.0489484708839548
06	92019957	kgp1230688	Omni 2.5M variant	0.0777439319956444	0.000276416246465704	0.0554666217316821
06	92020144	rs2655636	Imputed variant	0.172022394350837	0.00119996170098292	-0.0574494208081994
06	92020370	rs2748274	Imputed variant	0.0770083469035551	0.000449417870973441	0.0713338997451147
06	92020516	rs2224062	Imputed variant	0.0950756836201248	0.000890197728467448	-0.0676366952700741
06	92020610	rs2207613	Imputed variant	0.0770178098230604	0.000461287380606108	0.0722010016127663
06	92020719	rs143177202	Imputed variant	0.542437068874607	6.14062498285851e-05	0.0233350542075374
06	92020997	rs147237940	Imputed variant	0.0808354124505626	0.000344995894347834	0.0615547742619567
06	92021000	rs5004784	Imputed variant	0.080835436517557	0.000344995894347834	0.0615547742619567
06	92021022	rs2655635	Imputed variant	0.171485822362574	0.00107021618463512	-0.0546739479601671
06	92021207	rs76131520	Imputed variant	0.149183822509052	0.0031607578104483	-0.379287070238346
06	92021398	rs71556387	Imputed variant	0.478573475677399	0.000425190863497641	0.0206882657365552
06	92021526	rs114640379	Imputed variant	2.52875838598841	0.000383961654500882	0.0698429087690833
06	92021630	kgp3318479	Omni 2.5M variant	0.0788069686580259	0.000334730437595288	0.060689847786622
06	92021914	rs140991877	Imputed variant	0.150630968612658	0.0020310911347519	-0.336853466168535
06	92021955	rs145501860	Imputed variant	0.0775469467302139	0.000522976469316711	0.0765123352483948
06	92021961	rs368451638	Imputed variant	0.411195939383909	0.00188788245067688	-0.642820730671198
06	92022125	rs34761523	Imputed variant	0.0786277858093393	0.000461287380606108	0.0722010016127663
06	92022152	rs57847098	Imputed variant	0.152733771496886	0.00326102956869528	-0.383577712609971
06	92022321	rs2655633	Imputed variant	0.663778345228972	1.04013140745023e-05	0.00637574220326288
06	92022504	rs2748273	Imputed variant	0.0946049590601658	0.000890197728467448	-0.0676366952700741
06	92022618	rs2249055	Imputed variant	0.171625316053657	0.00119996170098292	-0.0574494208081994
06	92022637	rs2249050	Imputed variant	0.0764385286723206	0.000321816443137221	0.0603061426590839
06	92022715	rs9342272	Imputed variant	0.280041565527008	0.000462900150306188	0.0322682608396894
06	92022750	rs2748272	Imputed variant	0.0764769494503658	0.000461287380606108	0.0722010016127663
06	92023072	rs373620607	Imputed variant	0.475915996444094	0.000187550413474669	-0.446113306982872
06	92023273	6:92023273:T:C	Imputed variant	0.539926783640449	2.25280812646467e-05	0.0134697517247853
06	92023300	kgp16966455	Omni 2.5M variant	0.215167200126623	0.000401866975293549	0.0200466200466201
06	92023408	rs2748271	Imputed variant	0.166108788511636	0.00117330716192694	-0.0568956308086742
06	92023470	rs2748270	Imputed variant	0.176298623512475	1.63668970470954e-05	0.00965842167255597
06	92023556	rs2820344	Imputed variant	0.58811126806153	0.000251528890160996	0.0263837671245079
06	92024031	rs9353821	Imputed variant	0.279910529910072	0.000462900150306188	0.0322682608396894
06	92024124	rs2655632	Imputed variant	0.171757754216533	0.00119996170098292	-0.0574494208081994
06	92024283	rs114923752	Imputed variant	0.479687993037814	0.00218173096954612	0.106319657444805
06	92024892	rs141756366	Imputed variant	0.503380928011679	0.000577879818306949	0.0698429087690833
06	92025150	rs2655631	Imputed variant	0.785159202255293	8.78294067322811e-07	-0.00547482257519418
06	92025490	rs2655630	Imputed variant	0.178003850191127	0.00124661060777187	-0.0626018934824725
06	92025515	rs57027443	Imputed variant	0.23993835196721	0.00235944306028681	-0.257899382171227
06	92025534	rs2655629	Imputed variant	0.0772415153547477	0.000276416246465704	0.0554666217316821
06	92025862	rs149235733	Imputed variant	0.518100878262227	0.000182351167088256	0.0290465451186045
06	92025982	rs75229823	Imputed variant	1.1820323754704	0.000477060981146187	-0.601893939393939
06	92026031	rs13211543	Omni 2.5M variant	0.393762123323142	0.000401866975293549	0.0200466200466201
06	92026044	rs2655628	Imputed variant	0.0873617069407298	0.00120221429112979	-0.0793968591628604
06	92026100	rs9342273	Imputed variant	0.278867951960859	0.000462900150306188	0.0322682608396894
06	92026175	rs2748269	Imputed variant	0.0771722009354874	0.000276416246465704	0.0554666217316821
06	92026283	rs2655627	Imputed variant	0.0776226760306974	0.000178621599050027	0.0445454545454547
06	92026429	rs112411446	Imputed variant	0.470604207264456	6.91302560254612e-05	0.0198344630039802
06	92026933	rs2655626	Imputed variant	0.0759032484007533	0.000437704271012607	0.070465175610171
06	92027160	rs116599539	Imputed variant	0.438537857565314	0.000767496997195146	-0.681515151515151
06	92027314	rs142208162	Imputed variant	0.228053350135274	0.000333907852755865	0.0195930429209763
06	92028255	rs13220456	Imputed variant	0.400824071285205	0.000379332910038127	0.0195404457801152
06	92028393	rs141637839	Imputed variant	0.141524919369145	0.00356878620026402	-0.413926186807543
06	92028402	6:92028402:CAA	Imputed variant	0.247060944205988	NA	NA
06	92028475	rs145606958	Imputed variant	0.437311214826108	5.63528373971668e-06	0.00524866632249184
06	92028536	rs9451642	Imputed variant	0.222701512248656	0.000474263389152263	0.0219953217716081
06	92028596	rs2655625	Imputed variant	0.195810241303992	0.00112106071889469	0.0557860962566845
06	92028628	6:92028628:CA:C	Imputed variant	0.539211990699139	1.09458810858569e-05	0.00918048977576262
06	92029656	rs148603736	Imputed variant	0.238267305536424	0.000536850098027176	0.0267800804713557
06	92029854	rs2811662	Imputed variant	0.0786832899492648	0.000249363267322077	0.0528331643573281
06	92029993	rs140095964	Imputed variant	0.403296316122586	2.19996433008048e-05	-0.111205073995772
06	92030027	rs138341816	Imputed variant	0.349147938758559	1.46875260312024e-08	0.000168220287366668
06	92030110	rs79420368	Imputed variant	0.576416791800639	0.00233918505059445	0.457408363448632
06	92031141	rs7743276:A	Imputed variant	0.462102526775532	NA	NA
06	92031141	rs7743276:T	Imputed variant	0.267629206327547	NA	NA
06	92031297	rs1983675	Imputed variant	0.152639591889525	6.55742455912291e-06	-0.00614657210401875
06	92031537	rs144253369	Imputed variant	0.077723256306179	0.000276416246465704	0.0554666217316821
06	92031570	rs146007633	Imputed variant	0.21408625026335	0.000673031688463027	0.0268356454110946
06	92031583	rs79882532	Imputed variant	0.216228978253809	0.000401866975293549	0.0200466200466201
06	92031699	kgp10253983	Omni 2.5M variant	0.271209335247392	0.000462900150306188	0.0322682608396894
06	92032097	rs149290892	Imputed variant	0.528165208829348	0.000217776698810946	-0.363030303030303
06	92032212	kgp9271426	Omni 2.5M variant	0.077849337196111	0.000232105909267028	-0.0510693527453304
06	92032539	rs147456698	Imputed variant	0.403638243113793	5.45425628225413e-05	-0.169169960474308
06	92032622	rs7749031	Imputed variant	0.149507378698811	0.00326102956869528	-0.383577712609971
06	92032928	rs2144365	Imputed variant	0.0915247763846759	0.000970817615841188	-0.0712683923137842
06	92032932	rs57743683	Imputed variant	0.356447972606936	4.57096506971303e-05	-0.136312275295326
06	92032937	rs2144364	Imputed variant	0.0871751265670725	0.00115892000369995	-0.0781279368460622
06	92033172	rs114153744	Imputed variant	2.81575697548436	0.00124124984503123	0.0956806057477198
06	92033302	rs2811663	Imputed variant	0.173040447218051	0.00117330716192694	-0.0568956308086742
06	92033615	rs13203476	Imputed variant	0.388259351770025	0.000401866975293549	0.0200466200466201
06	92033616	rs112172667	Imputed variant	0.468704796712782	2.15563617344825e-05	0.0105681921710347
06	92033702	rs11418550:TA	Imputed variant	0.108095638891742	NA	NA
06	92033702	rs11418550:TAA	Imputed variant	0.404910121954215	NA	NA
06	92033819	rs2811665	Imputed variant	0.175728782577463	0.00119996170098292	-0.0574494208081994
06	92033982	rs149003924	Imputed variant	0.544723672113089	4.63078454284194e-06	-0.09004329004329
06	92034158	kgp1506535	Omni 2.5M variant	0.154069971924844	1.63668970470954e-05	0.00965842167255597
06	92034240	rs2811666	Imputed variant	0.193330695572807	0.00124661060777187	-0.0626018934824725
06	92034326	rs11968570	Omni 2.5M variant	0.142371552376017	0.00349859020372642	-0.411074246110742
06	92034897	rs113925588	Imputed variant	0.465239976215081	6.91302560254612e-05	0.0198344630039802
06	92034946	rs2811667	Imputed variant	0.0874722473252259	0.00118045724611215	-0.0787628349611819
06	92034982	kgp12251833	Omni 2.5M variant	0.167956863289209	0.00117330716192694	-0.0568956308086742
06	92035104	rs141265389	Imputed variant	0.507712159238802	8.79685887868019e-05	-0.250623885918004
06	92035162	rs371550663	Imputed variant	1.59502251911856	0.00139242245687498	0.103544252654261
06	92035600	rs112313606	Imputed variant	0.46210143807028	9.25539180572738e-05	0.0233350542075374
06	92036120	rs71867391:C	Imputed variant	0.0906074579502747	NA	NA
06	92036120	rs71867391:CGTGT	Imputed variant	1.53344732322831	NA	NA
06	92036814	rs74451876	Imputed variant	0.582096236252039	3.14474284416135e-05	-0.131404958677686
06	92036875	6:92036875:G:C	Imputed variant	1.04235261493575	0.000617061525831315	0.0956806057477198
06	92036986	rs78998189	Imputed variant	0.762216184128525	7.05757606412882e-05	-0.22791551882461
06	92037044	rs146628164	Imputed variant	1.08880170748121	0.000246604896419258	-0.490424242424242
06	92037081	kgp17113048	Omni 2.5M variant	0.150843589526664	0.00302889682608319	-0.373472429210134
06	92037371	rs2655654	Imputed variant	1.1095698344535	7.36768583016287e-06	-0.0162630162630162
06	92037403	6:92037403:G:A	Imputed variant	0.543472228143754	1.09458810858569e-05	0.00918048977576262
06	92037600	rs2655653	Imputed variant	0.175782107222648	0.00119996170098292	-0.0574494208081994
06	92037789	rs146707608	Imputed variant	0.544698274615331	4.63078454284194e-06	-0.09004329004329
06	92038170	rs115392609	Imputed variant	1.31538093114398	9.32408690979167e-06	-0.09004329004329
06	92038245	rs148030573	Imputed variant	0.973602861490784	1.3905621067888e-05	-0.150707070707071
06	92038680	rs141992532	Imputed variant	0.572503268962004	0.00174934827479906	0.121518302726356
06	92038769	rs77152898	Imputed variant	0.432717993720112	1.6544618978927e-06	0.00280455985153973
06	92038845	kgp8746410	Omni 2.5M variant	0.0859469346760431	0.00081677919905214	-0.0650787712516106
06	92038912	rs13197917	Imputed variant	0.353270508761903	3.41199761059209e-05	0.0066399269290338
06	92038948	rs115262940	Imputed variant	1.31229313755887	0.000477060981146187	-0.601893939393939
06	92038963	rs116014679:A	Imputed variant	0.396088113247103	NA	NA
06	92039083	rs2068284	Imputed variant	0.314152901293025	0.000698511275256328	-0.344295900178253
06	92039292	rs10485329	Imputed variant	0.215768688428519	0.000554150523125106	0.0240175594107467
06	92041081	rs79488225	Imputed variant	0.902527705386692	0.000609995176660082	0.0388376723947194
06	92041341	rs2655651	Imputed variant	0.580461055035769	0.00219815901858197	0.143276363339945
06	92041518	rs151138092	Imputed variant	0.461471286132948	0.000153156274000475	0.0310863633011284
06	92041607	rs2180126	Imputed variant	0.311414538983199	0.000709812109158472	0.0407301768397034
06	92041665	rs76863794	Imputed variant	0.150390735670882	0.00299626191629555	-0.372001707212975
06	92041866	rs17605336	Imputed variant	0.258902404721279	0.000345951375787018	0.0208872723885087
06	92041904	rs2144363	Omni 2.5M variant	0.33936221882708	0.000709812109158472	0.0407301768397034
06	92041905	rs112345068	Imputed variant	0.461424504699379	0.000153156274000475	0.0310863633011284
06	92042042	rs2180125	Imputed variant	0.217630566425993	0.000667544161563511	0.0396344945745289
06	92042044	rs60960716	Imputed variant	0.161168517915474	0.00208713340266979	-0.227344450421374
06	92042067	rs145911346	Imputed variant	0.551144619412797	9.03439291575035e-05	0.0290465451186045
06	92042120	rs112285128	Imputed variant	0.399289245642079	3.26622926160274e-05	0.0112774622841737
06	92042433	rs57766171	Imputed variant	0.159274822413616	0.00201115805159783	-0.223900220631276
06	92042640	kgp17242076	Omni 2.5M variant	0.152596449109621	0.0020616667293775	-0.226199775533109
06	92042794	rs9294486	Imputed variant	0.313493527712771	0.000709812109158472	0.0407301768397034
06	92043001	rs7740906	Imputed variant	0.142518252130031	0.00353362520762583	-0.412503677552221
06	92043022	rs146421996	Imputed variant	0.564648164140383	0.000530421453688257	-0.500415923945336
06	92043192	6:92043192:A:AT	Imputed variant	0.570769926101955	0.00199095711865018	0.0817679996823002
06	92043346	rs146985652	Imputed variant	0.585129089194879	0.00124124984503123	0.0956806057477198
06	92043464	rs141395855	Imputed variant	0.973053686952974	1.3905621067888e-05	-0.150707070707071
06	92043623	rs201797812	Imputed variant	0.210539423637919	3.41656355441835e-07	0.000698554380518098
06	92043728	rs115829603	Imputed variant	0.436944460347591	1.6544618978927e-06	0.00280455985153973
06	92044068	rs114460322	Imputed variant	0.145994308402978	0.0020310911347519	-0.336853466168535
06	92044221	rs113354371:A	Imputed variant	0.144194840157039	NA	NA
06	92044221	rs113354371:C	Imputed variant	0.210688117577082	NA	NA
06	92044817	rs148409123	Imputed variant	0.545675660692567	4.63078454284194e-06	-0.09004329004329
06	92045007	rs9353823	Imputed variant	0.309013403969079	0.000709812109158472	0.0407301768397034
06	92045685	rs80295941	Imputed variant	0.144810827723369	0.00349859020372642	-0.411074246110742
06	92045797	rs9342274	Imputed variant	1.00619704975415	3.11580994947654e-05	0.0330630786038757
06	92045902	rs11965943	Imputed variant	0.48520843169928	0.000577101987436047	-0.319269026139255
06	92045953	rs147818368	Imputed variant	0.203413724406086	0.000699682286299196	-0.272034632034632
06	92046068	rs11968242	Imputed variant	0.144526711844051	0.00353362520762583	-0.412503677552221
06	92046141	rs374567395	Imputed variant	2.84539338671618	0.00124124984503123	0.0956806057477198
06	92046304	6:92046304:C:T	Imputed variant	1.13056366215514	7.05757606412882e-05	-0.22791551882461
06	92046322	rs77652253	Imputed variant	0.144723167110261	0.00353362520762583	-0.412503677552221
06	92046591	rs9451645	Imputed variant	0.227068301396336	0.000357575263427676	0.0190337483360739
06	92046638	rs9451646	Imputed variant	0.115168672709774	0.00129538105071859	0.0970537423542047
06	92046861	rs9362867	Imputed variant	1.35886140277489	2.25244528187622e-06	0.0088896555689726
06	92046909	rs2655650	Imputed variant	0.381017912611885	0.000206367770923664	0.0184514707574936
06	92046917	rs79878686	Imputed variant	0.149577035161988	0.00371068235693278	-0.419547997965264
06	92047605	rs9345128	Imputed variant	0.98811752962201	0.00233918505059445	0.457408363448632
06	92047711	rs116327670	Imputed variant	1.42069838097536	0.000477060981146187	-0.601893939393939
06	92047972	rs142115975	Imputed variant	0.97311287959523	1.3905621067888e-05	-0.150707070707071
06	92048277	rs9444852	Imputed variant	0.20937246463423	0.000582514088556875	0.0247087039203257
06	92048434	rs76286196	Imputed variant	0.170975320283031	0.000954652960604227	0.0510832666844398
06	92048588	rs9451647	Imputed variant	0.161855535919857	0.00193645935729265	-0.220425146992311
06	92048615	rs182231800	Imputed variant	0.413888049473602	0.00111336973436681	-0.740012368583797
06	92048879	rs147788471	Imputed variant	0.438825659021981	1.6544618978927e-06	0.00280455985153973
06	92049387	rs9451648	Imputed variant	0.213409597453929	0.000345522336809019	0.0191612723879115
06	92049524	rs6454851	Imputed variant	2.13484897751282	4.85994982372592e-06	0.0128144917812817
06	92049630	rs9451649	Imputed variant	0.113456914352646	0.00140462372595582	0.096834011759385
06	92049842	rs9451650	Imputed variant	0.212515146598951	0.000611771162511574	0.0254086528185618
06	92049975	rs113489748	Imputed variant	0.461680504204036	0.000153156274000475	0.0310863633011284
06	92050024	rs113621037	Imputed variant	0.425699430444546	4.55378124688681e-05	0.0134697517247853
06	92050080	rs11962508	Imputed variant	0.156492420312183	0.00306166428481207	-0.374936278674596
06	92050354	rs116339675	Imputed variant	5.54768041986471	0.00414907236207222	0.115776592286659
06	92050380	6:92050380:A:T	Imputed variant	0.439459912155676	1.6544618978927e-06	0.00280455985153973
06	92050456	rs78480149	Imputed variant	0.747435362532635	5.46878253327042e-05	-0.203787878787879
06	92050650	kgp7837755	Omni 2.5M variant	0.201348807448265	0.000951364474398171	0.0315769524842671
06	92050715	rs75063040	Imputed variant	0.530749677392738	1.09458810858569e-05	0.00918048977576262
06	92050761	rs9451652	Imputed variant	0.212164400176111	0.000611771162511574	0.0254086528185618
06	92050842	rs35751217	Imputed variant	0.347616128338524	1.21511551918854e-05	0.00389893588330931
06	92051036	rs147379081	Imputed variant	0.440212804505604	1.6544618978927e-06	0.00280455985153973
06	92051060	rs9451653	Imputed variant	0.248303641182193	0.000323332277547113	0.0195335554497858
06	92051486	rs115836490	Imputed variant	0.159621665328267	0.00173761593136883	-0.309517943664285
06	92051609	rs9451655	Imputed variant	0.247339325332179	0.000772046787425969	0.0290465451186045
06	92051834	rs36083542	Imputed variant	0.285385343258508	0.00243207324875626	0.0856894301870379
06	92052435	rs9359936	Imputed variant	0.0829481381761827	4.80495899768316e-06	-0.00731995277449818
06	92052445	rs9345129	Imputed variant	0.20786919054171	0.00286754522838218	0.0900432900432901
06	92052483	rs140495070	Imputed variant	0.780708060882927	0.000657899522633743	0.0406350774019289
06	92052579	rs9359937	Imputed variant	0.0827378045066947	4.80495899768316e-06	-0.00731995277449818
06	92052625	rs114948780	Imputed variant	0.555500811107531	0.00032169918921003	0.0353926461309012
06	92052916	rs5878189	Imputed variant	0.0830172631813364	2.67768405710113e-06	-0.00547482257519418
06	92053048	rs146909907	Imputed variant	0.716692979201889	0.000133010759032709	-0.393362193362193
06	92053254	rs112574626	Imputed variant	0.255868932162838	2.40588023872862e-05	0.00590512284793419
06	92053304	rs77184056	Imputed variant	0.147156744295433	0.00313498001622826	-0.370187265917603
06	92053409	rs9444853	Imputed variant	0.415773580566102	0.000839724390532038	0.0365195238807482
06	92053492	rs7766957	Imputed variant	0.168149480088092	0.0022032048700947	0.0713881410920135
06	92053643	rs36026410	Imputed variant	0.200471880809487	0.00304262857406686	0.0921868865331763
06	92053747	rs35537787	Imputed variant	0.0905698187549835	2.87448033763782e-05	-0.0223605595506421
06	92053867	rs142415357	Imputed variant	1.06366408828161	3.51845509657965e-06	-0.0563411896745228
06	92053910	rs9451656	Imputed variant	0.0890889921969845	6.44774860871798e-07	-0.00269423028043706
06	92054292	kgp11246596	Omni 2.5M variant	0.267412290511923	0.00224596262292218	0.0829470469542455
06	92054323	rs7772106	Omni 2.5M variant	0.0969168212796292	NA	NA
06	92054663	rs116180836	Imputed variant	0.384848251910376	0.000355106193300857	-0.373472429210134
06	92054899	rs111515656	Imputed variant	0.273140956829878	2.93208867093265e-05	0.00609894410632419
06	92055057	kgp10216344	Omni 2.5M variant	0.0939600621318466	5.29014091389175e-05	-0.0235811678552884
06	92055576	rs75793954	Imputed variant	0.480695970059707	0.000645475177257064	0.0330050041658786
06	92056071	rs111913928:G	Imputed variant	0.239829634991164	NA	NA
06	92056074	rs149707302	Imputed variant	0.542296630516862	0.00032169918921003	0.0353926461309012
06	92056958	rs9345130	Imputed variant	0.0977234150930877	0.000109689301154669	-0.0423690205011389
06	92056963	rs143637540	Imputed variant	0.432053271322618	1.6544618978927e-06	0.00280455985153973
06	92057280	rs78969456	Imputed variant	0.432040701566801	1.6544618978927e-06	0.00280455985153973
06	92058078	rs141045131	Imputed variant	0.535837460460123	6.14062498285851e-05	0.0233350542075374
06	92058685	rs6454852	Imputed variant	0.0888118220024512	0.000101542703009819	-0.0393243914555389
06	92058951	rs112968378	Imputed variant	0.702660050338163	0.000583471665576847	-0.636017316017316
06	92059254	rs62417917	Imputed variant	0.261074502845138	0.00213868775618693	0.0812937062937063
06	92059445	rs62417918	Imputed variant	0.0979039735660779	0.000109689301154669	-0.0423690205011389
06	92059616	rs139436733	Imputed variant	0.541628533808103	0.000282079286188336	0.0327714304953873
06	92059639	6:92059639:G:T	Imputed variant	0.525621033605447	2.25280812646467e-05	0.0134697517247853
06	92059988	rs7757464	Imputed variant	0.186732502367454	0.00174218155296077	-0.325561497326203
06	92060527	rs62417919	Imputed variant	0.599549500229179	0.00204754221627082	0.115776592286659
06	92060830	rs9451657	Imputed variant	0.093094276206076	4.51099540698234e-05	-0.0218170868577371
06	92061467	rs191950984	Imputed variant	0.431855173231442	1.6544618978927e-06	0.00280455985153973
06	92061538	rs78999122	Imputed variant	0.525183006860973	1.09458810858569e-05	0.00918048977576262
06	92061701	kgp10398880	Omni 2.5M variant	0.0960183213663087	4.89278895889904e-05	-0.022699923421945
06	92062606	rs6911257	Imputed variant	0.353008460311595	0.004206166396788	0.0833888858258442
06	92062706	rs7749168	Imputed variant	0.198787682451389	0.00152864616295864	-0.309309967141292
06	92063261	6:92063261:G:A	Imputed variant	0.52513746453972	1.09458810858569e-05	0.00918048977576262
06	92063360	rs62417920	Imputed variant	0.0921567428952751	4.89278895889904e-05	-0.022699923421945
06	92063405	rs62417921	Imputed variant	0.312216418915908	0.00147499062370537	0.0695512643169369
06	92063586	rs112465813	Imputed variant	0.351085141613647	0.00408554764087375	0.0817679996823002
06	92063906	rs191104162	Imputed variant	0.670694271905681	9.32408690979167e-06	-0.09004329004329
06	92063980	rs144737711	Imputed variant	0.431604779944501	5.63528373971668e-06	0.00524866632249184
06	92064527	rs145514095	Imputed variant	0.445831628987125	3.27750092621897e-05	0.0100082420817144
06	92064747	rs151110569:GAAAAT	Imputed variant	0.158218810011747	NA	NA
06	92064816	rs11963719	Imputed variant	0.189736237220693	0.00242276881599459	-0.351684786799291
06	92065403	rs11964290	Imputed variant	0.0934105777180185	3.88940659915383e-05	-0.0200466200466199
06	92065628	rs113434296	Imputed variant	0.567827001704652	0.000983011101453004	0.0817679996823002
06	92065777	rs111334988:TAAAG	Imputed variant	0.0871323302945155	NA	NA
06	92065843	rs11969839:T	Imputed variant	0.17092654348113	NA	NA
06	92065993	rs112405110	Imputed variant	0.2604812402994	0.00033693156182136	0.0205626565816139
06	92066037	rs16880053	Imputed variant	0.152893886068862	0.00180563429806962	0.105198253351765
06	92066087	rs79011065	Imputed variant	0.142843188728107	0.00159919467883675	0.0985843999562412
06	92066131	rs144071895:AAC	Imputed variant	0.12759120377827	NA	NA
06	92066290	rs144582795	Imputed variant	0.672851512539579	0.000193562730840344	-0.346697746697747
06	92066559	rs112010357	Imputed variant	0.662484805698818	0.000872686381109335	0.0755846192087803
06	92066647	rs35854754	Imputed variant	0.403219927083473	0.000601901474384696	0.0595078299776286
06	92066666	rs147486632	Imputed variant	0.608313535175256	0.00429999166215187	0.200391272450615
06	92066724	rs184703826	Imputed variant	0.448332344816794	0.00395912807684789	0.131853381517811
06	92067260	rs75342959	Imputed variant	0.38516800963558	0.000380910176511465	-0.383577712609971
06	92067463	rs112053828	Imputed variant	1.14526221366506	0.00196054805342468	0.131853381517811
06	92067726	rs10485328	Imputed variant	0.334263259061989	0.000768416471942206	0.0539657112344337
06	92068053	rs77061733	Imputed variant	0.330411396837303	0.0011040341462431	-0.464731347084288
06	92068101	rs7762541	Imputed variant	0.109728190990634	1.60672729812911e-08	-0.000396290718871326
06	92068334	rs140900531	Imputed variant	0.389260959040769	0.000257787241643068	-0.329505582137161
06	92068385	rs11340030	Imputed variant	0.251771419477557	0.000507077467286567	-0.117270341207349
06	92068523	rs148250753	Imputed variant	0.370829766212739	2.37920229464911e-05	-0.0900432900432901
06	92068556	rs77850343	Imputed variant	0.445861238431279	0.000408486864322789	-0.457898130238556
06	92068699	rs150377374	Imputed variant	0.436081062085568	0.000656199409469799	-0.655692055692056
06	92068700	rs138171824	Imputed variant	0.4360808435661	0.000656199409469799	-0.655692055692056
06	92068752	rs9444854	Imputed variant	0.885192670992581	0.000773106976468506	0.0698429087690833
06	92068839	rs6932419	Imputed variant	1.40736587948324	2.730179517386e-05	0.0315080630870105
06	92069104	rs190855937	Imputed variant	0.586389554413568	0.00371591263286905	0.155968565364539
06	92069148	rs6910080	Imputed variant	0.11512720116483	9.76862256014622e-07	0.00369703289411306
06	92069388	rs9451658	Imputed variant	0.247265480918944	0.000520323658421069	-0.118658280922432
06	92069627	rs148775798	Imputed variant	0.706024256181451	0.000133010759032709	-0.393362193362193
06	92070380	kgp17079894	Omni 2.5M variant	0.374474996715407	2.37920229464911e-05	-0.0900432900432901
06	92070390	rs113922361	Imputed variant	0.546182965975757	0.00246657668368627	0.155968565364539
06	92070479	rs11964101	Imputed variant	0.311988968832988	0.00134462158030534	0.0625015735994964
06	92070501	rs115863864	Imputed variant	0.537393684281187	8.79685887868019e-05	-0.250623885918004
06	92070784	kgp17127629	Omni 2.5M variant	0.508157604238772	0.00218173096954612	0.106319657444805
06	92071044	rs12524700	Imputed variant	1.52343743200199	2.730179517386e-05	0.0315080630870105
06	92071262	rs116018072	Imputed variant	0.413510731341048	0.00196455392974903	-0.649374478732277
06	92071365	rs188486255	Imputed variant	0.776841445474919	0.000773106976468506	0.0698429087690833
06	92071756	rs146418402	Imputed variant	0.781257970482634	0.000773106976468506	0.0698429087690833
06	92071851	rs2064571	Imputed variant	0.320680356272567	0.00128938976474356	0.061387493473055
06	92072417	rs11970488	Imputed variant	0.182306481723452	0.0014658518603611	-0.211996251171509
06	92072546	rs6940406	Imputed variant	0.249956482856032	5.25573908141173e-05	-0.0134212437838743
06	92072614	rs182628910	Imputed variant	0.87412635931635	0.00233918505059445	0.457408363448632
06	92072678	rs6919911	Imputed variant	1.20595595791107	3.07439252847658e-05	0.0333922886452071
06	92072928	rs12110371	Imputed variant	0.371325630460545	2.37920229464911e-05	-0.0900432900432901
06	92073143	rs6902328	Imputed variant	0.159772032846046	0.00253629236750977	-0.375179588803567
06	92073375	rs146363866	Imputed variant	1.27287160196872	0.00311890862766949	0.186112545172948
06	92073654	rs9451660	Imputed variant	0.278440961083912	0.00170554091841939	-0.23338160364709
06	92073919	rs74948039	Imputed variant	0.195850174623963	0.000236087507863897	0.0284841030228484
06	92074046	rs115177793	Imputed variant	0.691174264598526	0.00148380832279431	0.0817679996823001
06	92074313	rs9353825	Imputed variant	0.318241715399812	0.00128938976474356	0.061387493473055
06	92074459	rs142040533	Imputed variant	0.859876258827046	4.63078454284194e-06	-0.09004329004329
06	92074573	rs9444855	Imputed variant	0.2721232811712	6.94370083203251e-05	0.00923263109285181
06	92074738	rs140195089	Imputed variant	0.161630051915914	0.0025049714534345	-0.373472429210134
06	92075047	kgp4848028	Omni 2.5M variant	0.265466923843815	6.94370083203251e-05	0.00923263109285181
06	92075197	rs142131212	Imputed variant	0.516317674690321	1.09458810858569e-05	0.00918048977576262
06	92075429	rs2017790	Omni 2.5M variant	1.34283155483983	2.10190353248779e-05	0.0277174879914605
06	92075505	rs73528021	Imputed variant	0.351480912538444	0.00408554764087375	0.0817679996823002
06	92075762	rs143232380	Imputed variant	0.55052266353397	4.63078454284194e-06	-0.09004329004329
06	92075770	rs6454854	Imputed variant	1.14201267613814	3.07439252847658e-05	0.0333922886452071
06	92075849	rs7756529	Imputed variant	0.159946255054477	0.00256775392321226	-0.376877470355731
06	92075938	rs6454855	Imputed variant	1.02713177045928	4.02357306426937e-06	0.0122537502259174
06	92075994	rs73755925	Imputed variant	0.177635215117542	0.000303942398338918	0.032055852644088
06	92076041	rs9345131	Imputed variant	0.153508499169421	0.000534534604886753	0.0429765636662189
06	92076091	rs9362869	Imputed variant	0.162174958940493	0.000341356281179714	0.033831896951163
06	92076212	6:92076212:GT:G	Imputed variant	0.604104422599593	0.000583471665576847	-0.636017316017316
06	92076292	rs75586588	Imputed variant	0.159745885231394	0.00259935551379305	-0.378566149297857
06	92076303	rs5878191	Imputed variant	0.681506621107421	2.36520846452067e-05	0.0298657921904419
06	92076423	rs1884261	Imputed variant	0.104534755596961	0.00105082681608239	0.0738163528286985
06	92076708	kgp16971989	Omni 2.5M variant	0.8410207807955	0.000619674404246609	-0.646127946127946
06	92076797	rs114800018	Imputed variant	0.404099707760236	0.00196455392974903	-0.649374478732277
06	92077138	rs71540011:C	Imputed variant	0.476549426150168	NA	NA
06	92077187	rs139978600	Imputed variant	0.520717437612862	0.000217776698810946	-0.363030303030303
06	92077203	6:92077203:C:CAT	Imputed variant	0.515634215274189	9.03439291575035e-05	0.0290465451186045
06	92077314	kgp4152738	Omni 2.5M variant	0.221939133014269	0.00183482765422347	0.0737746957055658
06	92077354	rs2180129	Imputed variant	0.225222753942984	0.00183482765422347	0.0737746957055658
06	92077363	rs2180128	Imputed variant	0.870076919996052	1.72380340733893e-05	-0.00897001934235976
06	92077543	rs73528034	Imputed variant	0.352340684571371	0.00396795934249766	0.0801779875605379
06	92078236	rs149679149	Imputed variant	0.632694179801126	0.000106740758400103	-0.272034632034632
06	92078301	rs114689276	Imputed variant	0.134776746376866	0.00126834133618073	-0.229583087898423
06	92078648	rs112331364	Imputed variant	0.13487123494934	0.00131245765548213	-0.232896709025741
06	92079300	rs144365710	Imputed variant	0.134283202053915	0.00133475436478348	-0.234542853426973
06	92079320	rs9451661	Imputed variant	0.260218010554497	0.00089056056149949	-0.153332396609058
06	92079465	rs114217126	Imputed variant	0.158813591320764	0.00263109654029877	-0.3802457002457
06	92079513	rs9444856	Imputed variant	0.3911736261273	0.000132785602703681	-0.150707070707071
06	92079530	rs200148250	Imputed variant	0.391076318060785	0.000132785602703681	-0.150707070707071
06	92079550	rs9444857	Imputed variant	0.390958260232997	0.000132785602703681	-0.150707070707071
06	92079604	rs9451662	Imputed variant	0.24040860143627	0.00181552217301433	-0.231795340338054
06	92079797	rs9351260	Imputed variant	0.254043393569889	0.00110092732477387	0.058326048951049
06	92079830	rs9345132	Imputed variant	0.266511619317561	0.00124661060777187	0.0626018934824725
06	92079856	rs115065314	Imputed variant	0.147510081712935	0.00187535164982788	-0.28590841146895
06	92080265	rs9451663	Imputed variant	0.286756543420427	0.00245797494426185	-0.275172413793103
06	92080425	6:92080425:CTGGCT:C	Imputed variant	0.956568384690607	0.00429999166215187	0.200391272450615
06	92080432	6:92080432:C:A	Imputed variant	0.956501701879479	0.00429999166215187	0.200391272450615
06	92080459	rs11968887	Imputed variant	0.149560999659428	0.00187535164982788	-0.28590841146895
06	92080696	rs141030347	Imputed variant	0.357822055009594	0.00331429328665807	0.0744025023535486
06	92081185	rs11962339	Imputed variant	0.159927072912078	0.00256775392321226	-0.376877470355731
06	92081360	6:92081360:T:C	Imputed variant	0.539782571434615	0.00371591263286905	0.155968565364539
06	92081496	rs7749638	Imputed variant	0.147436747256093	0.000782078719230181	-0.173102218944004
06	92081705	rs143368413	Imputed variant	0.368413843796906	3.56360702297873e-05	-0.121421107628004
06	92082283	rs9362871	Imputed variant	1.20666006138342	1.81799564024548e-05	0.0258110516934048
06	92082374	rs9444858	Imputed variant	0.26808550645994	0.00183999886069162	-0.233079963514746
06	92082565	rs9444859	Imputed variant	0.325440162633258	3.60830009799609e-07	-0.00731995277449812
06	92082783	rs140389984	Imputed variant	0.550488089657923	4.63078454284194e-06	-0.09004329004329
06	92083157	rs190848080	Imputed variant	0.505183272036961	0.000975588204404917	0.131853381517811
06	92083355	rs6454856	Imputed variant	0.135009987393114	0.00201113789790998	0.146091348265261
06	92083480	rs187866061	Imputed variant	0.387591251146257	0.00192614942704136	-0.646127946127946
06	92083556	rs9353826	Imputed variant	0.131894377369453	3.20716828831731e-06	0.00327480180780916
06	92083638	rs186975228	Imputed variant	0.587699963978394	0.00371591263286905	0.155968565364539
06	92084392	rs111714964	Imputed variant	0.195856912452751	0.00186461960614745	-0.234360297465473
06	92084634	rs114234214	Imputed variant	0.227928648149782	0.00183999886069162	-0.233079963514746
06	92084812	rs34495848	Imputed variant	0.265682830696376	0.00122069403949737	0.0620361734423292
06	92084905	rs11461546	Imputed variant	0.227849353579557	0.00183999886069162	-0.233079963514746
06	92084930	rs6935512	Imputed variant	0.227844112900547	0.00183999886069162	-0.233079963514746
06	92085137	rs76495038	Imputed variant	0.545518450234485	0.000553783904671551	-0.314032634032634
06	92085508	rs6913457	Imputed variant	0.227715820133736	0.00183999886069162	-0.233079963514746
06	92085922	rs76205834	Imputed variant	0.666256983849088	0.000657899522633743	0.0406350774019289
06	92085934	rs112047936	Imputed variant	0.403349532380085	0.00223766574926354	0.0884460505937016
06	92086005	kgp5518599	Omni 2.5M variant	1.01595809551428	4.64996804228048e-05	0.0408564408564411
06	92086430	rs12055494	Imputed variant	0.265619655500634	0.00122069403949737	0.0620361734423292
06	92086552	kgp3256507	Omni 2.5M variant	0.123238898032068	8.44458148335839e-06	0.00547482257519435
06	92086574	rs11963301	Imputed variant	0.227678993119644	0.00183999886069162	-0.233079963514746
06	92086748	rs7738757	Omni 2.5M variant	0.299368702207144	1.40138830458404e-05	-0.00786133587180694
06	92086876	rs74327819	Imputed variant	0.403409939092365	0.00223766574926354	0.0884460505937016
06	92086899	rs7760599	Imputed variant	0.150767543477117	0.000637135351464917	0.0473011948908117
06	92087293	kgp11263590	Omni 2.5M variant	0.230185399682931	0.00183999886069162	-0.233079963514746
06	92087520	rs116209678	Imputed variant	3.81437448638173	0.0011053659406569	0.0884460505937016
06	92087861	rs55997512	Imputed variant	0.155186214722447	1.23306864219487e-05	0.00603894814734607
06	92088303	rs12662225	Imputed variant	0.655602210945318	0.00233918505059445	0.457408363448632
06	92089086	kgp9713066	Omni 2.5M variant	0.250694941950933	0.00183999886069162	-0.233079963514746
06	92089246	6:92089246:CTTTT:C	Imputed variant	0.609111793636828	5.46878253327042e-05	-0.203787878787879
06	92089351	rs11965279	Imputed variant	0.197040649856093	0.00155476093954209	-0.311384111384111
06	92089446	rs78529853	Imputed variant	1.32239693537786	0.000277511109170818	-0.51002331002331
06	92089526	rs11965357	Imputed variant	0.231507446560094	0.00183999886069162	-0.233079963514746
06	92089532	rs11970278	Imputed variant	0.148149973954586	0.00187535164982788	-0.28590841146895
06	92089688	rs11965359	Imputed variant	0.231807683354635	0.00183999886069162	-0.233079963514746
06	92089784	rs12055588	Imputed variant	0.155168336176012	0.000672822232196081	0.048477366255144
06	92089827	kgp17047982	Omni 2.5M variant	0.337102893569832	1.2773297234111e-06	-0.013724340175953
06	92090031	rs150540069	Imputed variant	0.330971201950607	1.2773297234111e-06	-0.013724340175953
06	92090079	rs77358874	Imputed variant	0.159144420669939	0.00259935551379305	-0.378566149297857
06	92090105	rs60840025	Imputed variant	0.352735964983165	0.000500205731283031	-0.269716270990156
06	92090353	rs114863833	Imputed variant	0.140561104962748	0.00200891602578208	-0.293825169656655
06	92090429	rs16884320	Imputed variant	0.232328876882108	0.00183999886069162	-0.233079963514746
06	92090563	rs16884323	Imputed variant	0.330510403626996	1.2773297234111e-06	-0.013724340175953
06	92090658	rs140554603	Imputed variant	0.392427646869694	0.000235078546991791	-0.317532467532468
06	92090864	rs9451665	Imputed variant	0.372317289895034	0.000157997271990263	-0.163105507631055
06	92091139	rs142616080	Imputed variant	0.518016620862115	4.28728782269949e-07	-0.0200466200466199
06	92091421	kgp17108527	Omni 2.5M variant	0.383327976150054	0.000145158581790965	-0.156951871657754
06	92091473	rs2325381	Imputed variant	0.754017639062376	1.3110331026212e-05	0.0219756621331428
06	92092093	rs114596307	Imputed variant	0.512068311624695	4.55378124688681e-05	0.0134697517247853
06	92092248	rs75413581	Imputed variant	0.197610046015798	0.00152864616295864	-0.309309967141292
06	92092279	rs9451666	Imputed variant	0.216354366612719	0.00201535437648798	-0.241953418482344
06	92092570	rs59126279	Imputed variant	0.152994232583706	0.00184908503582876	-0.284303711270003
06	92093212	rs7747139	Imputed variant	0.153223836310832	0.00184908503582876	-0.284303711270003
06	92093503	rs80138131	Imputed variant	0.153967657892254	0.00184908503582876	-0.284303711270003
06	92093508	rs17606316	Imputed variant	0.304581968448627	3.65056801147026e-06	0.00250830452172735
06	92093520	rs78589798	Imputed variant	0.154014658404485	0.00184908503582876	-0.284303711270003
06	92093539	rs80329856	Imputed variant	0.15404925739841	0.00184908503582876	-0.284303711270003
06	92093557	rs76000915	Imputed variant	0.154091747658355	0.00184908503582876	-0.284303711270003
06	92093803	rs9294487	Imputed variant	0.27593134830126	0.00245797494426185	-0.275172413793103
06	92093922	rs9451667	Imputed variant	0.27584887432751	0.00245797494426185	-0.275172413793103
06	92093948	rs9444860	Imputed variant	0.2757683754028	0.00245797494426185	-0.275172413793103
06	92093975	rs9444861	Imputed variant	0.275385373569722	0.00245797494426185	-0.275172413793103
06	92094042	rs199977876:CT	Imputed variant	0.155286165182337	NA	NA
06	92094070	rs6935761	Imputed variant	1.13512173651808	0.000657800915112317	-0.163302516692347
06	92094152	rs6935957	Omni 2.5M variant	1.23748318846039	0.000657800915112317	-0.163302516692347
06	92094217	rs112240399	Imputed variant	0.449327718601756	0.00100423186947375	0.0526177774499922
06	92094255	rs5878194	Imputed variant	0.14110642587823	6.03380045199138e-05	0.012622730804549
06	92094309	rs6935851	Imputed variant	1.13127475367734	0.000657800915112317	-0.163302516692347
06	92094326	rs73755927	Imputed variant	0.154361190537947	0.000140419082231814	0.02004662004662
06	92094431	rs2024739	Imputed variant	0.149316106218193	0.000370386404716872	0.0357258741258742
06	92094567	rs11422333	Imputed variant	1.22341423083133	0.000625994930368685	-0.159742101869761
06	92095017	rs2024738	Imputed variant	0.125721306606817	0.000286869908306032	0.0322502735952301
06	92095023	rs201598693:C	Imputed variant	0.220032436591942	NA	NA
06	92095223	rs75859950	Imputed variant	0.941103340445361	0.00070681888155608	-0.16858692185008
06	92095318	rs62417951	Imputed variant	0.135401199606937	0.000331626020104078	0.0339423831409035
06	92095629	rs142500901	Imputed variant	0.412502753311775	5.72281497685212e-05	0.0134697517247853
06	92095664	rs146910161	Imputed variant	0.553072776911462	1.09234284731519e-06	-0.02004662004662
06	92095961	rs57195113	Imputed variant	0.894021261905147	9.33659036656204e-05	-0.0602086438152012
06	92096422	rs72326227	Imputed variant	0.203968970893047	0.000129740222760499	-0.115319865319865
06	92096464	rs137997875	Imputed variant	0.731060294303389	2.33202529728259e-05	0.00836700906129281
06	92096517	kgp9145433	Omni 2.5M variant	0.148045703297313	0.000640215917834102	0.0489411049009544
06	92096667	rs9294488	Imputed variant	0.127770484023235	0.000440097854846689	0.0648976814779924
06	92096750	rs9294489	Omni 2.5M variant	0.112976811048285	9.68105132048711e-08	0.00161489503182309
06	92096837	rs9294490	Imputed variant	0.114467071487751	3.54771984972341e-07	-0.00134267005432641
06	92097137	rs9294491	Omni 2.5M variant	0.16052567299643	0.000677785108187072	-0.124501678779379
06	92098269	rs75417559	Imputed variant	0.194983207958019	0.000998516052307968	0.0577832110839446
06	92098319	rs150013605	Imputed variant	0.579040091700603	0.000309206364245312	-0.528170594837261
06	92098739	rs116492597	Imputed variant	1.71908378420532	0.00242914399965353	0.0861614542292748
06	92098752	rs9345133	Imputed variant	0.111438777290013	8.34967647263624e-05	-0.0214152700186218
06	92098829	rs144813483	Imputed variant	0.461156488917985	9.99538929474076e-05	0.0206882657365552
06	92099211	rs112430465	Imputed variant	0.209711316787351	0.000852289145964891	0.0358268677109257
06	92099529	rs141787591	Imputed variant	0.563991482795157	0.000341610415196456	-0.545021645021645
06	92099639	rs139213942	Imputed variant	0.206073418902627	0.000852289145964891	0.0358268677109257
06	92099771	kgp9307131	Omni 2.5M variant	0.209734260403897	0.000852289145964891	0.0358268677109257
06	92099874	rs112597105	Imputed variant	0.208601431159215	0.000852289145964891	0.0358268677109257
06	92099962	rs9986589	Imputed variant	0.230944005297449	0.000261528264025974	0.0222110670481736
06	92100081	rs116309333	Omni 2.5M variant	0.462494326923778	3.27893225256181e-06	-0.0445454545454545
06	92100138	rs16884336	Omni 2.5M variant	0.305048977554782	1.49490339172674e-06	-0.0142135642135642
06	92100284	kgp16928884	Omni 2.5M variant	7.93713275637775	0.000242853151404569	-0.378566149297856
06	92100339	rs77606429	Imputed variant	0.231790971134365	0.000151527910549836	0.016805318900137
06	92100359	rs77027875	Imputed variant	0.203281458077788	0.000940941230721667	0.0373769852869532
06	92100360	6:92100360:A:T	Imputed variant	0.489592609196841	0.0011053659406569	0.0884460505937016
06	92100430	kgp332496	Omni 2.5M variant	0.231715200403794	0.000151527910549836	0.016805318900137
06	92100431	rs9351262	Imputed variant	0.176765921139221	0.000341596183167862	-0.0745502700099748
06	92100613	rs114625669	Imputed variant	0.523508459985606	0.00012678067473834	-0.292255892255892
06	92100667	rs17606628	Imputed variant	0.425544527500144	0.00059182269977056	0.041421442092583
06	92100811	rs375396748	Imputed variant	0.248587813501437	0.000224353175652436	0.0191612723879115
06	92100945	rs34804593:CT	Imputed variant	0.17422542960646	NA	NA
06	92101062	rs115836626	Imputed variant	0.52703101579162	0.000107842351812721	-0.363030303030303
06	92101118	rs9351263	Imputed variant	0.106819225312007	3.53121726336648e-05	-0.013896285025992
06	92101284	rs9451668	Imputed variant	0.522722585077793	0.00012678067473834	-0.292255892255892
06	92101703	rs9986348	Imputed variant	0.213616172757441	0.000164078939604799	0.0178725692868788
06	92102036	rs200414606	Imputed variant	1.70574567549819	0.00242914399965353	0.0861614542292748
06	92102081	rs113490937	Imputed variant	0.388848923822196	0.000150479962906499	0.0188753969208139
06	92102082	rs9986364	Imputed variant	0.420349040488032	0.000626565630672873	-0.528170594837261
06	92102103	rs9353827	Imputed variant	0.675348607823941	0.00233918505059445	0.457408363448632
06	92102181	rs77424440	Imputed variant	0.212555644285261	0.000122103912095829	0.0151766142931245
06	92102300	6:92102300:T	Imputed variant	0.199481145248602	NA	NA
06	92102300	rs5878195:AT	Imputed variant	0.235160441666787	NA	NA
06	92102370	rs76496532	Imputed variant	0.21486859125241	0.000122103912095829	0.0151766142931245
06	92102488	rs28711064	Imputed variant	0.524608750067912	0.000616617059630442	-0.22497983638668
06	92102558	rs78305024	Imputed variant	0.216941071168584	0.000122103912095829	0.0151766142931245
06	92102703	rs75201226	Imputed variant	0.207034110242912	0.000852289145964891	0.0358268677109257
06	92102719	rs151296708	Imputed variant	0.410602256309732	0.000140165273372501	-0.174298540965207
06	92102767	rs115971883	Imputed variant	0.553348641057282	0.00012678067473834	-0.292255892255892
06	92102832	kgp10247419	Omni 2.5M variant	0.217617504821459	0.000113054507572414	0.0146325129750544
06	92102834	rs71709314	Imputed variant	0.157965027409955	0.000703180650998132	-0.072954901123915
06	92103004	rs9444862	Imputed variant	0.554874511008209	0.00012678067473834	-0.292255892255892
06	92103017	rs2224065	Imputed variant	0.110194033347651	2.54194501778946e-05	-0.0118289816403024
06	92103018	kgp1803378	Omni 2.5M variant	0.111503186543678	2.54194501778946e-05	-0.0118289816403024
06	92103294	rs78003322	Imputed variant	0.206366575472293	0.000852289145964891	0.0358268677109257
06	92103395	rs116182349	Imputed variant	0.461307274184698	7.89984904144024e-05	0.0181675148118101
06	92103700	rs12664083	Imputed variant	0.154148942473957	0.000508751565858355	0.0262883613202085
06	92103990	rs116743194	Imputed variant	1.49850093199224	9.32408690979167e-06	-0.09004329004329
06	92104443	rs111666652	Imputed variant	0.53445265050549	4.23252763762987e-05	-0.150707070707071
06	92104536	kgp1969068	Omni 2.5M variant	0.209126497902205	NA	NA
06	92104668	rs112586560	Imputed variant	0.389815066641897	0.000150479962906499	0.0188753969208139
06	92104670	6:92104670:C:A	Imputed variant	0.489510038288722	0.0011053659406569	0.0884460505937016
06	92104672	kgp16984672	Omni 2.5M variant	0.470978801831198	0.000438224010497459	-0.469191919191919
06	92104678	rs9451669	Imputed variant	0.219085047818564	0.000113054507572414	0.0146325129750544
06	92104939	rs78643121	Imputed variant	0.393312173063389	0.00034048696717366	0.0299119225293722
06	92105103	rs117571660	Imputed variant	0.2500441705618	7.85236423618495e-05	0.0108506448709573
06	92105285	rs111456640	Imputed variant	0.206798535776596	0.000823938638945956	0.0353090518504052
06	92105317	rs112242167	Imputed variant	0.206800541375478	0.000823938638945956	0.0353090518504052
06	92105388	rs147239854	Imputed variant	0.524826484598897	0.00575596550124441	0.158982963345379
06	92105701	rs9451671	Imputed variant	0.460087465962636	0.000379296993787779	-0.446113306982872
06	92105825	rs117922959	Imputed variant	0.249874433029454	7.85236423618495e-05	0.0108506448709573
06	92105972	rs75734849	Imputed variant	0.194921632119125	0.000835000503908872	0.0364585891328193
06	92106086	rs76061183	Imputed variant	0.207021627443235	0.000823938638945956	0.0353090518504052
06	92106429	rs77760688	Imputed variant	0.193699108440115	0.000617772428171435	0.0311464156124351
06	92106475	rs150702561	Imputed variant	0.508152088255171	9.32408690979167e-06	-0.09004329004329
06	92106590	rs79474236	Imputed variant	0.249700622392229	7.85236423618495e-05	0.0108506448709573
06	92106864	rs9451672	Imputed variant	0.464943729551842	0.000408486864322789	-0.457898130238556
06	92106880	rs9451673	Imputed variant	0.554971326634303	0.00012678067473834	-0.292255892255892
06	92106886	rs9451674	Imputed variant	0.460341450961788	0.000379296993787779	-0.446113306982872
06	92106990	rs111904337	Imputed variant	0.193868663343803	0.000594486114814204	0.0306235588480597
06	92107208	rs117144135	Imputed variant	0.520800670248747	0.000408486864322789	-0.457898130238556
06	92107556	rs118093602	Imputed variant	0.249393630024717	7.85236423618495e-05	0.0108506448709573
06	92107688	rs200264037	Imputed variant	0.251188953809793	0.000224353175652436	0.0191612723879115
06	92108486	kgp17473220	Omni 2.5M variant	0.523743207816854	0.00149382217680385	-0.553003721424774
06	92108640	rs116197320	Imputed variant	0.477480785208206	7.61295474588793e-07	0.00163138874548272
06	92108706	rs141421836	Imputed variant	0.460952011632899	0.000379296993787779	-0.446113306982872
06	92108829	rs111739863	Imputed variant	0.695085328794606	7.61295474588793e-07	0.00163138874548272
06	92109041	rs114598584	Imputed variant	0.518231102068868	0.000408486864322789	-0.457898130238556
06	92110015	rs113993070	Imputed variant	0.201867430281407	0.000383648611182544	0.0231774615161197
06	92110373	kgp3748628	Omni 2.5M variant	0.245759924793448	7.85236423618495e-05	0.0108506448709573
06	92110580	rs149627501	Imputed variant	1.63096744650004	0.00242914399965353	0.0861614542292748
06	92110643	6:92110643:A:ATTCT	Imputed variant	0.466911197049753	0.000408486864322789	-0.457898130238556
06	92110700	rs144327614	Imputed variant	0.703549760601516	0.00176934953687606	0.0698429087690833
06	92110864	6:92110864:A:G	Imputed variant	0.489811929713728	2.80125783481488e-05	-0.150707070707071
06	92110961	rs9444863	Imputed variant	0.594183587356918	0.00012678067473834	-0.292255892255892
06	92111007	rs9451675	Imputed variant	0.462138543856056	0.000379296993787779	-0.446113306982872
06	92111131	rs9451676	Imputed variant	0.458368885377853	0.000322697118901873	-0.420936639118457
06	92111135	rs9451677	Imputed variant	0.453815905003088	0.000350688140490844	-0.433804713804714
06	92111218	rs6931632	Imputed variant	0.088726990922194	8.08962087521432e-05	-0.0276105826706168
06	92111295	6:92111295:C:A	Imputed variant	0.250268070018185	0.000224353175652436	0.0191612723879115
06	92111314	6:92111314:A:G	Imputed variant	0.757376604667499	7.05757606412882e-05	-0.22791551882461
06	92111327	rs6911689:C	Imputed variant	0.152368473155998	NA	NA
06	92111681	rs182860601	Imputed variant	0.201021681555564	0.000403064799177062	0.0236973244956215
06	92111728	6:92111728:C:T	Imputed variant	0.227964991995901	0.000555179212826164	0.0273209293357756
06	92111799	6:92111799:C:T	Imputed variant	0.51154267237169	0.000379296993787779	-0.446113306982872
06	92111968	rs111667911	Imputed variant	0.202023520197254	0.000383648611182544	0.0231774615161197
06	92112173	rs149727970	Imputed variant	0.321708205843079	0.000198465341252614	-0.191149591149591
06	92112309	rs147629986	Imputed variant	0.446877217497502	0.00116691616370089	-0.473578762834961
06	92112378	rs9345134	Imputed variant	0.447029212906314	0.000499218684076802	-0.490424242424242
06	92112455	rs143655746	Imputed variant	0.406051882551681	0.000140165273372501	-0.174298540965207
06	92112489	rs148121786	Imputed variant	0.201095838644696	0.000364789725249978	0.0226570446069647
06	92112560	rs9444865	Imputed variant	0.706498941813353	0.000106740758400103	-0.272034632034632
06	92112627	rs9451678	Imputed variant	0.512249565464148	0.000379296993787779	-0.446113306982872
06	92112639	rs9444866	Imputed variant	0.512152403379588	0.000379296993787779	-0.446113306982872
06	92112644	rs9444867	Imputed variant	0.512157355522909	0.000379296993787779	-0.446113306982872
06	92112651	rs9451679	Imputed variant	0.512131926671722	0.000379296993787779	-0.446113306982872
06	92112697	rs141885492	Imputed variant	0.569460688226618	4.97234017805947e-05	0.0165526587506453
06	92112755	rs9444868	Imputed variant	0.559421947575421	0.00012678067473834	-0.292255892255892
06	92112879	rs182049126	Imputed variant	0.839826458811231	4.28728782269949e-07	-0.0200466200466199
06	92112904	rs9444869	Imputed variant	0.473323029806935	5.45425628225413e-05	-0.169169960474308
06	92112917	rs142097268	Imputed variant	0.839961786523247	4.28728782269949e-07	-0.0200466200466199
06	92112988	rs113988982	Imputed variant	0.227977687010797	0.000508751565858355	0.0262883613202085
06	92113102	rs79851387	Imputed variant	0.202017562384967	0.000364789725249978	0.0226570446069647
06	92113151	rs9294492	Imputed variant	0.512533336295576	0.000379296993787779	-0.446113306982872
06	92113179	rs9294493	Imputed variant	0.512530800569388	0.000379296993787779	-0.446113306982872
06	92113333	rs9444870	Imputed variant	0.512661737065295	0.000379296993787779	-0.446113306982872
06	92113404	rs9294494	Imputed variant	0.512976455167773	0.000379296993787779	-0.446113306982872
06	92113506	rs79563645	Imputed variant	0.248474135973549	7.85236423618495e-05	0.0108506448709573
06	92113642	rs61474945	Imputed variant	0.309592997337537	5.0776172327358e-07	-0.00831065142442393
06	92113662	rs115980643	Imputed variant	0.514135046743383	0.000379296993787779	-0.446113306982872
06	92113664	rs114722934	Imputed variant	0.514139530325717	0.000379296993787779	-0.446113306982872
06	92113725	rs115508198	Imputed variant	0.561823366818431	0.00012678067473834	-0.292255892255892
06	92113921	rs149465018	Imputed variant	0.658055896216555	0.000107842351812721	-0.363030303030303
06	92114041	rs6929412	Imputed variant	0.112202394422498	3.53121726336648e-05	-0.013896285025992
06	92114269	rs78441588	Imputed variant	0.215242108944474	8.31345016436498e-05	0.0120186021879086
06	92114348	rs114109938	Imputed variant	0.517076847073239	0.000379296993787779	-0.446113306982872
06	92114445	rs114562265	Imputed variant	0.517527805668553	0.000379296993787779	-0.446113306982872
06	92114512	rs182530954	Imputed variant	0.631534330320841	2.13030385828725e-07	-0.0200466200466199
06	92114810	kgp17228913	Omni 2.5M variant	0.26263129902904	7.99351052625172e-05	0.0102056505862003
06	92114834	rs191436889	Imputed variant	2.68238239606914	0.000170276133449636	-0.329505582137161
06	92114979	rs114026437	Imputed variant	0.568134507419696	0.00012678067473834	-0.292255892255892
06	92114995	rs4323286	Imputed variant	0.103202643507263	0.000118164931511688	-0.0335632183908045
06	92115013	rs71540013:TA	Imputed variant	0.199073711791752	NA	NA
06	92115013	rs71540013:TAA	Imputed variant	0.173643640275819	NA	NA
06	92115111	rs2325382:G	Imputed variant	0.10172989193585	NA	NA
06	92115525	rs10080869	Imputed variant	0.245329351776245	1.48978698892026e-05	-0.0348943985307622
06	92115745	rs150412499	Imputed variant	0.618313304849756	0.000530421453688257	-0.500415923945336
06	92115748	rs145203927	Imputed variant	0.59560989659849	0.000499218684076802	-0.490424242424242
06	92115750	rs116694201	Imputed variant	0.595675960356405	0.000499218684076802	-0.490424242424242
06	92115941	rs112097912	Imputed variant	0.48359009326834	5.72281497685212e-05	0.0134697517247853
06	92116254	rs145056865	Imputed variant	0.58358044798676	0.00046847745003847	-0.480024737167594
06	92116366	rs138845496	Imputed variant	0.580144644062947	1.46570536872438e-09	-0.000831847890671311
06	92116491	rs112202717	Imputed variant	0.229327342507272	3.70386941874485e-05	0.00705678203027091
06	92116727	rs9451680	Imputed variant	0.596107557213191	0.00012678067473834	-0.292255892255892
06	92116738	rs2748284	Imputed variant	0.512477013430233	0.00106843755211414	0.0744025023535485
06	92116778	rs114345806	Imputed variant	1.39938183031088	0.00102653028090733	0.0581428195712101
06	92117267	rs9451681	Imputed variant	0.413003861996725	0.00068810848137428	-0.427442969016003
06	92117331	rs116507300	Imputed variant	0.555049649236393	0.0001110930308525	-0.203787878787879
06	92117460	rs142016394	Imputed variant	0.255038529694196	9.05696666379273e-05	0.011708090567151
06	92117465	rs116049539	Imputed variant	0.682340044720236	4.97234017805947e-05	0.0165526587506453
06	92117500	rs76683714	Imputed variant	0.212102008744106	0.000471535012876576	0.0268994408854549
06	92117777	rs9351265:C	Imputed variant	0.852255676414951	NA	NA
06	92117778	rs57213890	Imputed variant	0.279841003327315	2.20380304688104e-05	-0.0513217279174725
06	92117843	kgp1329373	Omni 2.5M variant	0.261657540586466	0.000259547036726237	0.0388784643588914
06	92117846	6:92117846:G:GT	Imputed variant	0.487983806651011	0.000983011101453004	0.0817679996823002
06	92118011	rs147388475	Imputed variant	0.48504567755712	0.000345291323645575	0.0504646360351058
06	92118183	rs115600233	Imputed variant	0.626219240228521	0.000773106976468506	0.0698429087690833
06	92118330	rs142232923	Imputed variant	0.520246954311528	0.000170276133449636	-0.329505582137161
06	92118352	rs12526239	Imputed variant	0.170557019728061	0.000989729185126294	0.0402299416933563
06	92118612	rs116602215	Imputed variant	0.447541044397133	0.000268733387909774	-0.393362193362193
06	92118874	rs9444871	Imputed variant	0.445548682928326	0.000268733387909774	-0.393362193362193
06	92118923	rs188641910	Imputed variant	0.512290410183383	4.63078454284194e-06	-0.09004329004329
06	92119093	rs6936984	Imputed variant	0.318404576817671	0.000311062874284902	-0.178103616813294
06	92119129	rs6937560	Omni 2.5M variant	0.14935909318252	0.00166933495248749	-0.105673614411478
06	92119561	rs114042272	Imputed variant	0.572322673853452	0.000170276133449636	-0.329505582137161
06	92119795	rs199865303	Imputed variant	0.361347963718985	1.54905188064318e-06	-0.0200466200466199
06	92120312	rs78001701	Imputed variant	0.174389480086647	0.000264367812629863	0.0239112249253095
06	92120317	rs75531726	Imputed variant	0.216259842407946	0.000382810248897809	0.0210711400465713
06	92120444	rs6911929	Imputed variant	0.176119085318758	1.18736811949523e-08	0.000146359312111234
06	92120690	rs10223550	Imputed variant	0.441746318031533	0.000268733387909774	-0.393362193362193
06	92120881	rs116694773	Imputed variant	0.441437298134609	0.000268733387909774	-0.393362193362193
06	92121271	rs35291784	Imputed variant	0.190666116197426	9.00841632099321e-06	0.00397302715509386
06	92121280	rs2103846	Imputed variant	0.217917030103831	0.000718620912528961	-0.0755304238557827
06	92122166	rs112861984	Imputed variant	0.36340705286146	7.60807362362487e-05	-0.100748663101604
06	92122442	rs143625570:C	Imputed variant	0.463754049128359	NA	NA
06	92122529	rs11448875	Imputed variant	0.32938697248645	5.37917639076362e-05	-0.0734986225895316
06	92122874	rs144294860	Imputed variant	0.724766653782192	0.000107842351812721	-0.363030303030303
06	92122913	rs115596119	Imputed variant	0.335684200652896	1.78649719010842e-05	-0.0482061999303377
06	92122936	rs9353829	Imputed variant	0.266765628818716	0.000396259547505355	-0.114996399091463
06	92123018	rs72925802	Imputed variant	0.385568008434073	5.9971138011855e-08	-0.00473484848484851
06	92123159	rs114841222	Imputed variant	0.29261190280582	1.82284417685212e-05	-0.053153153153153
06	92123307	rs9353830	Imputed variant	0.149093543638169	0.00149596911375081	-0.0995220057720057
06	92123351	rs10714094	Imputed variant	0.197013693990308	0.000942589731700853	-0.0864179645056138
06	92123568	rs186387931	Imputed variant	0.61423980132336	0.000246604896419258	-0.490424242424242
06	92123661	rs77374125	Imputed variant	0.150697091505089	0.000845725755095582	0.039462317172829
06	92123877	kgp429244	Omni 2.5M variant	0.192588847864518	0.00039735182023989	0.0288354395977714
06	92124001	rs9294495	Imputed variant	0.129381676423647	0.000707707163765536	-0.126950625132443
06	92124021	rs147105996	Imputed variant	0.759598569566477	0.000159641988149052	-0.420936639118457
06	92124289	rs9444872	Imputed variant	0.448638540103638	0.000268733387909774	-0.393362193362193
06	92124605	rs17607000	Imputed variant	0.419996541516418	0.00136677631324522	0.0698429087690833
06	92124696	rs188038835	Imputed variant	4.77989656745219	6.09243753409849e-05	0.015764008116123
06	92124744	rs150766051	Imputed variant	0.458163124179108	4.9766101077837e-06	0.00376617551224219
06	92124917	rs367605036:GA	Imputed variant	0.132518772314634	NA	NA
06	92124917	rs367605036:GAA	Imputed variant	0.198759508762111	NA	NA
06	92124926	rs201152968	Imputed variant	0.26640254211855	5.79834880499353e-06	0.00244022099872699
06	92125039	rs78095091	Imputed variant	0.372289496164492	0.00177977395973175	-0.582314952806756
06	92125114	rs115649438	Imputed variant	0.479298501185826	6.09243753409849e-05	0.015764008116123
06	92125178	rs114228800	Imputed variant	0.292943418862066	1.82284417685212e-05	-0.053153153153153
06	92125693	rs72133272:A	Imputed variant	0.284739288806201	NA	NA
06	92125747	kgp17432099	Omni 2.5M variant	0.337651494708638	0.000160898231004895	-0.127438771274388
06	92125762	rs59357804	Imputed variant	0.21098186598513	0.00123829560049324	-0.0928007346189163
06	92125815	rs377155313	Imputed variant	0.312888233796249	0.000139793695186798	-0.119396732299958
06	92125817	kgp17137176	Omni 2.5M variant	0.316275280014	0.000139793695186798	-0.119396732299958
06	92125953	rs9451684	Imputed variant	0.336127696941481	0.000160898231004895	-0.127438771274388
06	92126123	rs201442713:AT	Imputed variant	0.161277752799275	NA	NA
06	92126125	rs115145224	Imputed variant	0.388130250786824	8.37385579294281e-05	-0.161881977671451
06	92126193	rs115307524	Imputed variant	0.352178519224691	1.78649719010842e-05	-0.0482061999303377
06	92126215	rs9294496	Imputed variant	0.129380237204755	0.000692669657833813	-0.125727866904337
06	92126722	rs114803556	Imputed variant	0.446876074485664	0.000268733387909774	-0.393362193362193
06	92126769	rs115225763	Imputed variant	0.446815388325635	0.000268733387909774	-0.393362193362193
06	92127289	rs9451685	Imputed variant	0.353281729164656	0.000160898231004895	-0.127438771274388
06	92127545	rs62717160:CA	Imputed variant	0.190727866137224	NA	NA
06	92127691	rs57317173	Imputed variant	0.380364845659521	1.78649719010842e-05	-0.0482061999303377
06	92127756	6:92127756:G:T	Imputed variant	0.508519165035942	1.75687717196539e-05	-0.121421107628004
06	92127762	6:92127762:T:C	Imputed variant	0.54362347531845	3.51845509657965e-06	-0.0563411896745228
06	92127843	rs714913	Imputed variant	1.92961079347462	0.000588769386132807	-0.243780268437803
06	92127848	rs2875606	Imputed variant	0.209854630025558	0.000566387183883046	0.0330764710820113
06	92127852	rs2875607	Imputed variant	0.209867217407257	0.000566387183883046	0.0330764710820113
06	92127982	rs714914	Imputed variant	0.219695760022041	0.00123829560049324	-0.0928007346189163
06	92128101	rs116143883	Imputed variant	0.457644954199474	0.000129599327612812	-0.134979423868313
06	92128195	rs77988391	Imputed variant	0.302560141576922	0.000109474739356953	-0.137935748462064
06	92128348	rs71798343:G	Imputed variant	0.125292589503744	NA	NA
06	92128407	rs116640111	Imputed variant	0.438440028156163	0.000268733387909774	-0.393362193362193
06	92128531	rs188175848	Imputed variant	0.57580138224054	0.000488446875686079	0.0817679996823002
06	92128539	rs114294965	Imputed variant	0.438394246137825	0.000268733387909774	-0.393362193362193
06	92128637	rs77799495	Imputed variant	0.505329803507783	4.55378124688681e-05	0.0134697517247853
06	92128712	rs9451686	Imputed variant	0.431893890660893	0.000295364173659321	-0.407470049330514
06	92128877	rs9444873	Imputed variant	0.438254468443277	0.000268733387909774	-0.393362193362193
06	92128986	rs146041707	Imputed variant	25.3209741763819	7.61295474588793e-07	0.00163138874548272
06	92129005	rs139969961	Imputed variant	0.747039106086274	0.000159641988149052	-0.420936639118457
06	92129160	rs9444874	Imputed variant	0.438139654427129	0.000268733387909774	-0.393362193362193
06	92129312	rs77849021	Imputed variant	0.420349740725755	1.78649719010842e-05	-0.0482061999303377
06	92129456	rs7759447	Imputed variant	0.119862347888237	0.000677785108187072	-0.124501678779379
06	92129508	rs9444875	Imputed variant	0.438004576923739	0.000268733387909774	-0.393362193362193
06	92129620	rs112180966	Imputed variant	0.361431027893367	6.78199750275398e-05	-0.0954276492738031
06	92129670	rs9451687	Imputed variant	0.427331088915449	6.8016381233553e-05	-0.186847195357834
06	92129776	rs9451688	Imputed variant	0.437897431790858	0.000268733387909774	-0.393362193362193
06	92130009	rs115276400	Imputed variant	0.437806981681166	0.000268733387909774	-0.393362193362193
06	92130079	rs77053767	Imputed variant	0.164891246595871	0.000859111820553606	0.0387991450867339
06	92130157	rs75463643	Imputed variant	0.377488588431948	0.000150180997035129	-0.123436196830692
06	92130169	rs145738121	Imputed variant	0.269865742320987	1.39320657551824e-05	-0.0427045016640392
06	92130190	rs77931282	Imputed variant	0.213976960090176	0.000546037622721909	0.0325404824296177
06	92130359	rs115472942	Imputed variant	0.438755892760285	4.23252763762987e-05	-0.150707070707071
06	92130419	rs116126883	Imputed variant	0.401327370115318	0.000178878113678571	-0.250623885918004
06	92130439	rs145546521	Imputed variant	0.478290399341605	0.000279426846833449	-0.30195101701951
06	92130990	rs9451689	Imputed variant	0.433043609149243	0.000151778463172749	-0.265034965034965
06	92131135	rs6902674	Imputed variant	1.92426703489145	0.00104510577003327	-0.141164453524004
06	92131169	rs111508315	Imputed variant	0.284314612997531	7.4887886295983e-06	-0.0315080630870104
06	92131799	rs149327494	Imputed variant	0.43226745319648	0.000151778463172749	-0.265034965034965
06	92131819	rs144587622	Imputed variant	0.421990334764934	0.000160788543584752	-0.239439167797377
06	92132014	rs7746278	Imputed variant	0.424007147916863	0.000673062575274294	-0.079871804893301
06	92132113	rs116180527	Imputed variant	0.402218786130863	0.000178878113678571	-0.250623885918004
06	92132117	rs114515841	Imputed variant	0.431929728913217	0.000151778463172749	-0.265034965034965
06	92132611	rs185284155	Imputed variant	0.616245668627818	0.000246604896419258	-0.490424242424242
06	92132681	rs9451691	Imputed variant	0.423386096835222	8.65438305229089e-05	-0.150707070707071
06	92132772	rs112746197	Imputed variant	0.366920600327415	9.66806878270507e-05	-0.172766627312082
06	92132799	rs9359938	Omni 2.5M variant	0.261266748752586	0.000346880399377641	-0.106409417920209
06	92133241	rs9359939	Imputed variant	1.83021624624552	0.00040526223165607	-0.200217420845224
06	92133244	rs9451692	Imputed variant	0.436798920464021	0.000268733387909774	-0.393362193362193
06	92133340	rs9451693	Imputed variant	0.409572499183001	0.000408486864322789	-0.457898130238556
06	92133390	rs180765350	Imputed variant	0.666718184578361	1.3905621067888e-05	-0.150707070707071
06	92133609	6:92133609:A:G	Imputed variant	0.532778221906702	7.05757606412882e-05	-0.22791551882461
06	92133962	rs80207367	Imputed variant	0.374688563460252	0.00170726717919913	-0.575353535353535
06	92134074	rs79916310	Imputed variant	0.314641097031243	0.000129599327612812	-0.134979423868313
06	92134099	rs116402193	Imputed variant	0.507788473571638	4.55378124688681e-05	0.0134697517247853
06	92134362	rs77412747	Imputed variant	0.33844624526516	3.41438741901622e-05	-0.0719646799116997
06	92134602	kgp11333055	Omni 2.5M variant	0.165432634663659	0.000832477140952207	0.0382733240501293
06	92134878	rs6926465	Imputed variant	0.304609609376979	0.000120887753766086	-0.144369063772049
06	92135098	rs111679373	Imputed variant	0.375690890164566	0.000110383797312567	-0.183372183372183
06	92135170	rs115944520	Imputed variant	0.337983672382354	3.41438741901622e-05	-0.0719646799116997
06	92135347	rs78121733	Imputed variant	0.15871001780724	0.00102985990781779	0.0419420361654694
06	92135630	rs79858523	Imputed variant	0.158782172232637	0.00102985990781779	0.0419420361654694
06	92136020	rs74667194	Imputed variant	0.158377976903558	0.0010000729725789	0.0414196490532368
06	92136085	rs144638375	Imputed variant	0.504226811206189	0.00672304947586485	0.178780225760092
06	92136383	rs1989610	Imputed variant	3.61438007198528	0.000731333969559261	-0.121992355282342
06	92136903	rs6938848	Omni 2.5M variant	0.244939401320799	0.000379291774828729	-0.109133290951473
06	92136906	rs58189370	Imputed variant	0.267523220655369	0.000277042951212698	-0.182498784637822
06	92137256	rs200727777	Imputed variant	0.408990372818012	0.000217776698810946	-0.363030303030303
06	92137437	rs75592547	Imputed variant	0.310672877208264	0.000190276194571646	-0.160878243512974
06	92137462	rs149363265	Imputed variant	0.603789014320949	0.00012678067473834	-0.292255892255892
06	92137804	rs147451885	Imputed variant	0.447979207765716	0.000246604896419258	-0.490424242424242
06	92138311	rs143922385	Imputed variant	0.746748139056878	9.32408690979167e-06	-0.09004329004329
06	92138579	rs79979660	Imputed variant	0.221326469404597	0.000769619989261408	0.0378737763522769
06	92139049	rs201979417	Imputed variant	0.396305228629677	0.0026925319978354	0.0923921715868024
06	92139101	rs2748287	Imputed variant	0.461904266450271	0.000655375322061391	-0.0770110540961425
06	92139568	rs79183278	Imputed variant	0.333813555143977	4.72915069911475e-05	-0.0840958605664488
06	92139979	kgp17087902	Omni 2.5M variant	4.56585357007018	4.55378124688681e-05	0.0134697517247853
06	92140086	rs146426842	Imputed variant	0.553474891577973	9.32408690979167e-06	-0.09004329004329
06	92140120	rs9451694	Imputed variant	0.481706424719329	0.000268733387909774	-0.393362193362193
06	92140355	rs16884359	Imputed variant	0.315812917031383	1.43037921979205e-06	0.00131684286922105
06	92140482	rs200193905	Imputed variant	0.416276934984159	2.80125783481488e-05	-0.150707070707071
06	92141441	6:92141441:TTTGTTGTTG	Imputed variant	0.487788660511711	NA	NA
06	92141441	rs71675875:T	Imputed variant	0.284186971513916	NA	NA
06	92141441	rs71675875:TTTGTTG	Imputed variant	0.295678145284914	NA	NA
06	92141483	rs2748286	Imputed variant	1.7919223779594	0.000846763429207416	-0.0716603262057806
06	92141515	rs140875384	Imputed variant	0.200259486231556	0.00154530541107722	0.0497100737100737
06	92141527	rs58764630	Imputed variant	0.35110033144073	0.000946193894141499	-0.319741100323625
06	92141739	rs181657072	Imputed variant	0.447120027445967	0.000897419857987818	-0.469191919191919
06	92141975	rs9451695	Imputed variant	0.440089294966102	0.000268733387909774	-0.393362193362193
06	92142032	rs9444876	Imputed variant	0.253221266882544	0.000820217212217392	-0.279947299077734
06	92142101	rs114529511	Imputed variant	0.835776560430173	0.000106740758400103	-0.272034632034632
06	92142144	rs143792208	Imputed variant	0.72928216134391	2.21366602893934e-05	0.00918048977576262
06	92142366	rs79033123	Imputed variant	0.200067198061578	0.00154530541107722	0.0497100737100737
06	92142388	kgp17187820	Omni 2.5M variant	0.51258219484318	3.39717803507481e-05	0.0134697517247853
06	92142766	rs9345136	Imputed variant	0.577763047552024	5.03608999469182e-07	-0.00265705067375196
06	92142792	rs143376887:C	Imputed variant	0.652703570965873	NA	NA
06	92142935	rs74628400	Imputed variant	24.8772550074106	7.61295474588793e-07	0.00163138874548272
06	92143051	rs16884362	Imputed variant	0.336067950843161	7.10982150511049e-06	-0.0335632183908045
06	92143190	rs113399610	Imputed variant	34.2693608002227	7.12968195840114e-06	-0.0563411896745228
06	92143374	rs7739576	Imputed variant	1.44680531509513	0.000513731795205009	-0.0401300527882806
06	92143516	kgp17039713	Omni 2.5M variant	0.878071994864654	0.000106740758400103	-0.272034632034632
06	92143644	kgp17348628	Omni 2.5M variant	0.334420732992788	0.000946193894141499	-0.319741100323625
06	92143747	rs9353833	Imputed variant	0.826684093390921	4.22413418845583e-06	-0.00487492802763738
06	92143829	rs114558892	Imputed variant	24.8877086241335	7.61295474588793e-07	0.00163138874548272
06	92144498	rs2748283	Imputed variant	0.615649909110132	1.60535699564127e-06	-0.00473484848484841
06	92144500	rs6930024	Imputed variant	0.553436741901494	0.00184908503582876	-0.284303711270003
06	92144836	rs11441395:AT	Imputed variant	0.548869569903528	NA	NA
06	92144853	rs113737820	Imputed variant	0.367874223774569	0.000307849267537965	-0.208733295689817
06	92145274	6:92145274:T:A	Imputed variant	0.390124307865942	0.000142161266571408	0.016951623189286
06	92145275	6:92145275:T:A	Imputed variant	0.39012151141567	0.000142161266571408	0.016951623189286
06	92145276	6:92145276:T:A	Imputed variant	0.39012151141567	0.000142161266571408	0.016951623189286
06	92145277	6:92145277:T:A	Imputed variant	0.39012151141567	0.000142161266571408	0.016951623189286
06	92145278	6:92145278:G	Imputed variant	0.339853902942349	NA	NA
06	92145415	rs146179255	Imputed variant	0.671160471259659	6.28428200598394e-05	-0.292255892255892
06	92145610	rs147847469	Imputed variant	0.570357209986987	9.32408690979167e-06	-0.09004329004329
06	92145647	rs6913577	Imputed variant	0.314002470325109	0.000152665265702063	-0.145528455284553
06	92145712	rs6913611	Imputed variant	0.313937413974664	0.000140927137928549	-0.140286298568507
06	92145767	rs34431710:C	Imputed variant	1.67735899067294	NA	NA
06	92146299	rs2748285	Omni 2.5M variant	0.772153889219324	5.34981341824541e-05	-0.0258110516934046
06	92147358	rs9353834	Imputed variant	0.72506485204373	0.000266055364985552	-0.231243469174504
06	92147638	rs2249927	Imputed variant	0.947715246781281	0.00181897697435076	-0.0975532491350921
06	92147942	rs4435919	Imputed variant	0.335397238443395	4.04700378615548e-05	-0.0780701754385965
06	92147974	rs112533317	Imputed variant	35.8391701080559	1.23639594130644e-05	-0.0734986225895316
06	92148254	rs3075500	Imputed variant	0.96291968694251	0.00181897697435076	-0.0975532491350921
06	92148322	rs9451697	Imputed variant	0.565402139638948	0.00064618212861819	-0.273920552677029
06	92148377	rs76999141	Imputed variant	0.391029222623507	0.00167126071529848	-0.57178507766743
06	92148734	rs150945443	Imputed variant	0.914643574918786	5.63528373971668e-06	0.00524866632249184
06	92148779	rs2818290	Omni 2.5M variant	0.934194685710545	0.00181897697435076	-0.0975532491350921
06	92148792	rs114804298	Imputed variant	0.44156912614229	0.000268733387909774	-0.393362193362193
06	92149048	rs80269009	Imputed variant	0.328370887096131	5.45995171355202e-05	-0.09004329004329
06	92149105	rs148697297:ATG	Imputed variant	0.441870047483133	NA	NA
06	92149334	rs2818291	Omni 2.5M variant	0.529665419131156	1.32898540482356e-05	0.00742648637046578
06	92149359	rs112530805	Imputed variant	0.41715496842686	4.4045365740341e-05	0.011708090567151
06	92149661	rs6937868	Imputed variant	0.320028674381035	0.000946193894141499	-0.319741100323625
06	92149777	rs6917891	Imputed variant	0.183993733056066	0.000844586996482452	-0.265034965034965
06	92149822	rs114693715	Imputed variant	0.44163000772782	0.000268733387909774	-0.393362193362193
06	92150170	rs2655647	Imputed variant	0.951937116857714	0.00179188855613221	-0.0969321570835678
06	92150559	rs9451698	Imputed variant	0.319992578280257	0.000921671787703938	-0.316422764227642
06	92150560	rs9444877	Imputed variant	0.319992578280257	0.000921671787703938	-0.316422764227642
06	92150880	rs9451699	Imputed variant	0.577250305569007	0.000689582404455657	-0.281367521367521
06	92150891	rs7753444	Imputed variant	0.334670965460687	4.04700378615548e-05	-0.0780701754385965
06	92151050	rs370165711	Imputed variant	0.572562258657063	9.32408690979167e-06	-0.09004329004329
06	92151306	rs2655641	Imputed variant	1.34722938747286	0.000890024438764599	-0.0486333580849331
06	92151374	rs144279428	Imputed variant	0.334522098160378	4.04700378615548e-05	-0.0780701754385965
06	92151388	rs116348935	Imputed variant	0.442066180092661	0.000268733387909774	-0.393362193362193
06	92151406	rs6917407	Imputed variant	0.183917300736399	0.000844586996482452	-0.265034965034965
06	92151547	rs2655640	Imputed variant	1.07625435363432	0.00225085371758445	-0.108154988456979
06	92151676	rs6918161	Imputed variant	0.362934467118276	0.000604909015837516	-0.454025974025974
06	92151932	rs190390018	Imputed variant	9.22664457212191	0.000106740758400103	-0.272034632034632
06	92152314	rs112640584	Imputed variant	0.408912483580909	4.4045365740341e-05	0.011708090567151
06	92152725	rs9451701	Imputed variant	0.442460790443879	0.000268733387909774	-0.393362193362193
06	92152774	rs75448783	Imputed variant	0.532804909896753	6.47145626751638e-07	-0.02004662004662
06	92152948	rs78456416	Imputed variant	0.467747284831354	0.000583087205878212	-0.262456140350877
06	92153079	rs73510337	Imputed variant	0.380478256534639	0.000275438811451008	-0.198780255384029
06	92153119	rs374355581	Imputed variant	0.566746036684494	9.32408690979167e-06	-0.09004329004329
06	92153544	rs9451703	Imputed variant	0.303409135791448	0.000970943841998088	-0.323027375201288
06	92153759	rs113228988	Imputed variant	0.405995201755107	4.4045365740341e-05	0.011708090567151
06	92154034	rs79539461	Imputed variant	0.306197476072097	4.72915069911475e-05	-0.0840958605664488
06	92154606	rs9451704	Imputed variant	0.30275629009376	0.000946193894141499	-0.319741100323625
06	92154976	rs2655648	Imputed variant	8.56375849176733	0.00262483524202171	-0.0613794107654224
06	92155140	rs2655642:G	Imputed variant	0.790798015362501	NA	NA
06	92155190	rs9444878	Imputed variant	0.304927198400061	0.000946193894141499	-0.319741100323625
06	92155369	rs28416486	Imputed variant	0.185406837443808	0.000844586996482452	-0.265034965034965
06	92155652	rs9294497	Imputed variant	0.568647146889946	0.00207327134936269	-0.103104869612047
06	92155748	rs114698618	Imputed variant	0.75893955747183	2.21366602893934e-05	0.00918048977576262
06	92155955	rs9294498	Omni 2.5M variant	0.301770797480461	0.000946193894141499	-0.319741100323625
06	92156054	rs10080273	Imputed variant	0.185398896610462	0.000844586996482452	-0.265034965034965
06	92156478	6:92156478:CAATTCTT:C	Imputed variant	0.657184564638021	1.3905621067888e-05	-0.150707070707071
06	92156703	rs9353835	Imputed variant	0.701934253578599	0.0021027073161987	-0.103717502897831
06	92156783	rs111736659	Imputed variant	0.417420784329988	5.72281497685212e-05	0.0134697517247853
06	92157185	rs115182785	Imputed variant	26.8550068591829	7.61295474588793e-07	0.00163138874548272
06	92157293	rs10080846	Imputed variant	0.303701051351239	0.000970943841998088	-0.323027375201288
06	92158049	rs76760495	Imputed variant	0.566147793156909	9.32408690979167e-06	-0.09004329004329
06	92158103	6:92158103:T:G	Imputed variant	0.657184564638021	1.3905621067888e-05	-0.150707070707071
06	92158278	kgp8115763	Omni 2.5M variant	0.715282070664545	0.00228437498289555	-0.10737579880437
06	92158477	rs200453187	Imputed variant	0.333435634100212	4.04700378615548e-05	-0.0780701754385965
06	92158630	rs73510344	Imputed variant	0.39948950109138	0.000896363739074006	-0.402840909090909
06	92159166	rs4419648	Imputed variant	0.983556591751567	0.00201511366380248	-0.101877087092693
06	92159385	6:92159385:A:T	Imputed variant	0.567194695928392	9.32408690979167e-06	-0.09004329004329
06	92159638	rs116695858	Imputed variant	0.668108763803573	0.00012678067473834	-0.292255892255892
06	92159680	rs145639813	Imputed variant	0.339810458846857	4.72915069911475e-05	-0.0840958605664488
06	92160344	rs114493515	Imputed variant	0.74592756343909	9.32408690979167e-06	-0.09004329004329
06	92160549	rs9451707	Imputed variant	0.727795356426716	0.002044073737052	-0.102491398250632
06	92160951	6:92160951:C:A	Imputed variant	0.620814451000076	0.000307647564166853	0.0956806057477198
06	92160952	6:92160952:A:G	Imputed variant	0.620814451000076	0.000307647564166853	0.0956806057477198
06	92161072	rs79297801	Imputed variant	0.341328154710566	2.83220159994283e-05	-0.0657777777777778
06	92161134	rs141017635	Imputed variant	0.587102861468161	0.000109331132915504	0.0191612723879115
06	92161438	rs9342278	Imputed variant	0.475761827665368	5.670291220746e-06	-0.00886457940399844
06	92161659	rs7741900	Imputed variant	0.397707714602625	0.000711673631624657	-0.285034013605442
06	92161773	rs9451708	Imputed variant	0.607004108443404	0.000952404560824872	-0.528170594837261
06	92162179	rs16884393	Imputed variant	0.509556474643616	3.6894357693078e-05	0.0124500822175241
06	92162194	rs112647101	Imputed variant	0.41958853458685	3.76066036075157e-07	0.00163138874548272
06	92162265	rs71730742	Imputed variant	0.442910515195139	0.000242853151404569	-0.378566149297856
06	92162335	6:92162335:A:G	Imputed variant	0.607459936151254	0.000919301259153489	-0.522272727272727
06	92162337	6:92162337:TTTGA:T	Imputed variant	0.588405869050494	0.000193562730840344	-0.346697746697747
06	92162338	rs71658277	Imputed variant	0.438378688890871	0.000193562730840344	-0.346697746697747
06	92162341	rs57849961:AT	Imputed variant	1.74614123334477	NA	NA
06	92162514	rs9689753	Imputed variant	0.307995303168776	0.000946193894141499	-0.319741100323625
06	92162699	rs9294499	Imputed variant	0.17596474564441	0.00210665394051961	-0.359261251568944
06	92162824	rs9294500	Imputed variant	0.757764615512941	0.00228437498289555	-0.10737579880437
06	92162930	rs115557124	Imputed variant	0.6093629113095	0.000952404560824872	-0.528170594837261
06	92163037	rs112035373	Imputed variant	0.841810439144499	0.00185178460589105	-0.10362473347548
06	92163039	rs200651751:A	Imputed variant	0.743467981128194	NA	NA
06	92163045	rs28447253	Imputed variant	1.2158031769188	0.000593903786798649	-0.0634204005546841
06	92163635	rs58073777	Imputed variant	0.342836012246903	4.04700378615548e-05	-0.0780701754385965
06	92163922	rs59709077	Imputed variant	0.342997714089306	4.04700378615548e-05	-0.0780701754385965
06	92164099	rs4321804	Imputed variant	0.658587573838241	0.00182268855242217	-0.101594221481386
06	92164311	kgp9026133	Omni 2.5M variant	0.37472177832569	4.57017827724394e-08	-0.000831847890671324
06	92164736	rs6901764	Imputed variant	0.34319202573923	4.04700378615548e-05	-0.0780701754385965
06	92164905	rs115868007	Imputed variant	0.489286923929449	0.000153156274000475	0.0310863633011284
06	92164972	rs78815888	Imputed variant	0.632970272417084	0.0013129045261236	0.045440639400371
06	92164986	rs9362875	Omni 2.5M variant	0.142817977990883	0.000180668116732938	-0.0620258813029897
06	92165267	rs116675083	Imputed variant	0.520333823812884	0.000325458342457021	-0.292255892255892
06	92165370	rs145433308	Imputed variant	0.343440616843741	4.04700378615548e-05	-0.0780701754385965
06	92165413	rs137986082	Imputed variant	0.432627554045277	1.09234284731519e-06	-0.02004662004662
06	92165788	rs4707673	Imputed variant	0.733504761653863	0.00182268855242217	-0.101594221481386
06	92165979	kgp12398181	Omni 2.5M variant	0.704456997514217	0.00182268855242217	-0.101594221481386
06	92166029	rs9294501	Imputed variant	0.879988687865834	0.00179611451625588	-0.100960201877633
06	92166128	rs150652927	Imputed variant	0.57226511787958	9.32408690979167e-06	-0.09004329004329
06	92166764	rs9451710	Imputed variant	0.516520746984335	0.000369008450137674	-0.30764163372859
06	92167768	rs9451711	Imputed variant	0.55353120396247	0.00064618212861819	-0.273920552677029
06	92167796	rs185689860	Imputed variant	0.57245666412468	9.32408690979167e-06	-0.09004329004329
06	92168008	rs73753712	Imputed variant	0.324254134184132	0.000120887753766086	-0.144369063772049
06	92168486	rs115572490	Imputed variant	0.440152252001972	5.89294667818566e-05	-0.117071707170717
06	92168487	rs116767566	Imputed variant	0.440152252001972	5.89294667818566e-05	-0.117071707170717
06	92168519	rs149018198	Imputed variant	0.520456678414594	0.00451928225325421	0.248719272467337
06	92168623	rs114833252	Imputed variant	0.344847387417358	4.04700378615548e-05	-0.0780701754385965
06	92168746	rs73753713	Imputed variant	0.181091480561722	0.000921478616505564	-0.283728854813192
06	92168872	rs9444879	Imputed variant	0.560041865147968	0.000624879681461079	-0.270138888888889
06	92169299	rs114615143	Imputed variant	0.530449547989376	0.000346994477367257	-0.3000333000333
06	92169540	rs199613862	Imputed variant	0.415481427971512	7.10982150511049e-06	-0.0335632183908045
06	92169799	rs111589355	Imputed variant	0.425960091275568	3.73516079764345e-06	0.00524866632249183
06	92170010	rs9342279	Omni 2.5M variant	0.744192502770938	0.000553783904671551	-0.314032634032634
06	92170406	rs9451712	Imputed variant	0.711191269543239	0.000624879681461079	-0.270138888888889
06	92170955	6:92170955:C:CT	Imputed variant	0.417446879488546	0.000115247521817638	-0.235636363636364
06	92171191	rs114102138	Imputed variant	0.363634531452145	4.51702623484535e-06	-0.0268518518518517
06	92171219	rs4490641	Imputed variant	0.616172553784398	0.00179611451625588	-0.100960201877633
06	92171294	rs4291077	Imputed variant	0.755934950068427	0.00179611451625588	-0.100960201877633
06	92171326	rs4262163	Imputed variant	0.712595921808853	0.00176975961579417	-0.100325286765965
06	92171413	rs4557492	Imputed variant	0.624260616609862	0.00184948238601289	-0.102227347470476
06	92171602	rs7767518	Imputed variant	0.617202941314093	0.00182268855242217	-0.101594221481386
06	92171632	rs74936356	Imputed variant	0.303289710462624	0.0005515473938528	-0.267850923023337
06	92172046	rs76525231	Imputed variant	0.294167616382386	0.000985458466216085	0.0317006674814327
06	92172110	rs9345138	Imputed variant	0.618834281653276	0.00182268855242217	-0.101594221481386
06	92172280	rs9283811	Imputed variant	0.619388507454668	0.00182268855242217	-0.101594221481386
06	92172434	rs149842208	Imputed variant	0.418682092946394	0.000115247521817638	-0.235636363636364
06	92172619	rs113738984	Imputed variant	0.399700990862631	0.000812942892164002	-0.388509090909091
06	92172627	rs9294502	Imputed variant	0.767683253643707	0.00174362319401544	-0.0996894742477781
06	92172631	rs9294503	Imputed variant	0.778389712485021	0.00176975961579417	-0.100325286765965
06	92173284	rs4277986	Imputed variant	0.622455095331397	0.00182268855242217	-0.101594221481386
06	92173336	kgp12311681	Omni 2.5M variant	0.358691668954976	9.75142518012599e-06	0.00597737676389365
06	92173371	rs114808241	Imputed variant	0.330819958405345	0.000140927137928549	-0.140286298568507
06	92173726	rs4142620	Imputed variant	0.620489628878431	0.00182268855242217	-0.101594221481386
06	92173772	kgp17156397	Omni 2.5M variant	4.51331380005634	2.21366602893934e-05	0.00918048977576262
06	92173956	rs4142619	Imputed variant	1.0503740553199	0.00144679459325645	-0.0919890278407742
06	92173982	rs4142618	Imputed variant	0.132547050779758	9.99379438284143e-05	-0.0467120181405894
06	92173991	rs4142617	Imputed variant	0.407818267412144	1.03752528278022e-05	-0.0125578933439195
06	92174206	rs4142624	Imputed variant	0.734724399450647	0.00179611451625588	-0.100960201877633
06	92175002	rs62419776	Imputed variant	0.351831528610876	1.68885051914648e-05	0.00783536297554991
06	92175073	rs150369498	Imputed variant	0.578207555396018	9.32408690979167e-06	-0.09004329004329
06	92175317	rs10806444	Imputed variant	0.527351798970075	0.000157151532326692	-0.0461787101787101
06	92175571	rs9444880	Imputed variant	0.508908864855371	0.000372280572774905	-0.207913330193123
06	92175644	rs73753718	Imputed variant	0.461267819997396	0.000773106976468506	0.0698429087690833
06	92175976	rs6918030	Imputed variant	0.351536666901821	4.57017827724394e-08	-0.000831847890671324
06	92176202	rs6918571	Imputed variant	0.640170712335943	0.00195886909522243	-0.104750952958964
06	92176265	rs12332894	Imputed variant	0.435953044113599	2.19996433008048e-05	-0.111205073995772
06	92176663	rs10806445	Imputed variant	0.946188611747346	0.000512663353531907	-0.0393993797943527
06	92176785	rs77204959	Imputed variant	0.580106784405061	9.32408690979167e-06	-0.09004329004329
06	92176911	kgp8285647	Omni 2.5M variant	0.62043207218865	0.00198677200838706	-0.105379639087504
06	92177241	rs9451714	Imputed variant	0.631674163493929	0.00198677200838706	-0.105379639087504
06	92177289	rs9451715	Imputed variant	0.356136056378116	0.000615579026277361	-0.257899382171227
06	92177311	rs141902523	Imputed variant	0.671251022333836	6.28428200598394e-05	-0.292255892255892
06	92177341	rs188926625	Imputed variant	0.905897138345007	1.6544618978927e-06	0.00280455985153973
06	92177379	rs113780162	Imputed variant	0.386774417365823	0.00119843469008301	-0.238074525155865
06	92178142	rs139745825	Imputed variant	0.424439120376032	0.000927687710565949	-0.213617658062103
06	92178342	6:92178342:G:A	Imputed variant	0.581814425493795	9.32408690979167e-06	-0.09004329004329
06	92178727	6:92178727:T:C	Imputed variant	0.488460545131936	3.91006463848316e-05	0.0181675148118101
06	92179088	rs7771736	Imputed variant	0.352404440026599	0.000615579026277361	-0.257899382171227
06	92179209	rs139170089	Imputed variant	0.22322106322962	0.000435203086842184	0.0287091913611251
06	92179300	rs9451716	Imputed variant	0.459382577409365	0.000295364173659321	-0.407470049330514
06	92179371	rs147649368	Imputed variant	0.365150605985344	1.06645725324238e-06	-0.0131455399061032
06	92179395	rs142260810	Imputed variant	0.303089880584594	0.000700001534206977	-0.193283761093787
06	92179408	rs9451717	Imputed variant	0.443933195860917	0.000268733387909774	-0.393362193362193
06	92179479	rs4345369	Imputed variant	0.127703350126778	0.000111780145529828	-0.0492989597467209
06	92179480	rs4345370	Imputed variant	0.127680935225976	0.000111780145529828	-0.0492989597467209
06	92179496	rs9359942	Imputed variant	0.392149542993641	0.000215213954241574	-0.0517199418276793
06	92179615	rs138386481	Imputed variant	0.286248926029852	0.000805116644789411	-0.214939309056956
06	92179682	rs9353839	Imputed variant	0.357401180911297	9.75142518012599e-06	0.00597737676389365
06	92179720	rs146139120	Imputed variant	0.666489063691939	2.71341798750474e-05	-0.203787878787879
06	92179730	rs138387065	Imputed variant	0.376105836845859	0.00101133604675135	-0.420936639118457
06	92179762	rs149242602	Imputed variant	0.388701498579308	3.51845509657965e-06	-0.0563411896745228
06	92179818	rs374517369	Imputed variant	0.583401060949651	9.32408690979167e-06	-0.09004329004329
06	92180054	rs189322068	Imputed variant	0.62112407907966	0.000307647564166853	0.0956806057477198
06	92180077	rs4461703	Imputed variant	0.346166394082338	0.000104669538177787	-0.0366229458766771
06	92180148	rs369002505	Imputed variant	0.583787471739098	9.32408690979167e-06	-0.09004329004329
06	92180213	rs73753756	Imputed variant	0.41364413627135	0.000689582404455657	-0.281367521367521
06	92180651	rs10806446	Imputed variant	0.370008477344011	0.000122398154372437	-0.0394901394901393
06	92180699	rs75938742	Imputed variant	0.612297340568714	0.00137088973318039	0.046661423629372
06	92180772	rs144525246	Imputed variant	0.406077943270926	0.00186725745759405	0.0723433310573384
06	92180790	rs79124028	Imputed variant	0.417740875215505	0.000927687710565949	-0.213617658062103
06	92180875	rs369477356:T	Imputed variant	0.452520860623906	NA	NA
06	92181240	rs183131579:A	Imputed variant	0.637843553431089	NA	NA
06	92181240	rs183131579:C	Imputed variant	0.666079319333469	NA	NA
06	92181276	rs12175685:T	Imputed variant	0.525012755222894	NA	NA
06	92181312	6:92181312:T	Imputed variant	0.865098275689545	NA	NA
06	92181490	rs112840394:G	Imputed variant	0.455633179779355	NA	NA
06	92181496	rs9342280:A	Imputed variant	0.288172218506675	NA	NA
06	92181528	rs113233750:G	Imputed variant	0.324524401906233	NA	NA
06	92181550	rs111833154:A	Imputed variant	0.330286154016232	NA	NA
06	92181730	rs73753757	Imputed variant	0.423621395510032	0.0005750865382859	-0.250623885918003
06	92181841	rs57588470	Imputed variant	0.281492723766463	0.00102838590176769	-0.223207686622321
06	92181859	rs117578184	Imputed variant	0.598950516352139	9.32408690979167e-06	-0.09004329004329
06	92181880	rs56246967	Imputed variant	0.415659056007364	0.000927687710565949	-0.213617658062103
06	92182151	rs112463204	Imputed variant	0.371425956749689	0.000275438811451008	-0.198780255384029
06	92182456	rs7763111	Imputed variant	0.288400838198859	0.000805116644789411	-0.214939309056956
06	92182567	rs58651305	Imputed variant	0.615089845698874	0.000542401536556751	-0.254609929078014
06	92182585	rs56394366	Imputed variant	0.36751637458226	0.00122044790952848	-0.239892963043321
06	92182700	rs58744167	Imputed variant	0.413477870630475	0.000927687710565949	-0.213617658062103
06	92182712	6:92182712:T:A	Imputed variant	0.547101972140319	2.21366602893934e-05	0.00918048977576262
06	92182716	rs57608891	Imputed variant	0.304577838384094	0.000104669538177787	-0.0366229458766771
06	92182952	rs73753758	Imputed variant	0.412817602899346	0.000927687710565949	-0.213617658062103
06	92182972	rs73753759	Imputed variant	0.412731756409948	0.000927687710565949	-0.213617658062103
06	92183138	rs73753760	Imputed variant	0.368897801303795	0.00109088128726331	-0.228850245799398
06	92183309	rs375535432	Imputed variant	0.587319031055851	9.32408690979167e-06	-0.09004329004329
06	92183558	rs73753761	Imputed variant	0.411195058213026	0.000927687710565949	-0.213617658062103
06	92184143	rs188864473	Imputed variant	0.549477717537305	4.97234017805947e-05	0.0165526587506453
06	92184362	rs73753762	Imputed variant	0.33709291887793	0.00012507139515582	-0.139230139230139
06	92184463	rs73753763	Imputed variant	0.366055575307301	0.00109088128726331	-0.228850245799398
06	92184507	kgp3622854	Omni 2.5M variant	0.365762522779597	0.00124010151017055	0.0400301814860411
06	92184882	rs112118700:G	Imputed variant	0.412531485468267	NA	NA
06	92184987	rs13208509	Omni 2.5M variant	0.407230818425717	0.000570469167633456	0.0307100861606628
06	92185196	rs78965076	Imputed variant	0.406898382517556	0.000927687710565949	-0.213617658062103
06	92185209	rs143748002	Imputed variant	0.406892025975713	0.000927687710565949	-0.213617658062103
06	92185518	rs9353840	Imputed variant	0.133178385565679	0.000195804799308711	-0.0653162055335968
06	92185572	rs78105772	Imputed variant	0.405914029195175	0.000927687710565949	-0.213617658062103
06	92185598	rs111539831:T	Imputed variant	0.412253028398662	NA	NA
06	92185638	rs180925256	Imputed variant	0.589877259509568	9.32408690979167e-06	-0.09004329004329
06	92185657	rs76644833	Imputed variant	0.230194582652287	0.000647723137589666	0.0256174144546238
06	92185737	rs139466386	Imputed variant	0.552122911650953	0.000322697118901873	-0.420936639118457
06	92185831	rs77932864	Imputed variant	1.24259503466396	0.000114217664841691	0.0504646360351058
06	92185923	rs146574550	Imputed variant	0.671273974005545	6.28428200598394e-05	-0.292255892255892
06	92185948	rs190512687	Imputed variant	0.457671936424045	0.000159641988149052	-0.420936639118457
06	92185991	rs9444881	Imputed variant	0.444198854338999	0.000268733387909774	-0.393362193362193
06	92186058	rs115197292	Imputed variant	0.695977521503364	0.000463485313944687	0.0440052117904467
06	92186153	rs186959101	Imputed variant	0.62112407907966	0.000307647564166853	0.0956806057477198
06	92186239	rs7746254	Imputed variant	0.340616449743462	0.000615579026277361	-0.257899382171227
06	92186437	rs7746569	Imputed variant	0.360526545136437	0.00124262697182439	-0.241702741702742
06	92186471	kgp6295981	Omni 2.5M variant	0.509263581720466	0.00043911616789074	-0.200456447318372
06	92186472	rs150240395	Imputed variant	0.55031984961043	4.97234017805947e-05	0.0165526587506453
06	92186609	rs149011708	Imputed variant	0.591334973914046	9.32408690979167e-06	-0.09004329004329
06	92186738	rs147983431	Imputed variant	0.590830564276462	9.32408690979167e-06	-0.09004329004329
06	92187212	rs138708757	Imputed variant	0.590850186783504	9.32408690979167e-06	-0.09004329004329
06	92187280	rs73753765	Imputed variant	0.40356172046987	0.000869380501814462	-0.207749133122267
06	92187409	rs60276901	Imputed variant	0.243110679192935	0.000626346922027852	0.026161773743677
06	92187445	rs73753766	Imputed variant	0.241830996793714	0.000767117292027346	-0.210516431924883
06	92187981	rs58264019	Imputed variant	0.399150042115955	0.000947477575441927	-0.215554560382147
06	92187985	rs7757034	Imputed variant	0.353898919104888	0.000189665905338792	-0.0492989597467208
06	92188088	rs59741796	Imputed variant	0.404033324425834	0.000947477575441927	-0.215554560382147
06	92188287	rs113310330	Imputed variant	0.419538125595619	4.28728782269949e-07	-0.0200466200466199
06	92188646	rs10085176	Imputed variant	0.403332568611565	0.000869380501814462	-0.207749133122267
06	92188834	rs73753794	Imputed variant	0.678784598746283	0.000850301685958008	-0.205773445174941
06	92188994	kgp17514293	Omni 2.5M variant	0.537972446051898	0.000869380501814462	-0.207749133122267
06	92189063	rs9353841	Imputed variant	0.651483438770188	0.00224784666883924	-0.112456016889514
06	92189143	rs60275037	Imputed variant	0.451523205273026	0.000812684560254923	-0.201792359687097
06	92189178	rs7762666	Imputed variant	0.453040703165642	0.000831402749990435	-0.203787878787879
06	92189280	rs80063336	Imputed variant	0.219478462737771	4.55593566030327e-05	-0.0618275781066479
06	92190076	rs73753796	Imputed variant	0.306714023811477	0.000413569044671347	0.0332041960763502
06	92190159	rs73753797	Imputed variant	0.315680797666067	0.000413569044671347	0.0332041960763502
06	92190311	rs114618214	Imputed variant	0.763171188622037	9.25539180572738e-05	0.0233350542075374
06	92190375	rs75008760	Imputed variant	0.706535115037717	0.000567967015397625	0.0290465451186045
06	92190410	rs4130902	Omni 2.5M variant	0.250228654878902	0.00030063731889611	0.121421107628005
06	92190526	rs73753798	Imputed variant	0.343178825731406	0.000472219195654586	0.0310863633011284
06	92190535	rs9294505	Imputed variant	0.658459581929061	0.000456774231593715	-0.197518492006681
06	92190617	rs145751138	Imputed variant	0.408163412444809	6.90448070193495e-05	0.0134697517247853
06	92190651	rs6924108	Omni 2.5M variant	0.156965454736645	1.99865258309651e-06	0.00408646727864986
06	92190725	rs138619501	Imputed variant	0.676597046970362	0.000187550413474669	-0.446113306982872
06	92190746	rs190410952	Imputed variant	1.75220319318695	4.28728782269949e-07	-0.0200466200466199
06	92190890	rs6906083	Omni 2.5M variant	0.300991492118707	4.20714327364724e-05	0.00996709956709957
06	92191444	rs183281926	Imputed variant	0.576698435937707	0.000114217664841691	0.0504646360351058
06	92191633	rs80001552	Imputed variant	0.335989863403498	0.000991083236229908	-0.393362193362193
06	92192287	6:92192287:G:T	Imputed variant	0.674048796173962	2.80125783481488e-05	-0.150707070707071
06	92192431	rs7770773	Imputed variant	0.154678210813675	0.000369711636817506	0.0803514434283667
06	92192850	rs78694967	Imputed variant	0.57461553419215	0.000570469167633456	0.0307100861606628
06	92192921	rs148571638	Imputed variant	0.368934852958712	0.00288009933909861	0.0898462870751245
06	92192988	rs4133342	Imputed variant	0.15536885062062	0.000369711636817506	0.0803514434283667
06	92193119	rs142910644	Imputed variant	0.495455384472377	1.3905621067888e-05	-0.150707070707071
06	92193153	rs74933386	Imputed variant	0.330283707505191	0.000908080651655453	-0.380723905723906
06	92193697	rs9451719	Imputed variant	1.41311609827098	0.000186011792816327	-0.106007442849548
06	92194286	rs144898179	Imputed variant	0.374504503011662	0.000267791366804515	0.0189943211151265
06	92194331	rs9362877	Imputed variant	0.140584485813967	0.00033013015370874	0.0743000943692988
06	92194335	rs9345141	Imputed variant	0.139718341646454	0.000320070415962958	0.0732311568339284
06	92194505	rs111231659:G	Imputed variant	0.35822750710621	NA	NA
06	92194648	rs9342282	Imputed variant	0.149080671423356	0.000320070415962958	0.0732311568339284
06	92194745	rs79327076	Imputed variant	0.279130211273245	0.000341693536296761	-0.218442089607734
06	92194772	rs56832879	Imputed variant	0.362669280065561	5.44293016919856e-06	0.00258890339822041
06	92194948	rs9351269	Omni 2.5M variant	0.14212750912055	0.000461577024343429	0.08794177339212
06	92195169	rs9345142	Imputed variant	0.373105302162807	1.47415710758605e-05	-0.00506098671035859
06	92195585	rs76773509	Imputed variant	0.276340555191158	0.000376926300379002	-0.22791551882461
06	92195648	rs149093101	Imputed variant	0.775613488104524	1.12047845601304e-05	0.0134697517247853
06	92195668	rs191921294	Imputed variant	0.55636557562376	4.63078454284194e-06	-0.09004329004329
06	92195753	rs4354123	Imputed variant	0.395751238090687	0.000126676010884608	-0.026175584896919
06	92196342	rs9451720	Imputed variant	0.395515857619546	0.000819018502061222	-0.329505582137161
06	92196368	rs4142623	Imputed variant	0.408329418673178	0.000127409574263031	-0.0269769834126269
06	92196398	rs4518467	Imputed variant	0.677596751680823	0.000486631026136168	0.131853381517811
06	92196425	rs4142622	Imputed variant	0.383573340724787	0.000217764865640515	-0.0343574830362034
06	92196469	rs4142621	Imputed variant	0.382074129724554	0.000217764865640515	-0.0343574830362034
06	92196691	kgp20532	Omni 2.5M variant	0.181027597842613	0.000428419739707103	-0.0318060606060604
06	92196978	rs7738413	Imputed variant	0.32793745685923	1.16948641668241e-05	-0.00451730418943526
06	92197164	rs11429663:CT	Imputed variant	0.267156144651233	NA	NA
06	92197269	rs148309026	Imputed variant	0.507090064223914	6.14062498285851e-05	0.0233350542075374
06	92197376	rs112573435	Imputed variant	0.490959022278573	0.000840471830608504	-0.393362193362193
06	92197379	rs115875809	Imputed variant	1.30878248833005	4.28728782269949e-07	-0.0200466200466199
06	92197478	rs150857992	Imputed variant	0.522840994847084	7.89984904144024e-05	0.0181675148118101
06	92198185	rs113912603	Imputed variant	0.446840442606277	0.00130153318451122	0.061960221555262
06	92198286	rs76116460	Imputed variant	0.211015421532285	0.000713699643854657	0.0449214697148582
06	92198376	rs11961741	Imputed variant	0.347448189103921	0.00209050706067945	-0.536749311294766
06	92198392	rs73512111	Imputed variant	0.51976776940039	0.00067758090374814	0.0384452010482084
06	92198788	rs140871388	Imputed variant	0.447898657870332	3.73516079764345e-06	0.00524866632249183
06	92198844	rs59649453	Imputed variant	0.351315806321291	0.000442376116187361	-0.286593939393939
06	92198918	rs115486164	Imputed variant	0.459623276971782	1.31923066006782e-06	-0.02004662004662
06	92199019	rs7749670	Imputed variant	0.368431960543736	0.00232807351511385	0.0570949107690322
06	92199094	6:92199094:A	Imputed variant	0.721593586813132	NA	NA
06	92199140	rs35176055	Imputed variant	0.454830293682254	0.00249751318427719	0.104723799690243
06	92199155	rs147954655	Imputed variant	0.398705780738256	0.00396531973151339	0.112122776552307
06	92199167	rs148836894	Imputed variant	0.550380799181134	0.000217196354154607	0.032133837502965
06	92199313	rs113780790	Imputed variant	0.676410869737493	0.000187550413474669	-0.446113306982872
06	92199484	rs114612738	Imputed variant	0.351716750820308	0.0009811708847857	-0.446113306982872
06	92199926	rs150966856	Imputed variant	0.47207035042222	0.000412569895552626	0.056362371215012
06	92199949	rs11758830	Imputed variant	0.275957699208597	0.00318101421382258	0.108242424242424
06	92200000	rs186306395	Imputed variant	0.676799691945657	0.000477060981146187	-0.601893939393939
06	92200023	rs116017307	Imputed variant	0.490526130193217	1.07860890978286e-05	-0.034894398530762
06	92200529	rs73512116	Imputed variant	0.609528320730059	3.73516079764345e-06	0.00524866632249183
06	92200553	rs9362878	Omni 2.5M variant	0.23294075705123	0.000914108437029243	0.140391771970719
06	92200719	6:92200719:G:A	Imputed variant	0.630750646587169	0.000775267325705263	0.186112545172948
06	92200827	rs145606195	Imputed variant	0.750712354701499	0.000159641988149052	-0.420936639118457
06	92201070	rs9342283	Imputed variant	0.568157900933761	0.000793196972205622	0.0892401508465058
06	92201243	kgp433332	Omni 2.5M variant	0.937542076385061	6.00759088953628e-05	0.0130924860670573
06	92201349	6:92201349:A:T	Imputed variant	0.635705557564621	3.73516079764345e-06	0.00524866632249183
06	92201430	rs59227222	Imputed variant	0.975641322077918	2.71189145511189e-05	0.00567328602949348
06	92201469	rs58251096	Imputed variant	0.305196094989558	0.000625582190844979	-0.311384111384111
06	92201719	rs4421172	Imputed variant	0.357310089753647	4.62723711330057e-09	0.000831847890674157
06	92202767	rs7738395	Imputed variant	0.557947165715732	3.42932601762558e-07	0.0047348484848488
06	92202825	rs116458435	Imputed variant	0.632923622481435	1.6544618978927e-06	0.00280455985153973
06	92202955	rs13193942	Imputed variant	0.200540102975743	0.000931195238974067	0.141550273625745
06	92202961	rs13193845	Imputed variant	0.989081279102819	0.00146125195858389	0.0576039996739396
06	92203490	rs143281114	Imputed variant	0.571785744963921	0.00186917619431388	0.108599454237038
06	92203591	rs189093613	Imputed variant	0.627522495716452	4.36256694511046e-05	-0.250623885918004
06	92203860	rs146693460	Imputed variant	0.837454306124019	6.09243753409849e-05	0.015764008116123
06	92203924	rs13198150	Imputed variant	0.789304110560213	0.00044231801906239	0.032133837502965
06	92203981	rs34116264	Imputed variant	1.33416721421957	0.00138737923294903	0.0557496195080088
06	92204123	rs73512125	Imputed variant	0.542149406435764	1.09458810858569e-05	0.00918048977576262
06	92204343	rs116056470	Imputed variant	0.5016046290594	0.000577879818306949	0.0698429087690833
06	92204533	rs6454859	Imputed variant	0.13675473670588	0.000106741019635114	-0.0665099268547542
06	92204602	rs6454860	Imputed variant	0.136919649232353	0.000106741019635114	-0.0665099268547542
06	92204865	rs7752822	Imputed variant	0.384275501632671	0.000775979645124314	-0.273631047315258
06	92204947	rs6939008	Imputed variant	0.297913573965871	1.73554780022133e-07	-0.00731995277449812
06	92205249	rs11962951	Imputed variant	0.455750566750385	0.00213007419163492	-0.57250355908074
06	92205282	rs145431418	Imputed variant	0.347568664193716	2.43726869284751e-05	-0.0678492239467849
06	92205361	kgp5354323	Omni 2.5M variant	0.194439259379662	0.000834810746943256	0.0657195671589092
06	92205382	kgp3770244	Omni 2.5M variant	0.366231625639891	5.39628265162323e-05	0.0506701631701641
06	92205518	rs138152389	Imputed variant	0.6798662466532	7.80099424736405e-06	-0.0678492239467847
06	92205541	rs66825254	Imputed variant	0.102757789555747	0.000268639726559892	-0.10105083088954
06	92205623	rs12195329	Imputed variant	0.25947604594979	0.000227247971804423	0.108902496467264
06	92205868	6:92205868:C:A	Imputed variant	0.882377727910151	0.000246604896419258	-0.490424242424242
06	92206068	rs12525530	Imputed variant	0.346890792342591	2.43726869284751e-05	-0.0678492239467849
06	92206279	rs115765567	Imputed variant	0.455721637410112	0.00213007419163492	-0.57250355908074
06	92206841	rs144025746	Imputed variant	0.424282986986894	6.81616701577911e-06	-0.049298959746721
06	92207127	rs201664535	Imputed variant	0.495039717570451	0.00067897481703257	0.0775942178626742
06	92207302	rs151220998	Imputed variant	0.402476681389102	3.27750092621897e-05	0.0100082420817144
06	92207365	rs116149840	Imputed variant	0.88391916222116	0.000212884619967215	0.0278566511787988
06	92207422	rs9451722	Imputed variant	0.106985558224273	0.000209936559795836	-0.09004329004329
06	92207467	rs142359108	Imputed variant	0.885750678440706	0.000212884619967215	0.0278566511787988
06	92207472	rs146343339	Imputed variant	0.394357384047952	0.00129874663589236	-0.650975508509755
06	92207681	kgp16895649	Omni 2.5M variant	0.97497754832541	0.000212884619967215	0.0278566511787988
06	92207894	rs138278240	Imputed variant	0.938128623658838	0.000153156274000475	0.0310863633011284
06	92208033	rs114233562	Imputed variant	0.457876055548155	0.00213007419163492	-0.57250355908074
06	92208127	rs9353843	Omni 2.5M variant	0.132121759628947	0.00148667513631862	0.171289424860854
06	92208205	rs67857802:C	Imputed variant	0.0958604103559767	NA	NA
06	92208353	rs144404680	Imputed variant	0.40447283526207	0.00346009898751686	0.101917291225322
06	92208573	rs35679509:A	Imputed variant	0.166319692782699	NA	NA
06	92208589	rs142208874	Imputed variant	0.906696113584523	0.00018290471099283	0.0255497139485634
06	92208802	rs139044200	Imputed variant	1.01424836101461	0.00032169918921003	0.0353926461309012
06	92208884	rs16884411	Omni 2.5M variant	0.22869078233478	1.74583440977679e-05	0.0065223556101711
06	92208961	rs142567747	Imputed variant	0.668853094865616	0.000172769423210365	0.0424853472622916
06	92208995	rs9359945	Omni 2.5M variant	0.677062053351076	2.18177646684618e-06	-0.0153125457473282
06	92209086	rs11357766	Imputed variant	0.286936808585103	0.000254738574883246	0.104042624042625
06	92209321	rs139593715	Imputed variant	1.03257093566432	0.00032169918921003	0.0353926461309012
06	92209357	rs4263558	Imputed variant	0.312087361664962	0.00116683552871827	0.03981213407965
06	92209363	rs9362880	Imputed variant	0.621879836207143	2.18177646684618e-06	-0.0153125457473282
06	92209438	rs113422141	Imputed variant	0.67094649887107	0.000127012520576782	0.0353926461309012
06	92209485	rs34822346	Imputed variant	0.193142010461942	8.2841472516522e-09	0.000329248216572256
06	92209537	rs4296870	Imputed variant	0.282511000274819	0.000234415803465692	0.100086962338619
06	92209570	kgp6760565	Omni 2.5M variant	0.262213019927035	0.00155645898639539	0.0840409370752379
06	92209593	rs9342285	Imputed variant	0.864107347928194	0.000616075695157338	0.0294441484638608
06	92209603	rs4379265	Imputed variant	0.20638917641321	0.0029133002611303	0.207205098192223
06	92209827	rs11967519	Imputed variant	0.381632756537152	0.00213007419163492	-0.57250355908074
06	92209878	rs147878165	Imputed variant	0.466164397236226	4.95518678755765e-06	0.0031455979637656
06	92210125	rs9351270	Imputed variant	0.151451740125916	0.00135729949792314	0.0814587927795475
06	92210128	rs4400194	Imputed variant	0.301216954913881	0.00116683552871827	0.03981213407965
06	92210382	rs141061490	Imputed variant	0.742722328356997	3.27211387029679e-06	-0.0385363064608347
06	92210391	rs4385282	Omni 2.5M variant	0.285419427406477	0.00113134343926579	0.0393022095624326
06	92210455	rs190964258	Imputed variant	0.815060265335679	6.47145626751638e-07	-0.02004662004662
06	92210525	6:92210525:T	Imputed variant	0.380467749360339	NA	NA
06	92210535	rs9353844	Imputed variant	0.242287649905788	0.00153052131862521	0.0834363436343635
06	92210672	rs9362881	Imputed variant	0.165035337183863	0.000576664827490834	0.056341189674523
06	92210746	6:92210746:C	Imputed variant	0.229482414423999	NA	NA
06	92210746	rs71941682:C	Imputed variant	0.110370576157119	NA	NA
06	92210822	6:92210822:T:TCCTC	Imputed variant	0.476915009800892	0.000203965320162977	0.0206882657365552
06	92210830	rs76272646	Imputed variant	0.289795166520094	0.00113134343926579	0.0393022095624326
06	92210872	rs113175584	Imputed variant	0.609839000808158	1.09458810858569e-05	0.00918048977576262
06	92210945	rs79817979	Imputed variant	0.299328177583963	0.00116683552871827	0.03981213407965
06	92211112	kgp97115	Omni 2.5M variant	0.252697731318243	0.000171726036543758	0.0277830940988836
06	92211164	rs112875712	Imputed variant	0.632906562562956	1.09458810858569e-05	0.00918048977576262
06	92211345	kgp17422059	Omni 2.5M variant	0.909773852810446	0.000579950994613244	0.0504646360351058
06	92211352	rs72929720	Imputed variant	0.715323622942973	0.000969656427912241	0.0698429087690833
06	92211667	6:92211667:A	Imputed variant	0.326676143963475	NA	NA
06	92211724	rs148634044	Imputed variant	0.41659767038247	2.66813981545831e-05	-0.106007442849548
06	92211768	rs73512143	Imputed variant	0.343519625896784	0.0001110930308525	-0.203787878787879
06	92211859	rs114279186	Imputed variant	0.54236651907762	0.000408277455257321	-0.575353535353535
06	92211891	rs16884416	Imputed variant	0.178390108575458	5.06033568834878e-05	-0.0432866211522337
06	92211910	rs73512145	Imputed variant	0.475467251852484	3.39717803507481e-05	0.0134697517247853
06	92212050	rs10944537	Imputed variant	0.152688585799568	4.27963571905207e-06	-0.013542504692947
06	92212246	kgp16976021	Omni 2.5M variant	0.510501067123607	0.000120405843139131	0.0270770654940986
06	92212319	rs147639293	Imputed variant	0.989195216687196	7.89984904144024e-05	0.0181675148118101
06	92212414	rs16884421	Imputed variant	0.218788873543544	0.00107324857646544	-0.350030921459493
06	92212415	rs78744846	Imputed variant	0.371778282188306	0.00184098671539364	-0.548248441865463
06	92212449	rs11307860:C	Imputed variant	0.225941101710387	NA	NA
06	92212457	6:92212457:T	Imputed variant	1.06065690029183	NA	NA
06	92212459	rs200868393:T	Imputed variant	3.88793146712694	NA	NA
06	92212461	rs9451724:A	Imputed variant	0.171432576873099	NA	NA
06	92212559	rs72929723	Imputed variant	0.3380719395772	0.00224267585451229	0.123505817878559
06	92213245	rs10455528	Imputed variant	0.215307688384304	0.000339665064122669	-0.123436196830692
06	92213305	rs141700178	Imputed variant	0.226909902363287	0.000806349625772739	0.0377469274020998
06	92213400	rs4416650	Imputed variant	0.232413252649111	0.000535471559109512	-0.161064301552106
06	92213410	rs75489365	Imputed variant	0.418529781705305	3.15059265911285e-05	-0.102859581732821
06	92213477	rs140658845	Imputed variant	1.36561668580298	0.000120405843139131	0.0270770654940986
06	92213810	rs74331715	Imputed variant	0.246314008017173	0.00073402129829044	-0.288663282571912
06	92213992	rs7773469	Imputed variant	0.448772711067481	6.91302560254612e-05	0.0198344630039802
06	92213994	rs115624576	Imputed variant	0.548631082134061	0.000794943107583847	0.0861614542292748
06	92214060	kgp9356866	Omni 2.5M variant	0.325063252031003	0.00224267585451229	0.123505817878559
06	92214128	rs9362883	Imputed variant	0.183738727685	0.000159942073574044	-0.0820960698689955
06	92214152	rs12111233	Imputed variant	0.236789271610299	0.000177379526115236	-0.128930328930329
06	92214213	rs150092020	Imputed variant	0.510809170197114	0.000133046593084671	-0.250623885918003
06	92214481	rs4422587	Omni 2.5M variant	0.24064419999375	0.00073402129829044	-0.288663282571912
06	92214541	rs182679097	Imputed variant	1.45366693841819	0.000309206364245312	-0.528170594837261
06	92215214	rs4401636	Imputed variant	0.328848831796907	6.30228004931188e-05	0.0131455399061033
06	92215294	6:92215294:<INS:ME:ALU>	Imputed variant	0.589697351205855	NA	NA
06	92215367	rs4616968	Imputed variant	0.152191793211144	0.00102693426341779	-0.0978074257937739
06	92215448	rs116721320	Imputed variant	0.256227530760736	0.00175431662734238	-0.457898130238556
06	92215745	rs146814199	Imputed variant	0.465621147990959	7.61295474588793e-07	0.00163138874548272
06	92216163	rs58635728	Imputed variant	0.248581234543067	0.000995919077732199	-0.326282051282051
06	92216558	kgp658443	Omni 2.5M variant	0.209840663333725	0.000581027433222501	-0.178103616813294
06	92216630	rs7746740	Imputed variant	0.190209477779631	0.000147700644267927	0.0157813169782702
06	92216700	kgp17280220	Omni 2.5M variant	0.429218037574444	7.12968195840114e-06	-0.0563411896745228
06	92216893	rs11415207:GGT	Imputed variant	0.677085605432816	NA	NA
06	92216893	rs11415207:GT	Imputed variant	0.144511912059268	NA	NA
06	92217023	rs6913845	Imputed variant	0.3291393996307	0.000585823527633047	0.0312247954833506
06	92217025	rs7771445	Imputed variant	0.129435344650232	0.000663053737553039	-0.123272046305754
06	92217125	rs6454861	Imputed variant	0.159233995359113	0.000379539621836319	-0.0452085041953189
06	92217405	kgp3658890	Omni 2.5M variant	0.217904933040971	0.000507713900191681	-0.164081762506959
06	92217580	rs34321951:C	Imputed variant	0.140105632841762	NA	NA
06	92217702	rs112170423	Imputed variant	0.353801972778863	0.00245658464566091	0.131853381517811
06	92217705	rs113059453	Imputed variant	0.193247388772431	5.89595033692981e-05	0.00992753623188406
06	92217724	rs111426523	Imputed variant	0.312420600414214	0.000154538960203745	0.014820202020202
06	92217765	6:92217765:G:C	Imputed variant	1.2704350669634	5.45425628225413e-05	-0.169169960474308
06	92217925	rs116644492	Imputed variant	0.602240796456201	0.000412569895552626	0.056362371215012
06	92218338	rs9351271	Imputed variant	0.36092322869011	0.00048047180287572	0.0285865187825972
06	92218552	rs7757602	Imputed variant	0.737396882520859	2.21366602893934e-05	0.00918048977576262
06	92218756	rs77799480	Imputed variant	0.326006783698268	0.000220164805980563	-0.164629905613512
06	92219164	rs4463229	Imputed variant	0.199343125051017	0.0012662354995316	-0.233933994735776
06	92219783	rs187136665	Imputed variant	0.842174643024396	0.000402323413590289	0.0463540933339591
06	92219962	rs77976991	Imputed variant	0.194999129537293	0.0012442599782727	-0.232224025974026
06	92219969	rs116751119	Imputed variant	0.737636779427345	2.21366602893934e-05	0.00918048977576262
06	92220347	rs12189953	Imputed variant	0.233665802857108	0.000717767297877748	-0.195406698564593
06	92220489	rs12203583	Imputed variant	0.156566478869314	0.00134719839675645	-0.142407791267726
06	92220838	rs374809439	Imputed variant	0.547430048461473	0.000277511109170818	-0.51002331002331
06	92221014	rs145865401	Imputed variant	0.393501564052635	4.43370758826916e-05	0.00977026329375323
06	92221054	rs74884671	Imputed variant	0.235759769413942	2.17867614547234e-05	-0.0445454545454546
06	92221055	rs113846054	Imputed variant	0.327030773181475	0.000220164805980563	-0.164629905613512
06	92221558	rs4707675	Omni 2.5M variant	0.246463921308191	0.000492608357622014	-0.161881977671451
06	92221634	rs4235849	Imputed variant	0.142589698047634	0.000528220640702643	-0.0533922558922557
06	92222139	rs9444882	Imputed variant	0.219715722340224	3.92744194131018e-05	-0.0482061999303377
06	92222146	rs145826762	Imputed variant	0.523586132471836	0.00948136606701798	0.199031393662266
06	92222150	rs148256825	Imputed variant	1.42821754261024	0.000277511109170818	-0.51002331002331
06	92222281	rs141256511	Imputed variant	0.560011379108966	0.000794943107583847	0.0861614542292748
06	92222878	rs72929738	Imputed variant	0.191919100544749	4.64517440220532e-05	0.00885019949220167
06	92223079	rs113950457	Imputed variant	0.323208092377354	0.00023386758949561	-0.169169960474308
06	92223098	rs72929739	Imputed variant	0.344432760879474	0.00371591263286905	0.155968565364539
06	92223163	rs12665796	Imputed variant	0.563047439792725	0.000975588204404917	0.131853381517811
06	92223204	rs17554698	Imputed variant	0.192737263230774	4.07838048297284e-05	0.00831065142442388
06	92223319	kgp17124343	Omni 2.5M variant	0.360006482389903	0.00023386758949561	-0.169169960474308
06	92223638	rs141877729	Imputed variant	0.379616885597573	5.54575140352335e-05	0.0102174542029989
06	92223659	6:92223659:TA:T	Imputed variant	1.30904278080251	0.000120405843139131	0.0270770654940986
06	92223707	rs113458626	Imputed variant	0.393832999976532	0.000139463606015189	-0.128357256778309
06	92223708	rs9451725	Imputed variant	0.256686993815279	8.81352580092119e-05	0.0129965957304087
06	92223871	rs189915863	Imputed variant	0.465510028457286	3.24493835147983e-06	0.00340311653830351
06	92224063	rs116643259	Imputed variant	0.231730517090955	2.17867614547234e-05	-0.0445454545454546
06	92224243	rs16884430	Imputed variant	0.209566562870872	0.00124339920841648	-0.246932377966861
06	92224244	6:92224244:G:A	Imputed variant	0.387291639630772	0.000373832107996679	-0.217132216014898
06	92224496	rs12529119	Omni 2.5M variant	0.190609253112564	5.25090130954113e-05	0.00938916077578394
06	92224769	rs73512161	Imputed variant	0.514272748638063	5.17009052081717e-08	0.000489090563269302
06	92225075	rs6930359	Imputed variant	0.316827668793877	0.00023386758949561	-0.169169960474308
06	92225327	rs111986882	Imputed variant	0.315742265898616	0.00023386758949561	-0.169169960474308
06	92225458	rs35230539	Imputed variant	0.353097179287857	0.000655038603296795	0.0328008939722606
06	92225686	rs10944538	Imputed variant	0.356754137777914	0.000631454327099376	0.0322760979299232
06	92225731	rs114365581	Imputed variant	0.353311036603723	0.000293077016122379	-0.214694894146949
06	92225733	rs17554782	Imputed variant	0.195791188932575	4.64517440220532e-05	0.00885019949220167
06	92225783	rs13213496:A	Imputed variant	0.193568962376131	NA	NA
06	92225783	rs13213496:G	Imputed variant	0.242373572285224	NA	NA
06	92225938	rs188022785	Imputed variant	0.530048278667552	0.000794614490439767	0.0614631151543903
06	92226019	rs79015882	Imputed variant	0.171064246409438	0.00122244646368992	-0.230506406345332
06	92226098	rs9345143	Imputed variant	0.142176371462999	0.000379539621836319	-0.0452085041953189
06	92226127	rs115530297	Imputed variant	0.750748913124005	2.21366602893934e-05	0.00918048977576262
06	92226181	rs147203374	Imputed variant	2.19497556224846	0.00102653028090733	0.0581428195712101
06	92226267	rs79126887	Imputed variant	0.25602797151708	0.00133114985468413	-0.396555023923445
06	92226306	rs16884433	Omni 2.5M variant	0.204197244020861	0.0012210073200451	-0.245072951739618
06	92226407	rs17554851	Imputed variant	0.347664662546826	0.00224267585451229	0.123505817878559
06	92226417	rs13217346	Imputed variant	0.228713797414378	0.000538521585748429	-0.16844687079674
06	92226609	rs17554906	Imputed variant	0.240273212075506	0.000538521585748429	-0.16844687079674
06	92226787	rs17554927	Imputed variant	0.350323991710563	0.00371591263286905	0.155968565364539
06	92226884	rs115727731	Imputed variant	0.509042613162983	0.000577879818306949	0.0698429087690833
06	92227106	rs73756205	Imputed variant	0.791488691569716	1.92874538038242e-09	4.75714761429171e-05
06	92227134	rs114735486	Imputed variant	0.229102384348984	2.17867614547234e-05	-0.0445454545454546
06	92227399	rs72929749	Imputed variant	0.348185663933244	0.00224267585451229	0.123505817878559
06	92227527	rs9345144	Imputed variant	0.157680938518743	0.0003374320376796	-0.0404760449145115
06	92227751	rs114085664	Imputed variant	0.56086738627017	5.63528373971668e-06	0.00524866632249184
06	92227834	rs6415031	Imputed variant	0.205221336801819	0.00132882801989318	-0.0478467159318223
06	92228189	rs12660519	Imputed variant	0.499181760249967	0.000776375847958671	0.112122776552307
06	92228623	rs12660569	Imputed variant	0.162933564002014	0.00131067012686752	-0.237331183229188
06	92228746	6:92228746:G:GT	Imputed variant	0.29689925789601	0.000193822250611806	-0.155399296835761
06	92229246	rs114091774	Imputed variant	0.24421898824165	4.2377040442323e-05	-0.0678492239467849
06	92229363	6:92229363:TTC:T	Imputed variant	0.796480888227191	4.97234017805947e-05	0.0165526587506453
06	92229448	rs57572257	Imputed variant	0.135267091361283	0.000382817817541705	-0.0472675472675472
06	92229590	rs6913021	Omni 2.5M variant	0.206907965276631	0.000199242841482242	0.049858744461296
06	92229706	rs10556935:C	Imputed variant	93.2078138881301	NA	NA
06	92230035	rs6454862	Imputed variant	0.611956442669662	5.63528373971668e-06	0.00524866632249184
06	92230121	rs115892503	Imputed variant	0.243523607682012	4.2377040442323e-05	-0.0678492239467849
06	92230124	rs4706393	Imputed variant	0.998822579889208	0.00167901012328249	0.0799533119346367
06	92230317	rs148392332	Imputed variant	0.568585929132049	0.000928257141785591	0.0956806057477199
06	92230384	rs12198886	Imputed variant	0.239825546273423	0.000334253018048637	-0.132920831350151
06	92230388	rs146861264	Imputed variant	0.223676859281615	0.000921671787703938	-0.316422764227642
06	92230722	rs115213083:T	Imputed variant	0.241109420957876	NA	NA
06	92231067	rs72929765	Imputed variant	0.345797476401937	0.00224267585451229	0.123505817878559
06	92231218	kgp5792184	Omni 2.5M variant	0.156037695686978	0.0012442599782727	-0.232224025974026
06	92231504	rs77567061	Imputed variant	0.456587691334767	3.24493835147983e-06	0.00340311653830351
06	92231726	rs6935827	Imputed variant	0.780265521908124	1.38134803257467e-05	0.00717275014004988
06	92232086	rs6941302	Imputed variant	0.288033685353484	0.00123648560546884	0.0475219484565279
06	92232169	rs150364825	Imputed variant	0.598224066949325	0.0011053659406569	0.0884460505937016
06	92232378	rs116520188	Imputed variant	0.239359645478074	5.49623749835015e-05	-0.0768555116381202
06	92232720	rs6454863	Imputed variant	0.42491260799644	0.000110425313534781	0.0375805771432013
06	92232753	rs72929767	Imputed variant	0.340438597756788	0.00224267585451229	0.123505817878559
06	92232863	rs368140061	Imputed variant	0.517911938856522	0.000309206364245312	-0.528170594837261
06	92233264	rs9353845	Imputed variant	0.42841488802724	0.000104669538177788	0.0366229458766773
06	92233270	rs4706394	Imputed variant	0.175990120127089	0.000304969371205444	-0.124774462179042
06	92233283	rs192875590	Imputed variant	0.563280214039414	0.00067897481703257	0.0775942178626742
06	92233342	rs4707676	Imputed variant	0.175351530645955	0.000304969371205444	-0.124774462179042
06	92233388	rs138377454	Imputed variant	0.521483955363685	0.00867914983746352	0.200391272450615
06	92233404	rs6904895	Omni 2.5M variant	0.278531231369884	0.00126904845893411	0.0480452880452881
06	92233436	rs77793708	Imputed variant	0.231404152194081	2.92814017483183e-06	-0.00965842167255584
06	92233546	rs183827992	Imputed variant	0.526984645387874	0.00827247506890382	0.193068848205658
06	92233748	rs17555108	Omni 2.5M variant	0.346436723197027	0.00224267585451229	0.123505817878559
06	92234049	rs12206368	Imputed variant	0.235019054596818	0.000334253018048637	-0.132920831350151
06	92234375	kgp17342094	Omni 2.5M variant	0.354857781255166	0.000577101987436047	-0.319269026139255
06	92234441	rs78335215	Imputed variant	0.23168716757627	2.92814017483183e-06	-0.00965842167255584
06	92234661	rs114231242	Imputed variant	0.77784489986375	1.38134803257467e-05	0.00717275014004988
06	92234894	kgp3977506	Omni 2.5M variant	1.0083690347202	0.000243485270361694	0.0313176493368187
06	92235426	rs4360103	Imputed variant	0.174702264124236	0.000316914211938766	-0.126995846792801
06	92235484	rs61222757	Imputed variant	0.665015680283158	0.00185955246758214	0.0595078299776287
06	92235512	rs10455529	Imputed variant	0.125661806800821	0.000150108277569725	0.0768555116381205
06	92235643	rs145980335	Imputed variant	0.324629427742247	0.000533051649138168	0.0351142403534203
06	92235689	rs10455530	Imputed variant	0.183936352703188	0.00029323269622003	-0.122541743970315
06	92235748	rs112898523	Imputed variant	0.341216245954112	0.00224267585451229	0.123505817878559
06	92235762	rs146727324	Imputed variant	0.777718658702579	1.38134803257467e-05	0.00717275014004988
06	92236353	kgp17315218	Omni 2.5M variant	0.78052091477797	7.55760870253466e-06	0.00524866632249183
06	92236553	rs142436690	Imputed variant	0.88930934608119	3.91006463848316e-05	0.0181675148118101
06	92237217	rs12198670	Imputed variant	0.175406319034054	0.000245049416428698	-0.110466258595934
06	92237235	rs149403296	Imputed variant	0.374461771466623	0.00311890862766949	0.186112545172948
06	92237774	rs143309544	Imputed variant	0.376202615826921	0.00311890862766949	0.186112545172948
06	92237872	rs77683073	Imputed variant	0.266277139740799	0.00119525435039582	0.045764368673062
06	92237873	6:92237873:G:A	Imputed variant	0.505895976153891	1.3905621067888e-05	-0.150707070707071
06	92237900	rs149926518	Imputed variant	0.231689505988796	0.000227565489723837	-0.154732155680023
06	92238039	rs200492587	Imputed variant	0.231177411880054	0.000227565489723837	-0.154732155680023
06	92238090	rs144982063	Imputed variant	0.21893447061517	0.00019007107113504	-0.142540792540792
06	92238275	rs149117397	Imputed variant	0.247781110809112	0.00120782301014735	-0.366199306497814
06	92238302	rs144467906	Imputed variant	0.653039220792605	0.00202272339483915	0.062796264138546
06	92238638	rs147669907	Imputed variant	0.494065386515514	0.00018290471099283	0.0255497139485634
06	92238741	rs372291911	Imputed variant	0.796403118378127	1.38134803257467e-05	0.00717275014004988
06	92238837	rs148319541	Imputed variant	0.482781546586214	0.000462167710489858	0.0504646360351058
06	92238972	rs140570383	Imputed variant	0.54105355066469	0.00067897481703257	0.0775942178626742
06	92239015	rs150460839	Imputed variant	0.798341975363128	1.38134803257467e-05	0.00717275014004988
06	92239036	6:92239036:A:G	Imputed variant	0.346766878793054	0.000280248238137871	-0.154024621212121
06	92239037	6:92239037:G:A	Imputed variant	0.346767623208525	0.000280248238137871	-0.154024621212121
06	92239071	rs9345145	Imputed variant	0.637785001749206	0.000894389781911703	0.0345875287051758
06	92239186	rs138257570	Imputed variant	0.865199676445086	1.21945830637544e-05	0.00783243602035548
06	92239465	rs143066398	Imputed variant	0.697012434044876	0.000379296993787779	-0.446113306982872
06	92239601	rs79668247	Imputed variant	0.282810870618612	0.00192832018695246	-0.49618216058894
06	92239776	rs185616172	Imputed variant	0.503731601615286	0.000217196354154607	0.032133837502965
06	92239811	rs144512261	Imputed variant	0.592143565865343	0.00318845140791339	0.139337404090933
06	92240150	rs377430979	Imputed variant	0.59632685221794	0.00128317088007065	0.276544484598176
06	92240435	rs116013349	Imputed variant	0.314494679771523	0.000267112901931563	-0.150707070707071
06	92240456	rs4235850	Imputed variant	0.125193218989646	5.96415372655315e-05	0.0485099962278387
06	92240677	rs76738127	Imputed variant	0.358962481933257	0.00177028883377586	-0.541748419446261
06	92240790	rs4296871	Imputed variant	0.117143043199362	0.000698052478606694	0.164629905613512
06	92241253	rs12528755	Imputed variant	0.317570558379709	0.000280248238137871	-0.154024621212121
06	92241291	rs10498974	Imputed variant	0.163810300247843	0.000234557746083861	-0.108242424242424
06	92241619	rs72929779	Imputed variant	0.376738401659793	0.00311890862766949	0.186112545172948
06	92241654	6:92241654:C:CTT	Imputed variant	0.291928798793923	0.000450690201705886	0.0298516010578268
06	92241680	rs114170577	Imputed variant	0.449971489282544	3.24493835147983e-06	0.00340311653830351
06	92241754	rs151093146	Imputed variant	1.28615006872457	0.000421181906347478	-0.280840664711632
06	92241824	rs141347181	Imputed variant	1.0616882392215	3.24493835147983e-06	0.00340311653830351
06	92241888	rs9451726	Imputed variant	0.261275505695213	0.000233934949353551	0.0179627213120036
06	92241959	rs67703124:C	Imputed variant	0.169727565824028	NA	NA
06	92242280	rs12525847	Imputed variant	0.225336579393687	0.000227565489723837	-0.154732155680023
06	92242352	rs16884464	Imputed variant	0.45971536138926	0.00088786793169864	0.033470638950091
06	92242459	rs149488132	Imputed variant	0.504620079914123	0.00125990288257754	0.118288590604027
06	92243099	rs372754570	Imputed variant	0.504245602542668	0.00125990288257754	0.118288590604027
06	92243133	rs72929780	Imputed variant	0.372472167878334	0.00311890862766949	0.186112545172948
06	92243371	rs9359948	Imputed variant	0.456028684175434	0.000920068030432821	0.0339796064914548
06	92243392	rs77358519	Imputed variant	0.308683339531952	0.00175619555368513	-0.437967914438503
06	92243543	rs139775490	Imputed variant	0.511041940821817	0.00067897481703257	0.0775942178626742
06	92243605	rs68086754	Imputed variant	2.21185822320073	1.20549665967508e-05	0.00354240331446866
06	92243837	rs80092415	Imputed variant	0.503971035922596	0.000217196354154607	0.032133837502965
06	92244055	rs12201954	Imputed variant	3.50344882870704	0.00219815901858197	0.143276363339945
06	92244154	rs9451727	Imputed variant	0.263836888718794	0.000403064799177062	0.0236973244956215
06	92244471	rs114340727	Imputed variant	0.224430704344618	0.000227565489723837	-0.154732155680023
06	92244526	kgp17228494	Omni 2.5M variant	0.345465663902054	0.000460467453884138	-0.311384111384111
06	92244961	rs146833673	Imputed variant	0.504008919663179	0.000217196354154607	0.032133837502965
06	92245096	rs9353847	Imputed variant	0.461000476875234	0.00088786793169864	0.033470638950091
06	92245103	rs79893567	Imputed variant	0.699315386072557	0.00233918505059445	0.457408363448632
06	92245121	rs140729677	Imputed variant	0.387990584833196	0.00012444770716973	0.015764008116123
06	92245500	rs9294506	Imputed variant	0.308042117766643	0.000594486114814204	0.0306235588480597
06	92245541	6:92245541:G	Imputed variant	0.34166863784651	NA	NA
06	92245599	rs9359949	Imputed variant	0.210130303120083	0.00143997296264475	0.0506533831465338
06	92245916	rs150126412	Imputed variant	0.479023384828407	0.000235595392876332	0.0400301814860411
06	92246204	rs146129990	Imputed variant	0.345846834553065	0.000460467453884138	-0.311384111384111
06	92246437	rs9353848	Imputed variant	0.215207013594983	0.00014789679369723	0.0224528898562048
06	92246538	6:92246538:AG:A	Imputed variant	1.29348569415197	0.000120405843139131	0.0270770654940986
06	92246607	rs78461153	Imputed variant	0.363084976489713	0.000105273510053467	0.0134697517247853
06	92246828	rs188188918	Imputed variant	0.502055252051572	0.00108197113789482	0.106319657444805
06	92246995	rs4590243	Imputed variant	0.2206967719456	0.0011545077617985	0.0440259034060013
06	92247203	rs137899721:GGTGTGT	Imputed variant	0.135743256514425	NA	NA
06	92247284	rs9342287	Imputed variant	0.145815154937102	9.50227490769347e-05	-0.0678492239467849
06	92247341	6:92247341:T:G	Imputed variant	1.06376094860016	0.000983719582563496	0.0327865235821554
06	92247342	rs200800869:G	Imputed variant	0.276813814101127	NA	NA
06	92247343	rs113557444	Imputed variant	0.287606382610305	0.000496730482847448	0.0340140285408245
06	92247368	rs4355584	Imputed variant	0.307783461283298	0.000594486114814204	0.0306235588480597
06	92247730	rs13217869	Imputed variant	0.212468466334277	0.00014789679369723	0.0224528898562048
06	92247806	rs9359950	Imputed variant	0.125242449767104	0.00026792376123182	0.108529995211711
06	92247872	rs12173279	Omni 2.5M variant	0.474271329500663	0.00088786793169864	0.033470638950091
06	92247952	rs4345372	Imputed variant	0.129179581623378	0.000220836408269776	0.0938506402941549
06	92248187	rs140079803	Imputed variant	0.501073305590939	0.00125990288257754	0.118288590604027
06	92248224	rs143667435	Imputed variant	0.794377335611577	0.000147988813669623	-0.311384111384111
06	92248347	rs4129545	Imputed variant	0.14559856845248	0.000101789281340363	-0.0701172307011722
06	92248400	rs4129544	Imputed variant	0.234702752974119	0.000218703817424104	0.227915518824611
06	92248701	rs58920021	Imputed variant	0.315467716024507	0.000396346580155707	0.030068870523416
06	92248857	rs5878201:G	Imputed variant	0.507287146703139	NA	NA
06	92249070	rs73756265	Imputed variant	0.393398344271857	5.68482491061355e-05	-0.150707070707071
06	92249173	rs185161519	Imputed variant	0.501222585665653	0.00108197113789482	0.106319657444805
06	92249230	rs11425010	Imputed variant	0.201165174268404	0.00102985990781779	0.0419420361654694
06	92249271	rs74671226	Imputed variant	0.223300968892481	0.000240706426177702	-0.15871926815323
06	92249367	rs4707677	Imputed variant	0.307444778882453	0.000594486114814204	0.0306235588480597
06	92249409	rs138600614	Imputed variant	0.510709886126743	0.00867914983746352	0.200391272450615
06	92249431	rs12211681	Imputed variant	0.10344168832592	4.74979303052372e-06	0.00460415050040794
06	92249545	rs141248811	Imputed variant	7.15361188010214	0.000794943107583847	0.0861614542292748
06	92250104	rs10944539	Imputed variant	0.30738849410275	0.000594486114814204	0.0306235588480597
06	92250136	rs79755168	Imputed variant	0.286511129584237	0.000496730482847448	0.0340140285408245
06	92250245	rs148057281	Imputed variant	0.340365181297008	7.50500969704304e-05	-0.141164453524004
06	92250283	rs9637939	Imputed variant	0.629059808445179	0.000975588204404917	0.131853381517811
06	92250755	rs149312218	Imputed variant	0.513067998946313	0.00125990288257754	0.118288590604027
06	92250788	rs9359951	Omni 2.5M variant	3.28227190793774	0.00202166444809708	0.100848145143447
06	92250852	kgp17434449	Omni 2.5M variant	0.21584480909539	1.71844404552213e-05	-0.0235402149840651
06	92250874	6:92250874:C:T	Imputed variant	0.495538981426758	0.000341610415196456	-0.545021645021645
06	92250934	rs72929789	Imputed variant	0.372463828880446	0.00311890862766949	0.186112545172948
06	92250937	rs72913203	Imputed variant	0.372463828880446	0.00311890862766949	0.186112545172948
06	92251012	rs115419777	Imputed variant	0.523222851973085	0.000309206364245312	-0.528170594837261
06	92251556	rs12192020	Imputed variant	0.187985944124138	0.000140099652179914	-0.0832694187532897
06	92252116	kgp17506165	Omni 2.5M variant	0.287953064226492	0.000496730482847448	0.0340140285408245
06	92252153	rs6935082	Imputed variant	0.461824752785269	0.00088786793169864	0.033470638950091
06	92252401	rs115407487	Imputed variant	0.419761213958691	3.15059265911285e-05	-0.102859581732821
06	92252425	rs79564905	Imputed variant	0.281957776301866	0.00192832018695246	-0.49618216058894
06	92252440	rs10650540:TCACACACA	Imputed variant	0.469698879587328	NA	NA
06	92252624	rs76607723	Imputed variant	0.285168862619954	0.000496730482847448	0.0340140285408245
06	92252687	rs6913153	Imputed variant	0.304981559252493	0.000594486114814204	0.0306235588480597
06	92252894	rs148239601	Imputed variant	0.627127717028225	0.000115247521817638	-0.235636363636364
06	92253317	rs74451441	Imputed variant	0.623414809097873	2.18992346461906e-05	-0.0790799561883898
06	92253462	rs73512176	Imputed variant	0.526396331258886	5.17009052081717e-08	0.000489090563269302
06	92253503	rs9345147	Imputed variant	0.680035257242154	1.3905621067888e-05	-0.150707070707071
06	92253551	rs141954147	Imputed variant	0.600595400371008	0.00103522492959345	-0.728949065119278
06	92253586	rs185798332	Imputed variant	0.463365777227686	2.21366602893934e-05	0.00918048977576262
06	92253601	rs76981469	Imputed variant	0.211508403937458	0.000240706426177702	-0.15871926815323
06	92253757	rs111440987	Imputed variant	0.47400079822975	0.00454223909655366	0.123505817878559
06	92253795	rs115622645	Imputed variant	0.796858456841407	0.000147988813669623	-0.311384111384111
06	92253871	rs10944540	Imputed variant	0.20775847702709	0.000140099652179914	-0.0832694187532897
06	92253879	rs4580834	Imputed variant	0.122480596398026	0.000365156761379588	0.0663510709798078
06	92253984	rs148760718	Imputed variant	0.520252725369359	0.00788802545746674	0.186112545172948
06	92253996	rs80147054	Imputed variant	1.30871266854416	4.57096506971303e-05	-0.136312275295326
06	92254197	rs138908140	Imputed variant	0.277026825832684	0.000496730482847448	0.0340140285408245
06	92254324	kgp17300147	Omni 2.5M variant	0.831219210906111	0.000184276283010411	0.017192507378654
06	92254354	rs9362885	Imputed variant	0.50851013394834	0.000466167744677495	0.0383911579563753
06	92254620	rs9345148	Omni 2.5M variant	0.113919768768003	2.71801121877652e-06	0.00343724072537634
06	92254691	rs187151243	Imputed variant	0.523343747862997	0.00827247506890382	0.193068848205658
06	92255008	rs147950380	Imputed variant	0.504364554092252	0.000217196354154607	0.032133837502965
06	92255063	rs9294507	Imputed variant	0.653045853733051	0.00122798514304878	0.155968565364539
06	92255155	kgp17169573	Omni 2.5M variant	0.50437354669357	0.000217196354154607	0.032133837502965
06	92255189	rs4324752	Imputed variant	0.124994170002593	0.000112922309261943	0.0659507498611371
06	92255260	rs139501193	Imputed variant	0.566727619717618	0.00742149914035358	0.124008683158032
06	92255477	rs144861834	Imputed variant	0.300093873316188	0.000403064799177062	0.0236973244956215
06	92255747	rs17555739:A	Imputed variant	0.385369279890124	NA	NA
06	92256018	rs76107372	Imputed variant	0.501520583316199	0.000577879818306949	0.0698429087690833
06	92256045	rs4330518	Imputed variant	0.280213046867265	0.00192832018695246	-0.49618216058894
06	92256169	rs9294508	Omni 2.5M variant	0.23370657391596	6.74017952195221e-05	0.0231774615161198
06	92256299	rs79033389	Imputed variant	0.271851965996677	0.000479115335250502	0.0334629812097011
06	92256334	rs4348291:A	Imputed variant	0.284717425676371	NA	NA
06	92256334	rs4348291:T	Imputed variant	0.606515847104518	NA	NA
06	92256671	rs9362886	Imputed variant	0.514378359621131	0.000545595666594634	0.0246401515151515
[truncated: 15,603 more rows]
