# Supplementary material for: Insights into malaria susceptibility using genome-wide data on 17,000 individuals from Africa, Asia and Oceania
Source: Nat Commun. 2019 Dec 16;10:5732. doi: 10.1038/s41467-019-13480-z (PMC6914791; doi:10.1038/s41467-019-13480-z)
Supplement: Supplementary file 9 — Source Data [file 41467_2019_13480_MOESM9_ESM.zip › Figure Source Data/Figure 03b - source data.csv]

stage	rsid	chromosome	position	alleleA	alleleB	effect_allele	mode	phenotype1	phenotype2	phenotype3	included_betas	N	beta_1	se_1	wald_pvalue_1	beta_2	se_2	wald_pvalue_2	beta_3	se_3	wald_pvalue_3	cov_1	2	cov_1	3	cov_2	3	pvalue
discovery	rs62418762	06	93218698	C	T	C	add	CM	OTHER	SMA	111111111111000111111111111111111	16390.0022331774	-0.396614863955753	0.0652614508629972	1.22206063114145e-09	-0.0481244380778542	0.0555466382742613	0.386282384315126	-0.267050810683475	0.0898833628380936	0.0029675286538254	0.00118413241573429	0.00111313553163297	0.00118389563384999	2.71485526446035e-09
replication	rs62418762	06	93218698	C	T	C	add	CM	OTHER	SMA	111111111111111111111000111111111	14990	-0.237975349637285	0.0932346523497557	0.0106973000166341	0.0899634916371305	0.0661443579895925	0.173795648531336	-0.0690922059736341	0.0996115566548734	0.487922827206342	0.00110282419815645	0.0012096649579989	0.00138425341674534	0.0150437349991152
combined	rs62418762	06	93218698	C	T	C	add	CM	OTHER	SMA	111111111111000111111111111111111111111111111111111111000111111111	31380.0022331774	-0.335964668012098	0.0531908301902856	2.68048752891529e-10	0.0119847669611793	0.0424765556591679	0.777828373082735	-0.177196013720913	0.0667287031898708	0.00791981737638952	0.00061744095234175	0.000589407509560802	0.00063852673499763	1.66070239768269e-10
