# Supplementary material for: Insights into malaria susceptibility using genome-wide data on 17,000 individuals from Africa, Asia and Oceania
Source: Nat Commun. 2019 Dec 16;10:5732. doi: 10.1038/s41467-019-13480-z (PMC6914791; doi:10.1038/s41467-019-13480-z)
Supplement: Supplementary file 9 — Source Data [file 41467_2019_13480_MOESM9_ESM.zip › Figure Source Data/Figure 03c - source data.csv]

binLower	binUpper	count
-0.8	-0.7	62292
-0.7	-0.6	138389742
-0.6	-0.5	257732988
-0.5	-0.4	143353945
-0.4	-0.3	72287179
-0.3	-0.2	38564915
-0.2	-0.1	21999645
-0.1	0	13293948
0	0.1	8406541
0.1	0.2	5512734
0.2	0.3	3723359
0.3	0.4	2573308
0.4	0.5	1812469
0.5	0.6	1294708
0.6	0.7	937010
0.7	0.8	684119
0.8	0.9	504731
0.9	1	374250
1	1.1	278989
1.1	1.2	208574
1.2	1.3	156876
1.3	1.4	118893
1.4	1.5	89808
1.5	1.6	68130
1.6	1.7	51739
1.7	1.8	39441
1.8	1.9	30120
1.9	2	23002
2	2.1	17976
2.1	2.2	13387
2.2	2.3	10347
2.3	2.4	7986
2.4	2.5	6176
2.5	2.6	4762
2.6	2.7	3550
2.7	2.8	2776
2.8	2.9	2146
2.9	3	1720
3	3.1	1223
3.1	3.2	1040
3.2	3.3	754
3.3	3.4	632
3.4	3.5	467
3.5	3.6	360
3.6	3.7	256
3.7	3.8	231
3.8	3.9	158
3.9	4	130
4	4.1	118
4.1	4.2	77
4.2	4.3	73
4.3	4.4	44
4.4	4.5	34
4.5	4.6	28
4.6	4.7	20
4.7	4.8	16
4.8	4.9	18
4.9	5	12
5	5.1	8
5.1	5.2	4
5.2	5.3	5
5.3	5.4	8
5.4	5.5	3
5.5	5.6	2
5.6	5.7	3
5.7	5.8	1
5.8	5.9	0
5.9	6	2
6	6.1	0
6.1	6.2	0
6.2	6.3	1
6.3	6.4	0
6.4	6.5	0
6.5	6.6	0
6.6	6.7	0
6.7	6.8	1
