# Supplementary material for: Insights into malaria susceptibility using genome-wide data on 17,000 individuals from Africa, Asia and Oceania
Source: Nat Commun. 2019 Dec 16;10:5732. doi: 10.1038/s41467-019-13480-z (PMC6914791; doi:10.1038/s41467-019-13480-z)
Supplement: Supplementary file 9 — Source Data [file 41467_2019_13480_MOESM9_ESM.zip › Figure Source Data/Figure 07 - source data.csv]

chromosome	position	rsid	alleleA	alleleB	mean_bf	protective_allele	ancestral_allele	derived_allele	EUR:derived	AFR:derived	EAS:derived	EURvsAFR_rank	EURvsAFR_rank_cumulative_count	EURvsAFR_rank_cumulative_pvalue	EASvsAFR_rank	EASvsAFR_rank_cumulative_count	EASvsAFR_rank_cumulative_pvalue	XtX_pvalue	XtX_cumulative_count	XtX_cumulative_pvalue
11	5248232	rs334	T	A	1.82e+69	A	T	A	0	186	0	0.176	1 of 1	0.5	0.283	1 of 1	0.5	0.00751	1	0.00751
09	136132908	rs8176719	T	TC	1.18e+18	T	TC	T	609	1446	492	0.329	2 of 2	0.25	0.302	2 of 2	0.25	0.593	2	0.0358
01	203658471	rs4951377	A	G	5.15e+07	A	A	G	902	1380	800	0.21	3 of 3	0.125	0.127	3 of 3	0.125	0.301	3	0.0439
04	144513361	rs567544458	T	G	3.86e+07	G	T	G	0	3	0	0.44	4 of 4	0.0625	0.471	4 of 4	0.0625	8.58e-05	4	0.000139
03	160396863	rs116423146	C	T	1.24e+06	C	C	T	3	183	0	0.464	5 of 5	0.0313	0.721	4 of 5	0.187	0.419	5	0.000327
06	93218698	rs62418762	C	T	4.97e+05	C	C	T	310	162	144	0.0673	6 of 6	0.0156	0.137	5 of 6	0.109	0.879	6	0.00166
09	129250119	rs57032711	G	A	2.22e+05	A	G	A	4	269	0	0.39	7 of 7	0.00781	0.209	6 of 7	0.0625	0.779	7	0.00507
11	79337866	rs79124314	G	A	1.98e+04	G	G	A	0	88	0	0.7	7 of 8	0.0352	0.62	6 of 8	0.145	0.98	8	0.0192
06	31449022	rs2523650	T	C	1.93e+04	C	T	C	733	1549	680	0.424	8 of 9	0.0195	0.519	6 of 9	0.254	0.00225	9	0.00125
02	5435704	rs116782507	A	G	1.71e+04	G	A	G	0	58	0	0.352	9 of 10	0.0107	0.413	7 of 10	0.172	0.565	10	0.0023
10	620483	rs74806154	G	GGCAC	1.54e+04	G	G	GGCAC	75	523	198	0.701	9 of 11	0.0327	0.413	8 of 11	0.113	0.483	11	0.00346
12	24535213	rs73289758	C	T	1.07e+04	C	C	T	27	133	53	0.263	10 of 12	0.0193	0.182	9 of 12	0.073	0.29	12	0.00348
06	65826631	rs9453186	T	C	7.88e+03	C	T	C	8	231	0	0.497	11 of 13	0.0112	0.245	10 of 13	0.0461	0.495	13	0.00496
16	3705349	rs8176921	GTC	G	7.66e+03	GTC	GTC	G	1	35	0	0.18	12 of 14	0.00647	0.562	10 of 14	0.0898	0.41	14	0.006
0X	24450148	rs59309986	A	G	6.64e+03	A	NA	NA	NA	NA	NA	NA	NA	NA	NA	NA	NA	NA	NA	NA
06	124906987	rs76995465	C	T	6.17e+03	T	C	T	0	99	0	0.287	13 of 15	0.00369	0.371	11 of 15	0.0592	0.292	15	0.00583
08	74497378	rs199722126	T	TTAAA	6.1e+03	T	T	TTAAA	5	261	0	0.59	13 of 16	0.0106	0.787	11 of 16	0.105	0.601	16	0.00879
15	36786999	rs74956838	T	C	5.73e+03	C	T	C	0	138	0	0.231	14 of 17	0.00636	0.329	12 of 17	0.0717	0.356	17	0.00931
04	140873757	rs58491357	G	A	5.27e+03	G	G	A	1	121	0	0.425	15 of 18	0.00377	0.653	12 of 18	0.119	0.944	18	0.0199
06	29621426	rs10583650	GTA	G	5.15e+03	G	GTA	G	28	161	7	0.688	15 of 19	0.00961	0.687	12 of 19	0.18	0.947	NA	NA
05	97312364	rs72781601	C	T	4.79e+03	C	C	T	63	31	62	0.0617	16 of 20	0.00591	0.047	13 of 20	0.132	0.878	19	0.0355
05	83512679	rs79425449	C	A	4.76e+03	C	C	A	0	42	0	0.621	16 of 21	0.0133	0.571	13 of 21	0.192	0.534	20	0.0432
20	6448521	rs6117276	C	T	4.69e+03	C	C	T	415	254	456	0.0661	17 of 22	0.00845	0.0388	14 of 22	0.143	0.606	21	0.0552
01	246001444	rs12083051	G	T	4.66e+03	G	G	T	1	607	0	0.965	17 of 23	0.0173	0.937	14 of 23	0.202	0.0882	22	0.0333
18	22506991	rs10502462	C	T	4.55e+03	C	T	C	893	1903	788	0.295	18 of 24	0.0113	0.393	15 of 24	0.154	0.11	23	0.0213
17	34027605	rs56292300	G	T	4.51e+03	G	G	T	161	37	102	0.0348	19 of 25	0.00732	0.0416	16 of 25	0.115	0.00397	24	0.00412
20	3039218	rs11476520	GT	G	4.45e+03	G	GT	G	245	1348	174	0.0657	20 of 26	0.00468	0.0811	17 of 26	0.0843	0.306	25	0.00398
02	34201221	rs56291704	G	A	4.44e+03	A	A	G	522	1195	359	0.599	20 of 27	0.00958	0.675	17 of 27	0.124	0.177	26	0.00299
02	76929465	rs187671713	G	A	4.36e+03	A	G	A	55	119	13	0.795	20 of 28	0.0178	0.775	17 of 28	0.172	0.774	27	0.00494
03	18743561	rs6550603	G	A	4.32e+03	A	G	A	262	987	239	0.238	21 of 29	0.0121	0.324	18 of 29	0.132	0.344	28	0.005
09	124921753	rs7045306	G	A	4.08e+03	A	G	A	3	126	0	0.661	21 of 30	0.0214	0.338	19 of 30	0.1	0.277	29	0.00458
06	138225144	rs572459786	C	CATCT	3.86e+03	C	NA	NA	NA	NA	NA	NA	NA	NA	NA	NA	NA	0.335	30	0.00458
13	99501332	rs61318313	A	AGTGTG	3.74e+03	A	A	AGTGTG	0	16	53	0.572	21 of 31	0.0354	0.0324	20 of 31	0.0748	0.397	31	0.00493
06	123128854	rs5784724	C	CT	3.45e+03	C	C	CT	485	256	383	0.0454	22 of 32	0.0251	0.0639	21 of 32	0.0551	0.689	32	0.00703
15	56775234	rs7165198	G	A	3.39e+03	A	A	G	1	238	32	0.682	22 of 33	0.0401	0.379	22 of 33	0.0401	0.844	33	0.0113
05	36723381	rs115594123	G	T	3.17e+03	G	G	T	12	93	0	0.223	23 of 34	0.0288	0.625	22 of 34	0.0607	0.302	34	0.0106
16	88992963	rs74035897	T	C	3.04e+03	T	T	C	0	89	0	0.699	23 of 35	0.0448	0.62	22 of 35	0.0877	0.698	35	0.0145
20	43956636	kgp9033888	C	A	3.03e+03	A	A	C	498	1201	401	0.601	23 of 36	0.0662	0.61	22 of 36	0.121	0.663	36	0.019
17	4484243	rs145550473	C	A	3.02e+03	C	C	A	0	33	0	0.604	23 of 37	0.0939	0.562	22 of 37	0.162	0.529	37	0.022
05	138406078	rs7701116	C	T	2.94e+03	C	T	C	591	1525	674	0.262	24 of 38	0.0717	0.563	22 of 38	0.209	0.337	38	0.0215
13	65991906	rs9598973	C	A	2.8e+03	C	A	C	684	778	435	0.852	24 of 39	0.0998	0.693	22 of 39	0.261	0.59	39	0.0259
05	114413518	rs62380051	T	C	2.78e+03	T	T	C	338	448	199	0.242	25 of 40	0.0769	0.354	23 of 40	0.215	0.00136	40	0.00533
09	91529375	rs11137449	A	T	2.66e+03	A	T	A	1004	1859	822	0.691	25 of 41	0.106	0.818	23 of 41	0.266	0.313	41	0.0051
08	31691759	rs75060108	A	G	2.6e+03	G	G	A	1006	1970	822	0.182	26 of 42	0.0821	0.259	24 of 42	0.22	0.172	42	0.00392
16	70828269	rs8044133	C	T	2.57e+03	T	T	C	841	952	723	0.0774	27 of 43	0.0631	0.0762	25 of 43	0.18	0.853	43	0.00615
05	23566990	rs2914266	T	C	2.55e+03	C	T	C	2	95	0	0.71	27 of 44	0.0871	0.374	26 of 44	0.146	0.599	44	0.00767
06	150973623	rs144224092	C	T	2.48e+03	C	C	T	0	23	0	0.585	27 of 45	0.116	0.55	26 of 45	0.186	0.804	45	0.0111
03	3260438	rs2874666	C	T	2.34e+03	C	T	C	401	870	299	0.529	27 of 46	0.151	0.489	27 of 46	0.151	0.829	46	0.0159
06	32389512	rs9268560	C	G	2.17e+03	G	C	G	557	1258	422	0.402	28 of 47	0.121	0.397	28 of 47	0.121	1.56e-05	NA	NA
16	83360775	rs9940464	T	C	2.14e+03	C	T	C	409	630	413	0.677	28 of 48	0.156	0.757	28 of 48	0.156	0.0194	47	0.00684
08	27930877	rs12335348	A	G	2.05e+03	G	A	G	37	512	111	0.241	29 of 49	0.126	0.457	29 of 49	0.126	0.143	48	0.00503
15	34243529	rs116830894	T	C	1.98e+03	C	T	C	0	159	0	0.209	30 of 50	0.101	0.305	30 of 50	0.101	0.929	49	0.00815
02	72601995	rs115075175	C	A	1.95e+03	A	C	A	0	15	0	0.429	31 of 51	0.0804	0.457	31 of 51	0.0804	0.0558	50	0.00457
07	146066621	rs7782691	G	C	1.93e+03	C	C	G	1004	1724	822	0.169	32 of 52	0.0632	0.12	32 of 52	0.0632	0.5	51	0.00522
07	109376731	rs146842860	G	A	1.91e+03	G	G	A	0	59	0	0.649	32 of 53	0.0845	0.587	32 of 53	0.0845	0.27	52	0.00473
18	14765179	rs79727153	G	A	1.75e+03	A	NA	NA	NA	NA	NA	NA	NA	NA	NA	NA	NA	0.574	53	0.00569
06	68009679	rs11751459	C	A	1.72e+03	C	C	A	173	94	109	0.0717	33 of 54	0.0668	0.0936	33 of 54	0.0668	0.575	54	0.00681
05	140463169	rs192044995	C	G	1.69e+03	C	C	G	0	15	0	0.571	33 of 55	0.0885	0.543	33 of 55	0.0885	0.217	55	0.00577
03	97894794	rs578029530	G	T	1.68e+03	T	NA	NA	NA	NA	NA	NA	NA	NA	NA	NA	NA	0.801	56	0.00808
05	14727646	rs76935595	T	G	1.65e+03	T	T	G	0	83	0	0.685	33 of 56	0.114	0.611	33 of 56	0.114	0.884	57	0.0118
06	31016186	rs73727186	G	A	1.65e+03	G	G	A	0	157	0	0.787	33 of 57	0.145	0.684	33 of 57	0.145	0.00121	NA	NA
18	39128197	rs16974953	C	G	1.61e+03	G	C	G	1	137	0	0.528	33 of 58	0.179	0.324	34 of 58	0.119	0.642	58	0.0144
05	9521209	kgp22481814	G	T	1.59e+03	G	T	G	1004	2015	821	0.399	34 of 59	0.149	0.376	35 of 59	0.0963	0.385	59	0.0146
08	4014579	rs7821609	C	G	1.58e+03	C	C	G	238	963	133	0.774	34 of 60	0.183	0.812	35 of 60	0.123	0.648	60	0.0177
05	13427671	rs189654102	C	T	1.49e+03	T	C	T	229	275	152	0.787	34 of 61	0.221	0.746	35 of 61	0.153	0.317	61	0.0169
10	2208319	rs201355766	G	A	1.44e+03	G	G	A	0	20	0	0.579	34 of 62	0.263	0.547	35 of 62	0.187	0.201	62	0.0142
09	94988117	rs186421274	C	T	1.44e+03	C	C	T	0	15	0	0.571	34 of 63	0.307	0.543	35 of 63	0.225	0.859	63	0.0195
04	11324220	rs116044948	G	A	1.42e+03	A	A	G	1005	2001	822	0.475	35 of 64	0.266	0.284	36 of 64	0.191	0.217	64	0.0168
10	118020381	rs7079449	A	T	1.42e+03	T	T	A	0	60	0	0.65	35 of 65	0.31	0.589	36 of 65	0.229	0.876	65	0.0232
02	224113428	rs115386769	A	T	1.39e+03	T	A	T	0	48	0	0.366	36 of 66	0.269	0.421	37 of 66	0.195	0.218	66	0.0201
12	10062759	kgp3228776	C	T	1.37e+03	C	C	T	33	419	0	0.68	36 of 67	0.313	0.881	37 of 67	0.232	0.554	67	0.0225
15	41093534	kgp20034349	T	C	1.36e+03	T	T	C	0	144	0	0.778	36 of 68	0.358	0.679	37 of 68	0.272	0.897	68	0.0308
16	57630559	kgp16483448	C	T	1.32e+03	C	C	T	0	43	0	0.619	36 of 69	0.405	0.571	37 of 69	0.315	0.46	69	0.0324
12	25517185	rs113065354	A	G	1.31e+03	G	A	G	4	146	24	0.623	36 of 70	0.452	0.745	37 of 70	0.36	0.867	70	0.0425
19	18207900	rs139909427	C	T	1.3e+03	C	C	T	0	16	0	0.572	36 of 71	0.5	0.544	37 of 71	0.406	0.675	71	0.0496
11	79128401	rs11822615	G	A	1.29e+03	G	G	A	0	233	0	0.864	36 of 72	0.547	0.759	37 of 72	0.453	0.411	72	0.0504
07	79563937	rs147029962	C	A	1.29e+03	C	C	A	0	12	0	0.566	36 of 73	0.592	0.54	37 of 73	0.5	0.982	73	0.07
08	14596777	rs115192530	G	A	1.26e+03	G	G	A	0	96	0	0.709	36 of 74	0.636	0.625	37 of 74	0.546	0.454	74	0.0725
03	196681475	rs116126306	T	C	1.26e+03	T	T	C	0	30	0	0.599	36 of 75	0.678	0.558	37 of 75	0.591	0.516	75	0.0772
02	142319835	rs62169797	C	G	1.24e+03	G	C	G	24	138	105	0.723	36 of 76	0.717	0.858	37 of 76	0.634	0.593	76	0.085
12	68018546	rs78308377	A	G	1.23e+03	A	A	G	0	38	0	0.611	36 of 77	0.753	0.566	37 of 77	0.676	0.484	77	0.0889
06	114059900	rs2498750	T	G	1.22e+03	G	T	G	33	309	4	0.443	37 of 78	0.714	0.414	38 of 78	0.633	0.333	78	0.086
03	156512415	rs5853768	A	AAAT	1.2e+03	AAAT	A	AAAT	474	301	590	0.937	37 of 79	0.75	0.983	38 of 79	0.674	0.105	79	0.0673
01	4820262	rs112340678	T	C	1.2e+03	C	T	C	0	212	0	0.158	38 of 80	0.712	0.263	39 of 80	0.631	0.108	80	0.0525
06	21390832	rs183954794	A	G	1.12e+03	A	A	G	0	41	0	0.62	38 of 81	0.747	0.573	39 of 81	0.672	0.474	81	0.055
06	31229366	rs9264397	G	C	1.1e+03	C	NA	NA	NA	NA	NA	NA	NA	NA	NA	NA	NA	0.58	NA	NA
14	20608777	rs149666743	C	T	1.09e+03	C	NA	NA	NA	NA	NA	NA	NA	NA	NA	NA	NA	0.335	82	0.0532
02	69062392	rs17036074	G	A	1.07e+03	A	G	A	0	135	0	0.236	39 of 82	0.709	0.332	40 of 82	0.63	0.0478	83	0.0357
09	136296691	rs188945868	G	A	1.07e+03	G	G	A	1	65	0	0.261	40 of 83	0.67	0.59	40 of 83	0.67	0.997	84	0.0511
04	168628384	rs12331137	G	C	1.06e+03	C	G	C	69	814	1	0.109	41 of 84	0.628	0.0511	41 of 84	0.628	0.0431	85	0.0337
02	69356598	rs35233386	A	G	1.04e+03	A	A	G	53	586	248	0.799	41 of 85	0.668	0.395	42 of 85	0.586	0.98	86	0.0466
05	100045858	rs71226940	A	AT	1.04e+03	A	A	AT	533	647	582	0.204	42 of 86	0.627	0.0925	43 of 86	0.543	0.516	87	0.0498
07	73131238	rs549107698	C	A	1.04e+03	A	C	A	0	17	0	0.425	43 of 87	0.585	0.455	44 of 87	0.5	0.00835	88	0.025
11	66951621	rs116555331	A	T	1.04e+03	T	A	T	0	30	0	0.401	44 of 88	0.542	0.442	45 of 88	0.458	0.743	89	0.0301
10	55900650	rs11527495	G	C	1.03e+03	G	G	C	251	310	720	0.236	45 of 89	0.5	0.00324	46 of 89	0.416	0.192	90	0.0258
12	56114034	rs79290029	G	C	1.03e+03	G	G	C	0	236	3	0.865	45 of 90	0.542	0.462	47 of 90	0.376	0.736	91	0.0309
16	7797841	rs80002798	C	A	1.01e+03	C	C	A	0	134	0	0.761	45 of 91	0.583	0.666	47 of 91	0.417	0.107	92	0.0237
