# Supplementary material for: Insights into malaria susceptibility using genome-wide data on 17,000 individuals from Africa, Asia and Oceania
Source: Nat Commun. 2019 Dec 16;10:5732. doi: 10.1038/s41467-019-13480-z (PMC6914791; doi:10.1038/s41467-019-13480-z)
Supplement: Supplementary file 9 — Source Data [file 41467_2019_13480_MOESM9_ESM.zip › Figure Source Data/Figure 02 - source data.csv]

chromosome	position	rsid	alleleA	alleleB	case-control:add:pvalue	subphenotype:add:pvalue	mean_bf	best_posterior_model
01	794874	rs146966553	T	C	0.00881458349546073	0.0550583073608766	8.73623554940023	casecontrol:add:fix:11111111100
01	919127	rs28469033	T	C	0.0382521931860692	0.00460859062943966	18.7762911728666	casecontrol:het:fix:00111100000
01	936194	rs3121570	A	G	0.174710041546165	0.118567108793578	34.4447735066522	casecontrol:het:fix:00001111100
01	1440550	rs2313191	T	C	0.0914654700419342	0.00065805704927855	2.58614709907619	subphenotype:rec:cm_sma_other_ind
01	1486880	rs115309688	C	T	0.0019242159737052	0.00401053326772989	10.1304643239432	casecontrol:add:fix:11111111111
01	1562852	rs376391448	G	A	0.000934197349801499	0.0155903942859877	14.1603862622123	casecontrol:add:fix:11111111111
01	1562903	rs370296560	G	A	0.00115780893429772	0.051710639437386	12.8684239359893	casecontrol:add:fix:11111111111
01	1616844	rs28739310	G	A	0.356004555244008	0.0138771820109174	2.60180434389358	subphenotype:het:sma
01	1903357	rs13303329:C	G	C	0.489947653608706	0.0237841347108828	3.89074879613167	subphenotype:het:sma
01	2248603	rs113487410	C	T	0.00116780411921042	0.000317296165064355	20.4228001071457	casecontrol:add:fix:11111111111
01	2251348	rs74046969	G	A	0.018241000083346	0.0604625945048875	8.76144041022251	casecontrol:het:fix:11111111111
01	2266505	rs11808531	C	T	0.553274018450826	0.000528816869337088	8.98256228525915	subphenotype:add:cm_sma_other_ind
01	2271689	rs77960879	C	T	0.000888894383085289	0.000111118711155155	40.1413070761828	subphenotype:add:cm_sma_other_cor
01	2275033	rs113404297	C	T	0.00613054258098427	0.000889205998229059	8.00169226681204	casecontrol:add:fix:11111111111
01	2276587	rs61762092	G	A	0.503294055861522	0.00775653159608123	3.83039596249639	subphenotype:het:cm_sma_fix
01	2281328	1:2281328:T:TG	T	TG	0.220856928660216	0.00413119492850795	3.02768695950858	subphenotype:het:sma
01	2308612	rs10910062	G	A	0.0247784678237574	0.00217290644234217	3.76104470954864	subphenotype:dom:cm
01	2318060	rs12077491	G	A	0.156215203140294	0.000715562333091646	5.65922307970723	subphenotype:add:cm
01	2318248	rs151151723	C	T	0.654369166366942	0.00084653909525279	4.87546240839615	subphenotype:add:cm_sma_other_ind
01	2348566	1:2348566:C:G	C	G	0.214500998505905	0.00269790458684935	4.35124746977042	subphenotype:add:sma
01	2354885	rs79688543	C	T	0.171499263526008	0.000718315710385508	13.1841982713863	subphenotype:het:sma
01	2356703	1:2356703:C:T	C	T	0.00558713289165717	0.000800469634639189	7.79407107073231	subphenotype:add:cm_sma_fix
01	2824989	rs880725	A	G	0.135989798700298	0.0164160763966523	13.9611334856175	subphenotype:het:cm_sma_other_ind
01	2919936	rs115223550	G	A	0.00144586222684296	0.000595235290129842	12.1110325249597	casecontrol:add:fix:11111111111
01	2928519	rs115417840	C	T	0.00168569449745184	0.000642065535580064	11.0482572428308	casecontrol:add:fix:11111111111
01	2931239	rs145334113	G	GA	0.00222150756969314	0.00077209231173533	9.14492849326943	casecontrol:add:fix:11111111111
01	2935381	rs116082654	G	C	0.00377605854565247	0.00123950370986418	6.71385507411158	casecontrol:add:fix:11111111111
01	2987030	1:2987030:A:T	A	T	0.0342753161873936	0.0018706338825831	6.30338231389097	subphenotype:het:sma
01	3023187	rs116495192	C	G	0.00238218809523828	0.00693844676072611	13.7423899208046	casecontrol:add:fix:11111111111
01	3023918	rs79291050	G	A	0.00238351315103725	0.00897479113242924	16.0335414824186	casecontrol:add:fix:11111111111
01	3117678	rs12095716	G	C	0.572494175505358	0.32456458082334	9.25089274533964	subphenotype:dom:cm
01	3142129	1:3142129:C	T	C	0.00130024958336713	0.0273799837523527	9.54874531854165	casecontrol:add:fix:11111111111
01	3178705	rs116571588	C	T	0.00123713061722869	0.00174842727037004	10.4166098283364	casecontrol:add:fix:11111111111
01	3192099	rs370167341	TG	T	0.000793539374004874	0.000288156657625787	21.9228449790377	casecontrol:add:fix:11111111111
01	3201570	rs116109714	G	A	0.00313611883535192	0.0340324908808487	10.0210182971768	casecontrol:het:fix:11111111111
01	3202191	rs72632154	C	T	0.00514376805602898	0.00812546665474224	16.2605055582023	casecontrol:het:fix:11111111111
01	3202870	rs115076428	G	C	0.00307332728119133	0.0336926419272487	10.1782850545625	casecontrol:het:fix:11111111111
01	3253721	rs146587498:C	CTG	C	0.00483620782557869	0.0170566135226164	15.8663239816964	casecontrol:add:cor:11111111111
01	3363926	kgp8799171	A	G	0.0371619070443197	0.00108152226110893	5.24418269340993	subphenotype:dom:cm_sma_other_cor
01	3366493	rs2096102	C	A	0.027482107134336	0.000750076825725106	2.71215273978039	subphenotype:rec:cm_sma_other_cor
01	3419940	rs144936390	AAG	A	0.00336579152076281	0.000498323118558694	5.45943578299984	casecontrol:add:fix:11111111111
01	3427067	rs113535478	A	G	0.000140564290348565	1.85702819464341e-05	142.123234206147	casecontrol:add:fix:11111111111
01	3432993	rs11587498	G	A	0.000145091954557549	5.97018744026348e-05	42.0421482455154	casecontrol:add:fix:11111111111
01	3442755	rs11589895	G	A	0.000204807739577415	0.00039713023759571	22.1322215057534	casecontrol:add:fix:11111111111
01	3443193	rs111335026	C	T	0.000751172610919358	0.0095944477060057	8.42473279081124	casecontrol:add:fix:11111111111
01	3445536	rs373527339	CACAG	C	0.000195590111212663	0.000418156573587829	22.6434864206271	casecontrol:add:fix:11111111111
01	3446311	rs11589175	G	A	0.000179888051806487	0.000385916835675836	23.8952879246444	casecontrol:add:fix:11111111111
01	3447117	rs56103034	G	C	0.000177452769499258	0.000299058580569158	24.9802958216851	casecontrol:add:fix:11111111111
01	3448867	rs55762450	C	A	0.000119744913946228	0.000168301543135338	34.6666948535979	casecontrol:add:fix:11111111111
01	3484092	rs77661277:GCC	G	GCC	0.000312244176525616	0.0420619256978878	23.7778815513135	casecontrol:add:fix:11111111111
01	3507100	rs112323057	A	G	0.0667851015134614	0.0014063461921807	3.61162459784777	subphenotype:add:cm_sma_other_ind
01	3530584	rs371970039	T	G	0.283734366790714	0.00513465565844115	2.60760933814287	subphenotype:add:cm
01	3574930	rs183859548	T	C	0.153655408597994	0.114960978566338	10.3353662461451	casecontrol:add:fix:11000000000
01	3792255	rs115624810	C	T	0.481793992267834	0.000581646587459333	8.15411259682338	subphenotype:add:cm_sma_other_ind
01	4024529	rs72850848	G	A	0.00832730455678686	0.000935900541833339	5.66111000623842	casecontrol:add:fix:11111111111
01	4048861	1:4048861:A	T	A	0.43932374430745	0.00129750778525201	4.78423540643657	subphenotype:add:sma
01	4053339	kgp15838736	C	T	0.00556274182677822	0.000699342006193816	8.19891240246023	subphenotype:add:cm_sma_other_cor
01	4067274	1:4067274:G:C	G	C	0.15560284628758	0.000580411008639459	10.775778046397	subphenotype:add:sma
01	4080724	rs185076455	C	T	0.180596353953226	0.00131900643640485	5.46081353276312	subphenotype:add:sma
01	4091403	rs113556250	C	T	0.00386928043653038	0.184696374409088	11.6456209390478	casecontrol:het:fix:11111111111
01	4093980	rs79833455	G	A	0.00480413191585859	0.170186166042832	10.3015829143588	casecontrol:het:fix:11111111111
01	4094769	rs113103865	C	T	0.00479806148270029	0.172141989735456	10.3239039374023	casecontrol:het:fix:11111111111
01	4094855	rs112863271	C	T	0.00479145290787963	0.172308251585697	10.3332469980207	casecontrol:het:fix:11111111111
01	4181062	rs116274096	G	A	0.000766016526934385	0.00289813633716186	11.9052754409673	casecontrol:add:fix:11111111111
01	4181538	kgp4896719	C	T	0.00601410849523578	0.0287621619795682	17.4624315973647	casecontrol:het:fix:11111111111
01	4184548	rs189473374	A	G	0.0247955827629675	0.00281551673631282	4.12255903859736	subphenotype:add:other
01	4196838	rs372425112:G	T	G	0.603436319414028	0.000645116469807508	2.57223434000098	subphenotype:add:cm
01	4209373	rs78576212	C	T	0.000663160484602397	0.00136341771345602	19.9701332087932	casecontrol:add:fix:11111111111
01	4209696	rs151065934	C	A	0.000662950305540496	0.0012931946672622	19.9159382538551	casecontrol:add:fix:11111111111
01	4211767	rs145345660	C	A	0.00083203886147074	0.00166799438211608	16.1461269303128	casecontrol:add:fix:11111111111
01	4236847	rs111964709	G	A	0.00111983227992126	0.0286980171349199	13.0261190616711	casecontrol:add:fix:11111111111
01	4240775	rs112244741	G	A	0.00102639444756091	0.0312681802150337	14.2223685121196	casecontrol:add:fix:11111111111
01	4263619	rs35439066	AT	A	0.00290775717661076	0.0123724245788347	16.6497821315308	casecontrol:rec:fix:11111111111
01	4267160	rs113212865	C	T	0.0241434865708416	0.349471511458547	11.5761983613077	casecontrol:add:fix:00001111100
01	4267889	rs10915471	T	G	0.002568045637143	0.000889669607283562	8.0660857656329	casecontrol:add:fix:11111111111
01	4278798	rs4654514	C	T	0.00619104362132861	0.00299398909464723	3.77235314591175	subphenotype:add:other
01	4333290	rs10737406	C	T	0.0802862246514614	0.298899445567257	37.1610569420513	casecontrol:het:fix:00000000011
01	4333505	kgp1035493	T	C	0.145243795474742	0.526664655860194	9.56925166230228	casecontrol:het:fix:00000000011
01	4333668	rs10737408	T	C	0.211761300916642	0.489042970462129	13.2620279281614	casecontrol:het:cor:11111111111
01	4685907	rs116639928	G	A	0.00208576900692029	0.0154804315277296	10.8056141685981	casecontrol:het:fix:11111111111
01	4688414	rs146419466	T	G	0.00192586508419004	0.0225326020882774	10.9591326229023	casecontrol:het:fix:11111111111
01	4697089	rs144323904	C	T	0.000710994314700261	0.00616134723645056	26.2723207517612	casecontrol:het:fix:11111111111
01	4697228	rs180734536	C	T	0.000884505922182608	0.00457880863809726	27.5181629861068	casecontrol:het:fix:11111111111
01	4813360	rs72639906	C	T	0.980780068434338	0.708190087798857	24.4287725923467	casecontrol:dom:str
01	4815867	rs549345	T	C	0.188949118881764	0.542267198320012	8.62957626501623	casecontrol:add:fix:00001111100
01	4815879	rs112286312	G	GT	0.768208347632165	0.314620263328245	30.5854875254095	casecontrol:het:fix:11110000000
01	4820262	rs112340678	T	C	0.151183811016367	0.594858704410897	1197.55944591981	casecontrol:add:str
01	4820651	rs3753723	G	A	0.545724726136617	0.259208492263017	21.3992660332291	casecontrol:add:cor:11111111111
01	4823492	rs12119789	G	A	0.303369073304991	0.276142581705663	10.5065005404107	casecontrol:add:cor:11111111111
01	4824183	rs12062212	G	A	0.295483009798385	0.27133520820025	10.2391932585835	casecontrol:add:cor:11111111111
01	4834821	rs6674631	G	A	0.175958379664697	0.10023699186593	14.1035452534711	casecontrol:add:str
01	4969679	rs150315602	G	A	0.00292335255097589	0.00153489530780407	8.86484602671688	casecontrol:add:fix:11111111111
01	4989490	rs116111687	T	C	0.00125101541756709	0.00519290673266889	11.0455273613787	casecontrol:add:fix:11111111111
01	5012355	rs12410485	T	C	0.789935042145074	0.912107317567988	9.66748723898484	casecontrol:add:cor:11111111111
01	5112906	rs10915328	C	G	0.00173984884447147	0.0355189596421624	17.9227960352367	casecontrol:het:fix:11111111111
01	5119081	rs12090483	C	T	0.001479492434773	0.0328588228271437	20.7926361173634	casecontrol:het:fix:11111111111
01	5140529	rs192138874	G	A	0.000604852973030757	0.0239060249303853	67.404717580725	casecontrol:het:fix:11111111111
01	5141469	rs187144169	A	G	0.000608330441169501	0.0252011783806842	60.4929088460859	casecontrol:het:fix:11111111111
01	5257011	rs116547262	C	T	0.00652892504938611	0.000903390514868349	9.09679927499889	subphenotype:add:cm
01	5382492	kgp22766041	G	T	0.00233797284701229	0.0127651145652417	9.07042956485061	casecontrol:add:fix:11111111111
01	5384960	rs146780691	C	A	0.00145076727124746	0.00806018335371405	12.6855969747998	casecontrol:add:fix:11111111111
01	5530840	1:5530840:G:T	G	T	0.0496243117136407	0.00174300862683417	4.40714095544957	subphenotype:add:sma
01	5573420	rs74832261	G	A	0.00186990092441107	0.00981821851602273	16.6417665530295	casecontrol:add:fix:11111111111
01	5574127	rs370815559	G	A	0.00390153932095344	0.0304080319537172	9.08115296618191	casecontrol:add:fix:11111111111
01	5641471	rs114194942	G	A	0.433438405638646	0.00534649323389551	3.19678642128219	subphenotype:het:cm_sma_other_ind
01	5710621	rs182240312	C	T	0.197990373168367	0.00261688518386968	4.38838286447861	subphenotype:add:sma
01	5757058	kgp15716190	C	A	0.000819470593220698	0.0436038928813303	12.6814958045651	casecontrol:add:fix:11111111111
01	5760629	rs112005637	G	A	0.000866116700976014	0.0477202960962598	11.858114207244	casecontrol:add:fix:11111111111
01	5767843	rs112976626	C	T	0.000488131082575442	0.0441456824783622	15.3938275713943	casecontrol:add:fix:11111111111
01	5911288	rs187502129	T	C	0.0135288370008682	0.00116181143621773	3.67481583913672	subphenotype:add:sma
01	5935162	rs1287637	A	T	0.707332428931151	0.0487533054799646	2.5655223550344	subphenotype:dom:cm_sma_other_ind
01	5975614	rs115120454	T	C	0.163083712167497	0.00102410488288164	10.0014621213981	subphenotype:add:sma
01	5980328	rs146515847	C	A	0.238826497710452	0.00251147434029066	4.70485155920556	subphenotype:add:sma
01	6011571	rs114753664	T	C	0.201210079134654	0.0039828695733298	3.39827358963765	subphenotype:add:sma
01	6033719	rs114976363	A	G	0.224119768904445	0.00315024398846295	4.11913622131581	subphenotype:add:sma
01	6054266	rs6662514	C	A	0.388754593698679	0.000650001276777158	7.26862404949151	subphenotype:add:sma
01	6095099	rs75367786	G	A	0.386376434382464	0.000970305684559449	7.04689259368792	subphenotype:add:sma
01	6147134	rs2281304:A	C	A	0.390643438602171	0.00151970186842657	3.68736521035448	subphenotype:add:cm_sma_fix
01	6147407	rs4908763	C	T	0.000620065749330773	0.00324244014536935	10.283747178601	casecontrol:add:fix:11111111111
01	6149503	rs4908765	C	T	0.000489083358306493	0.00286695000311257	15.6859989421286	casecontrol:rec:fix:11111111111
01	6216147	rs147859054	G	A	0.0123011834225954	0.00300437837040081	4.47526696665925	subphenotype:add:other
01	6300952	rs66713369:G	T	G	0.0335061314565137	0.00433935146108814	2.82524442154123	subphenotype:add:other
01	6304035	rs112857517:A	AG	A	0.000262579218727706	0.0009494849396629	18.863806157645	casecontrol:add:fix:11111111111
01	6307389	rs6577566	C	T	0.003615080091237	0.00189016680003763	7.9455387655874	casecontrol:add:fix:11111111111
01	6608189	rs111873678	CTTA	C	0.674695552692033	0.744056494040461	13.2841762968696	casecontrol:add:cor:11111111111
01	6723095	rs148640952	G	A	0.000850763200610907	0.0263697900333205	28.5428293632076	casecontrol:add:cor:11111111111
01	6726926	rs142311354	C	T	0.000811139780974445	0.0250117598259585	29.1122783933485	casecontrol:add:cor:11111111111
01	6728253	rs116141372	C	G	0.000798682452594705	0.0246050179767577	29.3064957312143	casecontrol:add:cor:11111111111
01	6729638	rs149805765:A	G	A	0.00168533768069176	0.0249391121471414	21.0180015018716	casecontrol:add:cor:11111111111
01	6740758	rs147570994	G	A	0.000731628503080053	0.02235496315096	30.5076635506882	casecontrol:add:cor:11111111111
01	6775830	1:6775830:G:A	G	A	0.00216679905112674	0.0276752505200195	14.2903218293768	casecontrol:add:cor:11111111111
01	6776602	rs79719880	C	T	0.00217020780763413	0.0277001639067992	14.2666431300086	casecontrol:add:cor:11111111111
01	6779321	rs76432233	C	T	0.00132676701593372	0.0273028567234483	23.3370613818787	casecontrol:add:cor:11111111111
01	6781048	rs115764189	C	T	0.0023513814510976	0.0354437134765978	12.9984281099222	casecontrol:add:cor:11111111111
01	6815074	rs140624850	G	A	0.00176067340980632	0.0283475801302618	25.2311155473009	casecontrol:het:fix:11111111111
01	6939719	rs75925564	A	G	0.00328804485934752	0.0430263677790022	10.3035156266692	casecontrol:het:fix:11111111111
01	7137466	rs80186384	G	A	0.0197550109853745	0.0927838294739218	9.86732373612321	casecontrol:add:fix:00111100000
01	7138294	rs28627188	T	G	0.0199245562074164	0.0964831496132219	9.92909229395307	casecontrol:add:fix:00111100000
01	7141085	rs115777418	G	A	0.0177381384932088	0.0850407684613313	13.1505455379058	casecontrol:add:fix:00111100000
01	7141513	rs11120835	G	T	0.0176637248385155	0.0846112176311109	13.4363806041333	casecontrol:add:fix:00111100000
01	7141813	rs11120837	T	C	0.0223846814302111	0.079653133243426	9.5044045865978	casecontrol:add:fix:00111100000
01	7150125	rs10864273	G	A	0.00843928671448477	0.0522864287901906	26.0294827707938	casecontrol:het:fix:00111100000
01	7151262	rs12070413	C	T	0.0202486812284537	0.0957372139689532	16.944335076937	casecontrol:add:fix:00111100000
01	7152069	rs10864276	A	G	0.0210981258653073	0.0917018981908327	23.4283243644086	casecontrol:dom:fix:00111100000
01	7190583	rs143255914	A	G	0.867013499261091	0.000798479963227734	5.61260892136084	subphenotype:add:cm_sma_other_ind
01	7206954	rs150305548	C	T	0.442152222783036	0.496123953488971	8.91304880972415	casecontrol:add:ind:11111111111
01	7207731	1:7207731:A:G	A	G	0.703102582423678	0.00118336902108367	4.93058373785764	subphenotype:add:cm_sma_other_ind
01	7223099	rs143113613	T	TG	0.0173930302570936	0.000174651853249857	9.44041188588234	subphenotype:add:cm_sma_fix
01	7228619	rs12032028	C	T	0.0233013963486911	0.000307673440539926	5.67742994892848	subphenotype:add:cm_sma_fix
01	7231345	rs145274348	G	A	0.376297904990609	0.000759255795884163	7.04707584585903	subphenotype:add:cm_sma_other_ind
01	7233805	rs140726382	G	C	0.634281703835797	0.000714899034731305	6.50833991301778	subphenotype:add:cm_sma_other_ind
01	7327661	1:7327661:G:C	G	C	0.000514088662047084	0.00261942143131571	27.2000748113881	casecontrol:add:fix:11111111111
01	7327774	rs149466978	A	G	0.000510778572435659	0.00261127540499152	27.3558353367256	casecontrol:add:fix:11111111111
01	7328777	rs146527305	C	T	0.00100758553237035	0.00318902070234446	17.1163380261906	casecontrol:add:fix:11111111111
01	7333485	rs115651937	C	T	0.000953855570411615	0.00485097773393342	14.6312137834555	casecontrol:add:fix:11111111111
01	7336605	rs188589731	G	A	0.000110821035727696	0.00101002636664764	89.7980573352531	casecontrol:add:fix:11111111111
01	7504643	rs941018	C	T	0.000301017505946675	0.0041076780201072	231.548740061642	casecontrol:het:fix:11111111111
01	7506644	rs12075095	C	T	0.00148271664082327	0.00887943373605391	409.82300157773	casecontrol:het:fix:11111111111
01	7507107	rs11120930	C	T	0.000581821901057741	0.00858211185061004	251.223700335186	casecontrol:het:fix:11111111111
01	7507312	rs11801913	G	A	0.000541137746271894	0.0077607282394449	272.566124346728	casecontrol:het:fix:11111111111
01	7554391	rs74843463	G	A	0.00148201926280503	0.00485311094778164	7.3063893731524	casecontrol:add:fix:11111111111
01	7567118	rs192829739	C	T	0.44520845101531	0.00437626994902779	2.93312985534715	subphenotype:het:cm
01	7567119	rs184777516	A	G	0.445217267836488	0.00437493671958408	2.93367883418182	subphenotype:het:cm
01	7612593	rs12742992	C	T	0.0919880388530435	0.0220864104079508	11.2702727176402	subphenotype:rec:cm_sma_fix
01	7616013	kgp8020776	G	A	0.0417452825679731	0.0640070758369478	3.79110318022905	subphenotype:rec:cm_sma_fix
01	7866410	rs61773378	G	A	0.0024431255077239	0.00192700995140999	4.36944317258071	casecontrol:add:fix:11111111111
01	7866614	rs112568333	G	A	0.00243748249344412	0.00192306740472772	4.37515052565329	casecontrol:add:fix:11111111111
01	7871349	rs7543516	A	G	0.00241771351928889	0.00172449835075777	4.46136897330518	casecontrol:add:fix:11111111111
01	7871481	rs139074685	AG	A	0.00240377371935161	0.00174673974724316	4.42322286758991	casecontrol:add:fix:11111111111
01	7872076	rs10864316	A	G	0.0024103504612938	0.00172134128547912	4.44904446966815	casecontrol:add:fix:11111111111
01	7872668	rs12141758	G	C	0.0024063434548694	0.00161231226529571	4.52015464919604	casecontrol:add:fix:11111111111
01	7876046	rs7536738	C	T	0.00239564036840109	0.00177050432382797	4.44820831276869	casecontrol:add:fix:11111111111
01	7879685	rs17374230	T	C	0.00228953491689384	0.00161668429274277	4.58878465400811	casecontrol:add:fix:11111111111
01	7880683	rs10462020	T	G	0.00239366405578777	0.00166983924052327	4.51229293836485	casecontrol:add:fix:11111111111
01	7884525	rs61773390	G	T	0.00234325645018383	0.00155279943395701	4.62853821068293	casecontrol:add:fix:11111111111
01	7888438	rs17374439	C	T	0.00230502018344973	0.00144178571699468	4.84836173801316	casecontrol:add:fix:11111111111
01	7891378	rs12130462	C	T	0.00240343214536761	0.00169182708662727	4.48264275154102	casecontrol:add:fix:11111111111
01	7894067	rs61773391	C	G	0.0024410488393096	0.00160328948284453	4.54722973824985	casecontrol:add:fix:11111111111
01	7895418	rs61773392	G	T	0.00134296588414311	0.00129368802041157	6.29210095243279	casecontrol:add:fix:11111111111
01	7897133	rs10462021	A	G	0.00244123869865061	0.00160343636029859	4.54693166087811	casecontrol:add:fix:11111111111
01	7955534	rs77830746	G	T	0.000943705056781145	0.00396734176112622	10.3927315641279	casecontrol:add:fix:11111111111
01	8034467	rs187588267	A	G	0.150427781786057	0.273556806136643	16.8628731883476	casecontrol:add:fix:00111100000
01	8045835	rs472593	C	A	0.0122009228062879	0.0748817863605676	9.65599909976574	casecontrol:dom:cor:11111111111
01	8053653	rs146519685	C	CT	0.0164854918832549	0.0742516864800036	8.58229096019229	casecontrol:dom:cor:11111111111
01	8061663	rs72634225	C	T	0.0160857936646857	0.0725560330492221	8.75058057534042	casecontrol:dom:cor:11111111111
01	8063941	rs56195333	GA	G	0.016036108260936	0.0723522115489242	8.75834611062877	casecontrol:dom:cor:11111111111
01	8065712	rs34768550:C	CT	C	0.00641283690917203	0.0704279748402312	150.60075453936	casecontrol:add:cor:11111111111
01	8067834	rs11810770	G	A	0.0150739146584986	0.0686643474566175	11.7788609679528	casecontrol:dom:cor:11111111111
01	8080112	rs149712391	G	A	0.205439636636241	0.341683253193797	8.7077249351119	casecontrol:add:fix:00111100000
01	8080745	rs404381	C	T	0.0111522799696435	0.094457878054886	29.2215850978634	casecontrol:add:cor:11111111111
01	8080787	rs419390	T	C	0.0108422584512592	0.0920051867560981	33.4891834824435	casecontrol:add:cor:11111111111
01	8087469	rs6700772	C	G	0.0271078474569245	0.153774793134309	34.6574391929275	casecontrol:dom:cor:11111111111
01	8087904	rs149173699	C	T	0.168800686588828	0.171800999445726	11.6344270774684	casecontrol:add:fix:00111100000
01	8184307	rs6577469	G	C	0.270718006044273	0.0660518376953116	2.58952936843612	subphenotype:rec:cm
01	8299109	kgp4269812	G	A	0.279382848422145	0.000549275443383029	2.29180836551419	subphenotype:add:other
01	8301382	rs10864342	G	A	0.182718551898398	0.000657677031118171	3.70467188648977	subphenotype:add:other
01	8326865	rs114784702	C	T	0.0414129956608485	0.00164288979029621	2.73952999336554	subphenotype:add:sma_other_fix
01	8330628	rs111533822	C	G	0.23952650578191	0.226205214872399	2.79586795531667	subphenotype:rec:other
01	8330815	kgp5229284	G	A	0.249306301959784	0.263955663448282	2.40194954868176	subphenotype:rec:other
01	8331901	rs113593101	G	C	0.0584408061772927	0.0385572567906091	3.52332855334652	subphenotype:rec:cm_sma_other_cor
01	8332424	rs79573078	C	G	0.070519207804177	0.0150261438828794	13.2086209241247	subphenotype:rec:sma_other_fix
01	9044734	rs151196958	T	G	0.00114193921550938	0.00966916616060296	9.43807281492746	casecontrol:add:fix:11111111111
01	9069001	kgp7823146	G	A	0.128527281643434	0.000463675296095099	5.99046905348447	subphenotype:add:cm
01	9069555	rs11121290	C	T	0.0152304369147496	0.000952561246042472	3.77656122594042	subphenotype:add:cm
01	9069723	rs10864378	T	C	0.0145924847091382	0.001074066596708	2.96769807906702	subphenotype:add:cm
01	9069743	rs12126931	C	T	0.0114988020217288	0.000926466350197487	2.69542700218151	subphenotype:add:cm_sma_fix
01	9069756	rs11121292	G	A	0.0149731320513635	0.000998450635524976	3.03957554327367	subphenotype:add:cm
01	9082638	rs146516507	G	A	0.00767333880370739	0.00439961470408909	6.45695748121094	subphenotype:add:other
01	9085827	rs143284824	T	C	0.0074131842518375	0.00246853242206194	9.60305410709804	subphenotype:add:other
01	9092920	rs12740565	C	T	0.0645851186449151	0.00531252489560273	3.2887179703685	subphenotype:het:other
01	9094435	rs117934588	A	G	0.0351936558519304	0.00181537251178255	8.01757114366908	subphenotype:add:other
01	9099466	rs114139021	G	T	0.0283649234827452	0.00113785221141508	12.1020438385431	subphenotype:add:other
01	9099755	rs13306769	G	A	0.0294260074605882	0.00131272287860152	10.6371658557198	subphenotype:add:other
01	9113959	rs79207694	T	C	0.0257292927839538	0.00236520937444307	6.31622721179133	subphenotype:add:other
01	9126022	rs112562439	G	T	0.0612177064701332	0.00788829500467232	3.17935976124395	subphenotype:add:other
01	9129791	rs77869990	C	T	0.0260477870082994	0.00324220081113925	4.1790907947545	subphenotype:add:other
01	9130655	rs76687672	C	G	0.0303334545165984	0.00319373257663463	4.1445909459315	subphenotype:add:other
01	9131990	rs116574697	G	A	0.0111083217575229	0.00414823423906201	5.68036313665574	subphenotype:het:other
01	9132066	rs112417908	C	T	0.0394002059645706	0.00523531608732449	3.00434847267046	subphenotype:add:other
01	9265616	rs191797225	C	T	0.00157774171071895	0.0086964035444561	14.683174608942	casecontrol:add:fix:11111111111
01	9328086	rs57355294	G	A	0.000476422673898686	4.32907876605789e-05	430.227185011121	subphenotype:dom:other
01	9329112	rs78711751	A	AG	0.000459848041395737	6.45920040727098e-05	214.823643571805	subphenotype:dom:other
01	9330740	rs12144045	G	C	0.000533593966330609	6.61223768085133e-05	267.756191177131	subphenotype:dom:other
01	9335173	rs72641831	G	T	0.000867906553034082	5.36921706304049e-05	242.297744590788	subphenotype:dom:other
01	9335327	rs12121476	C	G	0.000983854926430985	0.000116996908082425	117.445873057108	subphenotype:dom:other
01	9335745	rs6688233	C	T	0.00221554260469446	0.000106448480002871	156.810010824969	subphenotype:dom:other
01	9336116	rs72641832	C	A	0.00235050130987591	5.28338705492142e-05	266.762413606846	subphenotype:dom:other
01	9336658	rs113481219	G	A	0.00491782000135429	0.000313058122942421	45.3440683367099	subphenotype:dom:other
01	9336678	rs113563611	A	G	0.00246517470068231	0.000224830056467494	44.3923314043396	subphenotype:add:other
01	9336748	rs72641835	C	T	0.00620392391058659	0.000488918148413213	20.2460600197343	subphenotype:add:other
01	9407783	rs664730	A	G	0.000486265438989891	0.000733934019545463	23.040957534019	casecontrol:add:fix:11111111111
01	9407803	rs483934	G	A	0.000231353291208629	0.000659832957862486	37.626549434298	casecontrol:add:fix:11111111111
01	9407963	rs482215	G	A	0.000229502443586403	0.000654931714580889	37.8357030482595	casecontrol:add:fix:11111111111
01	9408085	rs663419	C	T	0.000166286397256331	0.000280391061423235	52.7886330960951	casecontrol:add:fix:11111111111
01	9408295	rs662553	C	T	0.000227884100019658	0.00065095777436558	37.98420244108	casecontrol:add:fix:11111111111
01	9483965	rs7540569	G	A	0.00143604396447586	0.00292130295015836	9.54153386107852	casecontrol:rec:fix:11111111111
01	9753786	kgp15718295	G	A	0.286133121862016	0.0943119916660413	12.4319319809992	casecontrol:het:cor:11111111111
01	9786304	rs140034328	G	C	0.0792138946477902	0.323225541117899	15.5423623660397	casecontrol:add:cor:11111111111
01	10156715	rs370578413	G	A	0.517014869951167	0.000288588052044969	7.75866044453386	subphenotype:add:cm_sma_other_ind
01	10164599	rs368391513	A	G	0.521002168213347	0.000280999636934609	7.90325957391495	subphenotype:add:cm_sma_other_ind
01	10198117	rs183941051	C	T	0.480737715899875	0.0010991812313672	2.99108273437739	subphenotype:add:cm_sma_other_ind
01	10313955	rs6656624	C	T	0.864303401757231	0.00102123886620632	2.50026392710286	subphenotype:add:cm_sma_other_ind
01	10316011	rs115729743	C	T	0.864343372862065	0.00102185760873313	2.49920201881501	subphenotype:add:cm_sma_other_ind
01	10541680	rs72869126	G	T	0.0051674478751721	0.0114662429365529	11.2764936716421	casecontrol:add:fix:11111111111
01	10600396	rs72870908	C	T	0.00591798364020169	0.00289846048917791	10.5759808666713	casecontrol:add:cor:11111111111
01	10603347	rs113692787	G	A	0.00569679330575321	0.00277569842177539	11.0473776724638	casecontrol:add:cor:11111111111
01	10606935	rs12125680	C	A	0.00462208956634684	0.00623799924825544	9.67059796946637	casecontrol:add:fix:11111111111
01	10610157	rs72870923	A	C	0.00511153113352374	0.00247216350396972	12.0154191982788	casecontrol:add:cor:11111111111
01	10612786	rs142674711	T	C	0.504050595059871	0.000997409773469489	8.3072930164825	subphenotype:rec:cm_sma_other_ind
01	10613292	rs72870932	G	A	0.00519104929499958	0.00251921182799549	11.8922568089171	casecontrol:add:fix:11111111111
01	10614416	1:10614416:TAAAGGGCAGACTCCA:T	TAAAGGGCAGACTCCA	T	0.00634135491749259	0.00320806021135459	10.5462052137891	casecontrol:add:cor:11111111111
01	10629311	rs72857013	T	C	0.00528728811024121	0.00257179716565827	11.8173930047709	casecontrol:add:fix:11111111111
01	10629657	rs72857017	A	G	0.00528650857736539	0.0025717117781776	11.8198701528522	casecontrol:add:fix:11111111111
01	10633522	rs72857029	C	G	0.00532725373558717	0.0025870081817739	11.7722351448175	casecontrol:add:fix:11111111111
01	10637336	rs192844523	C	T	0.0053906329407133	0.00261496763455084	11.677134000195	casecontrol:add:fix:11111111111
01	10639711	rs113850915	G	A	0.00552603257349978	0.0026658813785136	11.6275682373974	casecontrol:add:fix:11111111111
01	10641503	rs59812515	C	T	0.00120518991138655	0.000946048727005214	29.7827042254093	casecontrol:add:fix:11111111111
01	10778714	rs74052174	G	C	0.0252659404078863	0.00214342846954864	4.33634460775408	subphenotype:add:sma
01	10779257	rs55934443	G	A	0.0249988907947767	0.00208039607878711	4.44360162575554	subphenotype:add:sma
01	10779750	rs58867552	C	T	0.0168725529482946	0.000855113749321453	7.50188197340016	subphenotype:add:cm_sma_other_cor
01	10785959	rs12096029	C	G	0.0897166702570803	0.260253367761718	11.8063705868763	casecontrol:add:cor:11111111111
01	10787236	rs74052177	A	G	0.00976235936807999	0.00194081458786854	5.24545110434917	subphenotype:add:cm_sma_other_cor
01	10854020	rs372822082	G	A	0.00134886988131143	0.00311518522727755	16.2598670871271	casecontrol:add:fix:11111111111
01	10936127	rs199783994:C	CAAAAAAA	C	0.128355663884662	0.454814710192716	11.3810171462163	casecontrol:add:cor:11111111111
01	11054709	rs145857162	C	A	0.0110015397347666	0.00777616532123196	9.65535011399249	casecontrol:add:fix:11000000000
01	11193089	rs145092514	C	T	0.000893812286361778	0.0312247492438831	17.5782686009896	casecontrol:add:fix:11111111111
01	11459353	rs375169649:A	AAAAC	A	0.20061428635145	0.357296390146596	10.5026545737795	casecontrol:rec:fix:11111111111
01	11556168	rs10864511	G	T	0.00594838813238433	0.0211616895783301	5.28104202078293	casecontrol:rec:fix:11111111111
01	11556567	rs12139489	C	T	0.000860000431945546	0.00136168308155556	23.5551032590368	casecontrol:rec:fix:11111111111
01	11576206	rs17036950	C	T	0.00299781517883198	0.004910828814733	13.4866767399302	casecontrol:het:fix:11111111111
01	11581855	rs12088927	T	G	0.00054577162933872	0.00573613890117308	12.7769309347176	casecontrol:dom:fix:11111111111
01	11591423	rs74774927	C	T	0.00259491581352725	0.00413258858557562	26.0398917704707	casecontrol:het:fix:11111111111
01	11593746	rs112668042	G	A	0.00775899573960066	0.190203109513115	11.5817273489285	casecontrol:add:fix:11111100000
01	11595572	rs3891105	C	T	0.00649175797424901	0.00774591912683511	10.9952786596418	casecontrol:het:fix:11111111111
01	11596224	rs111282410	C	T	0.00820076689935436	0.195589539227235	10.6667810388352	casecontrol:add:fix:11111100000
01	11598649	rs76205284	C	T	0.00791731179654443	0.192664013389203	10.8921603440945	casecontrol:add:fix:11111100000
01	11607885	rs76856813	G	A	0.00172616912262334	0.00115747188533816	12.9026478041035	casecontrol:het:fix:11111111111
01	11610447	rs77713399	A	G	0.00185063531656682	0.000932674058283335	14.5309281195077	casecontrol:het:fix:11111111111
01	11615279	rs74479719	G	A	0.00124122378723249	0.000642835533883274	22.3823076743031	casecontrol:het:fix:11111111111
01	11619783	rs142803562	G	A	0.00205778186404974	0.000750671951787174	19.9209182997842	subphenotype:het:cm_other_fix
01	11620066	rs2745288:A	G	A	0.0152515856978573	0.0430101284348456	10.5823148333683	casecontrol:dom:fix:11111111111
01	11623009	rs114312914	G	A	0.00709105604931184	0.00272108872930449	7.4299618794479	subphenotype:het:cm_sma_other_cor
01	11626083	rs75256695	T	C	0.00599354922780082	0.00307363138302769	7.32859207866163	subphenotype:het:cm_sma_other_cor
01	11630717	rs56867764:AACAC	A	AACAC	0.565275865384989	0.00250808817578058	2.46506149337349	subphenotype:het:cm_sma_other_ind
01	11633847	rs77701311	C	T	0.00436721818259491	0.00549561925508108	6.62158903943758	casecontrol:het:fix:11111111111
01	11645444	rs72866492	C	T	0.00114199548900874	0.00112862071693895	21.0841610909005	casecontrol:het:fix:11111111111
01	11671779	rs12082425	C	T	0.0588108683981548	0.00412046591364933	2.54390764220548	subphenotype:het:cm_sma_fix
01	11700095	rs183193185	A	G	0.46554022948614	0.803221994576103	9.56577831519043	casecontrol:het:ind:11111111111
01	11720326	rs55654942	C	T	0.00950761263674314	0.00221181081376991	7.95872826257861	casecontrol:add:fix:11111111111
01	11728675	rs7513972	C	T	3.71769487331523e-05	6.3680862984695e-05	282.120778371338	casecontrol:add:fix:11111111111
01	11737882	rs7542916	C	T	0.00012028298374446	0.00060815462046301	141.334382777481	casecontrol:add:fix:11111111111
01	11742676	rs28924091	C	T	0.000669996803947907	0.00120854137073806	33.5073365603201	casecontrol:add:fix:11111111111
01	11744218	rs12723707	G	T	0.168690146071964	0.00203997787358637	3.0009415649141	subphenotype:add:other
01	11746500	rs2143296	T	C	0.99781528417409	0.000647578111141453	3.70557581144434	subphenotype:add:cm_sma_other_ind
01	11767866	rs6689544	C	G	0.765027354831593	0.205250204053929	2.28701711255579	subphenotype:rec:sma
01	11820291	rs80308600	T	C	0.00531664481602266	0.000832953280596202	15.1360415842395	subphenotype:het:cm_sma_fix
01	11855072	rs2066467	T	C	0.00100240309635948	0.00332402803863539	12.9622611824983	casecontrol:add:fix:11111111111
01	11900809	rs114590315	G	A	0.00020916069864504	0.00115839053849506	41.7995131104177	casecontrol:add:fix:11111111111
01	11992342	rs149716278	C	A	0.00123045455682433	0.00519228487460933	12.0297871814259	casecontrol:add:fix:11111111111
01	12043254	rs115099917	C	T	0.00186383312434717	0.0182537109775416	12.3383544422622	casecontrol:add:fix:11111111111
01	12046767	rs143044397	C	T	0.00356769634048158	0.0327087546751395	9.21031582447261	casecontrol:add:fix:11111111111
01	12047644	rs138234805	G	A	0.0034792755946055	0.0320346665835838	9.34509114400176	casecontrol:add:fix:11111111111
01	12053391	rs116314548	G	A	0.0033716929077638	0.0322186084464238	8.84797165055225	casecontrol:add:fix:11111111111
01	12054388	rs146513119	G	C	0.00406702871927228	0.0255299669497891	9.48688535758852	casecontrol:add:fix:11111111111
01	12054672	rs76915280	A	G	0.00332657613731688	0.031189997737061	9.48043875256668	casecontrol:add:fix:11111111111
01	12073452	rs74609163	C	T	0.277290274056691	0.898478007252086	14.6505117155813	casecontrol:add:ind:11111111111
01	12073937	rs4846086	G	A	0.6276894137563	0.96576829925263	13.2626544568272	casecontrol:rec:fix:00111100000
01	12176199	rs190473113	C	T	0.58656647238117	0.00142673340393574	4.1143686662398	subphenotype:add:sma
01	12189691	kgp15638870	G	A	0.000538987133255782	0.0057975223480757	17.5403314048277	casecontrol:add:fix:11111111111
01	12570610	1:12570610:C:T	C	T	0.347372064735788	0.00156226722077952	2.62604934449569	subphenotype:het:cm_sma_other_ind
01	12675960	rs79091281	G	A	0.577724504254222	0.00289357230298172	2.86146666486185	subphenotype:het:cm
01	12687695	rs3128468	G	T	0.00044866709287545	0.00181228857021869	23.5870769163157	casecontrol:add:fix:11111111111
01	12693787	rs144840553	T	C	0.00578818134176942	0.00275455491615458	11.5034694435421	subphenotype:het:other
01	12753860	rs4615851	G	A	0.000267110849844997	0.00281717944962693	51.4572528817966	casecontrol:add:fix:11111111111
01	12765969	rs78833509	G	A	0.00464724238916183	0.0141471135766901	78.575618979444	casecontrol:rec:fix:11111111111
01	12769239	rs3010872	C	T	0.0130419596529968	0.0539782429038946	44.9807503781629	casecontrol:dom:fix:11000000000
01	12769250	rs76057494	T	C	0.00155322199908474	0.0253579562512701	15.1409900179297	casecontrol:add:fix:11000000000
01	12833185	rs140405122	C	T	0.182973900015542	0.00389199560912969	2.992438526973	subphenotype:add:cm
01	12837459	rs146487042	T	C	0.196495769866777	0.00357657948078754	3.11872879685109	subphenotype:add:cm
01	12845684	rs139189519	G	A	0.813118060772367	0.000129968663191919	13.020394091559	subphenotype:add:cm_sma_other_ind
01	12845788	rs183924466	T	G	0.965490054553509	0.00127569198707143	2.87339337772553	subphenotype:add:cm_sma_other_ind
01	12848549	rs61775043	T	C	0.000884071028983167	0.00446449042067859	10.8726719093678	casecontrol:add:fix:11111111111
01	12850652	rs28564889	G	A	0.256601260610852	0.0131481377004286	3.42992232539668	subphenotype:rec:cm_sma_other_ind
01	12852197	rs199501823:G	GT	G	0.285716685640709	0.131169772707375	8.90899791522027	subphenotype:rec:cm_sma_other_ind
01	12857863	rs11811816	C	T	0.283896309390945	0.00665517256975932	12.4248849531168	subphenotype:rec:cm_sma_other_ind
01	12863978	rs145278074	G	C	0.288212853794008	0.00574027688984581	15.0748883951035	subphenotype:rec:cm_sma_other_ind
01	12878720	rs150277952	G	A	0.199763008488323	0.0016696295355343	3.98212299420581	subphenotype:add:cm_sma_fix
01	13039898	rs201232248:C	G	C	0.837356767412895	0.000409585810823722	3.30007436383056	subphenotype:add:sma
01	13050286	1:13050286:T:G	T	G	0.0267495516630636	0.00318462957834416	10.5573751122136	subphenotype:het:cm_sma_other_cor
01	13352784	1:13352784:G	C	G	0.0652122472527851	0.00240713205793811	5.61416097129824	subphenotype:add:other
01	13516048	rs138348081:C	T	C	0.281660430161621	0.0912071728284958	2.53000606565776	subphenotype:het:cm_sma_other_ind
01	13807859	rs111497539	T	A	0.186842734642248	0.000199940910851029	37.6894321425638	subphenotype:het:sma
01	13819711	rs74056250	G	A	0.256478417226081	0.372131221836329	9.75021956193842	casecontrol:rec:fix:11111111111
01	13826174	rs76507462	A	T	0.000822057957758713	0.00646965511404246	16.1111226752879	casecontrol:add:fix:11111111111
01	13827319	rs78704446	G	A	6.2516817165883e-05	0.000723319377834373	117.262757526507	casecontrol:add:fix:11111111111
01	13837144	rs78470885	T	G	0.00157995422196249	0.00141966376749499	17.8460839146199	casecontrol:add:fix:11111111111
01	13838303	rs76229208	G	A	0.000778120658876615	0.00403998074684342	12.5190288961367	casecontrol:add:fix:11111111111
01	13841029	rs61733840	A	T	0.000559636256448365	0.00403756895740555	15.4103126758349	casecontrol:add:fix:11111111111
01	13887485	rs367979210	A	C	0.00105403017927184	0.000411208700503121	35.9143622901608	subphenotype:add:other
01	13902462	rs138010502	C	T	0.0333994929996383	0.0918957577508408	14.8202418516184	casecontrol:add:ind:11111111111
01	13960962	1:13960962:G:A	G	A	0.000818384019123868	0.00545174905041418	17.1703347338452	casecontrol:add:fix:11111111111
01	13962186	rs142521961	G	A	0.00128925047578097	0.0120431217600771	17.4683164266288	casecontrol:het:fix:11111111111
01	13971187	rs140228152	A	G	0.00126422619007521	0.0133352099678961	15.9333265479381	casecontrol:add:fix:11111111111
01	13972068	rs181028664	A	C	0.00128148437113788	0.0135163173459841	15.7426548633944	casecontrol:add:fix:11111111111
01	13972796	1:13972796:C:T	C	T	0.00129446169418494	0.0136650421182823	15.5916627530729	casecontrol:add:fix:11111111111
01	13973883	rs149629623	C	A	0.00427971791250595	0.0385633635291907	11.0635608734789	casecontrol:het:fix:11111111111
01	13973978	rs148764785	C	T	0.00428918549646401	0.0386563106878781	11.0125322031334	casecontrol:het:fix:11111111111
01	13975392	rs150689003	G	A	0.00457207638718258	0.041270860363763	10.0612574368328	casecontrol:het:fix:11111111111
01	13981215	rs2495071	G	T	0.00113650093074099	0.0128464423782861	17.2739642976011	casecontrol:add:fix:11111111111
01	13982028	rs374773994	GTATAAGAAAAATAAAACACAGTTTTATTTTTCAGGAAAA	G	0.00377030307403751	0.033885141127911	11.4338037296066	casecontrol:het:fix:11111111111
01	13984013	1:13984013:G:A	G	A	0.00369653568694043	0.0411017427423395	10.9102145348021	casecontrol:het:fix:11111111111
01	13984019	1:13984019:G:A	G	A	0.00570742182450891	0.0428662892554495	9.25505872470433	casecontrol:het:fix:11111111111
01	13984094	1:13984094:C:T	C	T	8.5457751813408e-05	0.000978894935792879	100.877938548441	casecontrol:add:fix:11111111111
01	13984151	1:13984151:G:A	G	A	0.000360964265466428	0.0039062982726441	32.2708025758641	casecontrol:add:fix:11111111111
01	13984661	rs140621879	C	T	0.000921975284029024	0.00393185262602858	11.2429848276196	casecontrol:add:fix:11111111111
01	13985557	1:13985557:T:A	T	A	0.000127379652098584	0.00216538972909459	79.0701022091897	casecontrol:add:fix:11111111111
01	13986056	rs2487641	A	G	0.00472356735680417	0.0415696722207601	9.3527179699754	casecontrol:het:fix:11111111111
01	13986081	rs2495015	T	C	0.00472519071529847	0.0415816846546102	9.35006360822638	casecontrol:het:fix:11111111111
01	13986091	rs2495016	G	A	0.00472481769809758	0.0415767541348789	9.351565974888	casecontrol:het:fix:11111111111
01	13986359	rs2495017	T	A	0.00472480452907787	0.0415946272528554	9.34936549626355	casecontrol:het:fix:11111111111
01	13986898	rs2487642	A	G	0.00472209608501018	0.0415814126290408	9.35442238366931	casecontrol:het:fix:11111111111
01	13987051	rs3001729	A	G	0.00472443094990943	0.0415962615656467	9.34846156260637	casecontrol:het:fix:11111111111
01	13987304	rs2495018	G	C	0.0047232242944708	0.0415928200436412	9.34973517990433	casecontrol:het:fix:11111111111
01	13987473	rs2495019	C	T	0.00319856917136044	0.0245036542828212	10.7240036308647	casecontrol:het:fix:11111111111
01	13987497	rs2495020	C	T	0.00505116182106978	0.0440034793355368	8.93591832655121	casecontrol:het:fix:11111111111
01	13987675	rs2495021	T	C	0.000856015400377433	0.00992722426105191	20.9939493981869	casecontrol:add:fix:11111111111
01	13988239	rs2495023	G	A	0.00547201736833315	0.0498644025075644	8.50503988865304	casecontrol:het:fix:11111111111
01	13988514	rs2486183	C	T	0.00547994675884586	0.0499846350153597	8.48855933673339	casecontrol:het:fix:11111111111
01	13988805	rs2495027	A	T	0.00548931291475539	0.0502685397728458	8.45877892091745	casecontrol:het:fix:11111111111
01	13989702	rs2486181	A	C	0.00478099168996961	0.042605724531653	8.93420806137098	casecontrol:het:fix:11111111111
01	13990082	rs2495028	G	A	0.00478278957035147	0.0426326544647249	8.93082968040377	casecontrol:het:fix:11111111111
01	13990153	rs2486180	C	T	0.0047801629979202	0.0426307637594945	8.93581676047692	casecontrol:het:fix:11111111111
01	13990538	rs2495032	G	C	0.00478131803257103	0.0426718693452178	8.92747361123989	casecontrol:het:fix:11111111111
01	13990563	rs2495033	G	A	0.00478217288308906	0.0426757212335636	8.92646317173214	casecontrol:het:fix:11111111111
01	13990638	rs2486179	C	T	0.00296710335754087	0.0374346668038684	12.1135747535002	casecontrol:het:fix:11111111111
01	13990700	rs2495034	T	G	0.000908573097751176	0.00991469422744059	19.7599379449249	casecontrol:add:fix:11111111111
01	13990920	rs2495035	A	C	0.00477756636350563	0.0426590185958127	8.93299359480273	casecontrol:het:fix:11111111111
01	13991374	rs2487644	C	T	0.00477508429410392	0.0426820812722946	8.93371294693519	casecontrol:het:fix:11111111111
01	13991619	rs2495036	A	G	0.00473606798390249	0.0272391770395726	9.14955886165559	casecontrol:het:fix:11111111111
01	14202100	rs113328908	C	T	0.978815204485281	0.00395345526491869	2.25961926204305	subphenotype:het:sma
01	14202185	rs113007329	C	T	0.971267958041586	0.000544316057003474	5.8691818360007	subphenotype:add:sma
01	14242586	rs141940191	A	G	0.0379735070607759	0.00238820112689626	3.15466186144699	subphenotype:add:cm
01	14278289	rs78105270	T	C	0.100205466369214	0.00140941723117983	3.52101589977868	subphenotype:add:cm
01	14279619	rs16853258	A	G	0.10168824928188	0.00125227994602905	3.87916474201789	subphenotype:add:cm
01	14356818	rs12091637	C	T	0.0756765449128961	0.0278201384376796	10.4146960731344	casecontrol:rec:fix:11111111111
01	14360570	rs12058317	A	T	0.116149326166674	0.0935909377727146	9.97710715032678	casecontrol:rec:fix:11111111111
01	14490348	rs115237625	G	A	0.0105975075994489	0.00463648232931775	4.33792733415788	subphenotype:add:cm_sma_other_cor
01	14593571	rs144579819	T	C	0.0385383474841664	0.00843379860586821	8.70582279493522	subphenotype:het:cm
01	14624450	rs114528093	C	T	0.0528062765452558	0.00173239712562691	11.373345462728	subphenotype:het:cm
01	14732106	rs376441300	G	C	0.00240338906413852	0.00172406499018347	14.4421842641417	casecontrol:het:fix:11111111111
01	14852050	rs70997156	A	AT	0.88719229718424	0.910780226458383	31.1093925725983	casecontrol:add:cor:11110000000
01	14852370	rs12759765	C	G	0.882113508140405	0.902806093568046	11.6112938837488	casecontrol:add:cor:11110000000
01	14903716	kgp15760726	G	A	0.00254565007647591	0.00266668898952122	8.5586022449282	casecontrol:add:fix:11111111111
01	15049546	rs115118646	C	T	0.27171774361623	0.00296046531817835	2.53865189299696	subphenotype:add:sma
01	15052427	rs115192966	G	A	0.29800771135825	0.00276770386825197	2.98634588862903	subphenotype:add:sma
01	15103263	rs10927546	C	T	0.902956622695112	0.449565236835479	2.91213245179486	subphenotype:het:cm
01	15110256	kgp3381227	C	T	0.00284286764051309	0.0241040340485809	16.0076277064912	casecontrol:add:fix:11110000000
01	15160343	rs16850947	G	A	0.155563151447922	0.00374093674654588	4.15959168172288	subphenotype:het:cm_sma_other_cor
01	15199079	rs150176205	TTGCTCA	T	0.00471096596924725	0.0202262916507313	22.2248745668065	casecontrol:add:cor:11111111111
01	15200040	rs74059635	A	G	0.0105840941820782	0.0189420409487625	12.0934874038741	casecontrol:add:cor:11111111111
01	15201685	rs76444111	G	A	0.00547234393012294	0.0225664182902746	20.3136318942171	casecontrol:add:cor:11111111111
01	15217225	rs141644826	G	A	0.000638477141971459	0.00873193597208891	25.8637196893346	casecontrol:het:fix:11111111111
01	15227045	rs146439306	C	T	0.00194496944593415	0.025913445967717	9.62476359607267	casecontrol:add:fix:11111111111
01	15227185	rs189499888	G	A	0.00191461879028085	0.0257738262383541	9.71053595196937	casecontrol:add:fix:11111111111
01	15228063	kgp15614485	G	A	0.00206346639149627	0.0311597722899935	8.72604238325929	casecontrol:add:fix:11111111111
01	15228248	rs79297788	C	T	0.00178880230086373	0.0257017407292371	10.1479642714892	casecontrol:add:fix:11111111111
01	15364504	rs143835008	CTG	C	0.000622982739755138	0.00163181481997493	22.2397240794196	casecontrol:add:fix:11111111111
01	15364766	rs140376078	G	GA	0.00033675859871659	0.0131511129241014	9.3218437631414	casecontrol:add:fix:11111111111
01	15367139	rs72868371	G	A	0.00035352849100568	0.0113844610415895	9.41714305674303	casecontrol:add:fix:11111111111
01	15370458	rs41310369	G	C	0.000852740083084054	0.00332498264439627	18.1450595843662	casecontrol:add:fix:11111111111
01	15375449	rs74059804	G	T	0.00944225860311192	0.00187808700382606	9.97047400766608	subphenotype:add:other
01	15388722	rs74059807	A	G	0.00231425174257226	0.00153533737378287	11.3107409067533	casecontrol:add:fix:11111111111
01	15394216	rs74059809	C	G	0.00382550575453025	0.00165646686482053	11.9269299999664	casecontrol:add:fix:11111111111
01	15397755	rs78884433	T	G	0.0125935391637915	0.000678898198151068	14.6578037500067	subphenotype:add:other
01	15445878	1:15445878:C	T	C	0.0149899060009345	0.00366485286419561	6.04895201615481	subphenotype:add:other
01	15467067	rs61367842	G	A	0.301427828748061	0.000951309227833234	5.4448409426511	subphenotype:add:cm
01	15539026	rs16851425	A	T	0.025219395403206	7.44810191667228e-05	30.1131139781556	subphenotype:add:sma
01	15756559	rs11546435	C	T	0.218643631815185	0.00438945973020638	2.88229417470374	subphenotype:add:cm
01	15779214	rs111701078	C	T	0.0134038217457152	0.00211011731450608	4.68758049756511	subphenotype:add:cm
01	15996048	rs34920556	TG	T	0.0872970111253522	0.207539191236887	9.72548484105039	casecontrol:het:fix:11111100000
01	16070871	rs7511651	C	T	0.44016408883378	0.345289902300372	9.54587029591162	casecontrol:het:fix:11111111111
01	16070912	rs7525747	T	C	0.614779130830094	0.441953133245363	34.1603356871739	casecontrol:het:cor:11111111111
01	16096256	rs7368383	T	C	0.889857151272038	0.464466411741403	27.2241749858783	casecontrol:het:fix:11111111111
01	16388329	rs34263238:C	T	C	0.163161973447434	0.198816248282912	4.33479157155064	casecontrol:rec:fix:11111111111
01	16388852	rs202226162:A	AC	A	0.554664688048095	0.861795826445105	9.99249617973611	casecontrol:add:cor:11111111111
01	16390813	rs1414499	T	C	0.000322630478641406	0.00229902248070712	11.9323967530484	casecontrol:add:fix:11111111111
01	16492747	rs58902869:A	T	A	0.00789260948583428	0.112891110602133	27.9059151587366	casecontrol:het:fix:11110000000
01	16519571	rs57514556	G	A	0.000313689935228927	0.00413008412367933	21.2748940520685	casecontrol:add:fix:11111111111
01	16520368	rs77761395	T	C	0.000314604209396433	0.00414060449999554	21.2105434417462	casecontrol:add:fix:11111111111
01	16537854	rs74054957	G	A	0.000417203301993089	0.00295358861403698	24.5281246326724	casecontrol:het:fix:11111111111
01	16545008	rs74054968	C	A	0.000421100779614263	0.00404125737149684	18.072316156562	casecontrol:add:fix:11111111111
01	16554328	rs74054978	C	G	0.000509015588107355	0.00514946237924253	21.3742407151408	casecontrol:het:fix:11111111111
01	16554329	rs74054979	T	G	0.000509015588107355	0.00514946237924253	21.3742407151408	casecontrol:het:fix:11111111111
01	16558398	rs112722264	G	A	0.000422990220938907	0.00497753981139567	17.8741902304878	casecontrol:add:fix:11111111111
01	16560903	rs77288118	T	A	0.000468328281919728	0.00577000198773802	16.4714653310097	casecontrol:add:fix:11111111111
01	16569613	rs74054988	C	T	0.000507969186007053	0.00655669079453029	14.9829875994759	casecontrol:add:fix:11111111111
01	16578134	rs61731120	T	C	0.000675794338217725	0.00664138154912005	11.6552858405085	casecontrol:add:fix:11111111111
01	16612643	rs112385350	C	T	0.000697419267619189	0.00970637566556986	11.4029815828956	casecontrol:add:fix:11111111111
01	16615924	rs74055510	T	C	0.000815235085685931	0.0107287897736015	10.0696069533056	casecontrol:add:fix:11111111111
01	16630749	rs138919964	T	C	0.000529001783660558	0.00589624415657207	16.6820065463388	casecontrol:add:fix:11111111111
01	16633188	rs59316881	T	C	0.000417586855600883	0.00464978552595442	18.669520338734	casecontrol:add:fix:11111111111
01	16634655	rs80032601	T	A	0.000777211310827622	0.00889330146791377	10.0985434132198	casecontrol:add:fix:11111111111
01	16648454	rs115795596	G	A	0.000648027432984782	0.00919946615492332	11.6178031977782	casecontrol:add:fix:11111111111
01	16681795	rs75220429	T	C	0.000918010571696373	0.0102797407568193	8.36077581013675	casecontrol:add:fix:11111111111
01	16694806	rs74055531	G	C	0.000571365233796104	0.00668680216431295	12.7229130519633	casecontrol:add:fix:11111111111
01	16695115	rs74055532	G	A	0.000642180110306995	0.00739504156443506	11.39109114368	casecontrol:add:fix:11111111111
01	16697960	rs80169190	T	C	0.000845797020529457	0.012160012116912	8.51305918256704	casecontrol:add:fix:11111111111
01	16698255	rs55704082	C	T	0.000792807103467793	0.01164978631764	8.76544268474835	casecontrol:add:fix:11111111111
01	16704269	rs74055540	A	G	0.000278535519226066	0.00750437398731236	39.8816491951353	casecontrol:add:fix:11111111111
01	16708996	rs201014005	T	TTG	0.000742786642011901	0.0109552135259835	8.90503576952296	casecontrol:add:fix:11111111111
01	16721342	rs140986276	C	T	0.000691152036132997	0.0101381460534686	8.91445154419047	casecontrol:add:fix:11111111111
01	16722927	rs74055657	C	A	0.000697547703983921	0.0102290714310671	8.85245635148866	casecontrol:add:fix:11111111111
01	16723487	rs74055658	T	A	0.000699151688917156	0.010254496424367	8.83723489180978	casecontrol:add:fix:11111111111
01	16792824	rs157128	T	A	0.622007835914247	8.30683908643044e-05	13.0738877678202	subphenotype:add:cm_sma_other_ind
01	16801858	rs183455528	T	C	0.00332420677695317	0.0304507932726786	10.0073212849977	casecontrol:het:fix:11111111111
01	16810255	rs281824:A	C	A	0.00160725331679803	0.00922050325196296	12.6007220656327	casecontrol:add:fix:11111111111
01	16817418	rs156855	T	C	0.582951305510855	7.60362010053915e-05	13.3218781737248	subphenotype:add:cm_sma_other_ind
01	16823164	rs201276	A	C	0.429535301255941	8.26578832672883e-05	13.1516747453574	subphenotype:add:cm_sma_other_ind
01	16849729	rs113172399	G	A	0.0230001241392608	0.0458125417138156	10.1204747417666	casecontrol:het:cor:11111111111
01	16952993	rs942268	C	G	0.000816440717632254	0.0121601930029412	22.1441810958836	casecontrol:het:fix:11111111111
01	16957610	rs879364	G	A	0.00109951418629084	0.00287130021938698	10.5522675791789	casecontrol:add:fix:11111111111
01	16958064	rs1622521	A	G	0.000256684466040776	0.00720997398251403	45.2317077940161	casecontrol:rec:fix:11111111111
01	16959101	rs698884	C	T	0.000137687395879649	0.00578781626246252	69.6003555799867	casecontrol:rec:fix:11111111111
01	16961535	rs849689	C	G	0.00147450414620039	0.0535839015162553	13.9444465610231	casecontrol:het:fix:11111111111
01	16963907	rs9660711	C	T	0.041190745301316	0.21287185615338	9.761174052049	casecontrol:rec:cor:11111111111
01	17039961	rs1755328	T	C	0.00873005626088955	0.00250022049406582	5.12141287001184	casecontrol:add:fix:11111111111
01	17050505	rs33944305	AT	A	0.145405709120611	7.23486421166004e-05	22.8980085728603	subphenotype:add:other
01	17193647	rs7417506:G	T	G	0.815054673651953	0.241915037604296	2.45732964201847	subphenotype:rec:sma_other_fix
01	17301448	rs2235933	C	T	0.998072355439032	0.343543289580891	19.7283418221798	subphenotype:rec:other
01	17312743	rs3170740	C	T	0.036791681849316	0.023891074200851	3.46900029278185	subphenotype:het:cm_sma_fix
01	17313157	rs2076605	G	A	0.014898380440784	0.0134406358862354	5.68787437666986	subphenotype:het:cm_sma_fix
01	17313654	rs761421	C	T	0.0175155796415261	0.00948023717842879	10.4343531205788	subphenotype:het:cm_sma_fix
01	17345624	rs35456786	C	CT	0.754535964988827	0.0156843295636061	3.06769453354926	subphenotype:rec:sma
01	17481864	rs112037651	G	A	0.0780357368452327	0.00198662675705682	3.7716287335303	subphenotype:add:sma_other_fix
01	17518068	rs57267358	C	T	0.00965152670995008	0.00259561230412882	8.32884201887743	subphenotype:het:cm
01	17518309	rs376058864:T	C	T	0.114678886334026	0.00149084816366236	2.84005122455419	subphenotype:rec:cm_sma_fix
01	17519566	rs72913675	G	A	0.0181461171428094	0.00116321808838421	3.58008178408363	subphenotype:add:cm
01	17520507	rs59105758	G	T	0.018801936450637	0.00155927781849483	3.25601476234347	subphenotype:add:cm
01	17543745	kgp12022264	C	G	0.806265455698603	0.00264745669174167	2.47087623434298	subphenotype:dom:sma
01	17553509	rs192430552	A	T	0.737915148572309	0.000584263063206796	5.74367813526253	subphenotype:add:sma
01	17594263	rs4262593	T	C	0.250157107495579	0.000122262227025238	8.37553286931786	subphenotype:add:cm_sma_other_ind
01	17595074	rs112577502	G	C	0.232958816456514	0.000104613966614101	9.68268063250027	subphenotype:add:cm_sma_other_ind
01	17595288	rs113950467	C	T	0.220775401984281	7.25069031153372e-05	13.3167537722154	subphenotype:add:cm_sma_other_ind
01	17595505	rs116271545	C	T	0.0743340352821762	0.000860440017725594	5.39596905878591	subphenotype:add:cm_sma_fix
01	17595702	rs17378462	C	T	0.229570461659265	0.000163229793094846	7.27179356390809	subphenotype:add:cm_sma_other_ind
01	17595925	rs17458091	T	C	0.25999650755773	0.000267441095459819	4.52617390988521	subphenotype:add:cm_sma_other_cor
01	17598711	rs115277912	C	G	0.390580028777902	0.0038800663099424	2.38783720669104	subphenotype:het:cm_sma_fix
01	17633905	kgp15262042	C	T	0.0255050381008733	0.000109750006176251	24.9122878195235	subphenotype:add:cm_sma_fix
01	17634153	kgp15297484	G	A	0.0280299736851125	0.00313239362149176	4.45363003852896	subphenotype:het:cm_sma_fix
01	17634310	rs76454192	C	T	0.0248642929183002	0.000125680870417634	22.2466226824381	subphenotype:add:cm_sma_fix
01	17648741	1:17648741:G:T	G	T	0.762149044884766	0.00573669904221017	2.51946414221463	subphenotype:add:sma
01	17648856	rs192666043	C	T	0.763348929356127	0.00575194676277032	2.51511063821504	subphenotype:add:sma
01	17711393	rs141549121	A	G	0.0021281275774054	0.00683919830020872	16.368433185763	casecontrol:het:fix:11111111111
01	17725370	1:17725370:T:TG	T	TG	0.00312282694198989	0.0107919806434914	18.1206953677415	casecontrol:add:fix:11111111111
01	17725810	rs142022352	C	T	0.00350729004786451	0.0085326494407408	17.8015153428701	casecontrol:add:fix:11111111111
01	17729267	rs201389260	GAAAT	G	0.00718348339814093	0.0200883996031018	10.8387925413104	casecontrol:add:fix:11111111111
01	17729609	rs141826516	C	T	0.000660465219388995	0.00405070314707118	21.9274020599805	casecontrol:add:fix:11111111111
01	17729950	rs150645376	G	C	0.00705100625326696	0.0196843286498522	11.0132303366101	casecontrol:add:cor:11111111111
01	17738033	rs150726325	C	T	0.00809230175894746	0.0210406824104204	15.8941051682059	casecontrol:add:cor:11111111111
01	17811479	1:17811479:C:T	C	T	0.00110077321313048	0.02178517687887	17.0177649636459	casecontrol:add:fix:11111111111
01	17912663	1:17912663:A:C	A	C	0.00050292509343423	0.00152357551138377	22.7412788018838	casecontrol:add:fix:11111111111
01	17919587	rs16829190	G	A	0.476904399436483	0.00281026468940074	4.33726776020168	subphenotype:add:sma
01	18019957	rs2134482	G	A	0.000463342702814142	0.00792224082810938	15.9706163848335	casecontrol:add:fix:11111111111
01	18244707	rs6686929	C	T	0.223491345655492	0.0558885058458413	3.954677288999	subphenotype:rec:sma
01	18244913	kgp621813	T	C	0.215576836559062	0.0499590961729159	3.28025986105851	subphenotype:rec:sma
01	18258744	rs11203240	C	T	0.322966139258615	0.024586811530691	73.912040726073	subphenotype:rec:sma
01	18259463	rs10788647	G	A	0.199147714474502	0.000373665404859092	2.74404383461935	subphenotype:add:cm_sma_ind
01	18263041	rs150607445:T	TAAAATA	T	0.691876629453034	0.0277471598622652	50.580121773185	subphenotype:rec:sma
01	18363989	rs12128511	G	T	0.000874556751262493	0.00415860608917916	32.2995154592119	casecontrol:het:fix:11111111111
01	18397136	rs114443139	A	G	0.482328371578147	0.00328605081915766	2.97016443804192	subphenotype:add:cm
01	18474781	rs9727479	T	C	0.0177235519795229	0.0407708914987923	107.478532621579	casecontrol:het:fix:11111111111
01	18527347	rs147377731	C	T	0.0763710802603883	0.00178164425354952	3.90402779299497	subphenotype:add:cm_sma_other_cor
01	18549111	rs149582017	A	T	0.729589350208566	0.00125915641764494	2.33319774553638	subphenotype:add:cm_sma_other_ind
01	18551573	1:18551573:A	T	A	0.021530074044718	0.00135058293968497	4.2661461996911	subphenotype:add:cm_sma_fix
01	18650863	rs145381673	G	A	0.0447521104346519	0.00588739531692779	3.35054837983629	subphenotype:add:cm
01	18665984	rs147505130	C	T	0.222618477847531	0.00028524820223446	10.1754010402949	subphenotype:het:cm_sma_other_ind
01	18725120	rs144331488	C	A	0.82381513414977	0.000326751330241682	11.2126355558798	subphenotype:add:cm_sma_other_ind
01	18734317	rs76389009	G	A	0.0257898355499674	0.241959721480281	8.2388894290697	casecontrol:het:fix:11111111111
01	18762046	rs186131160	C	T	0.925073660240523	5.10347574670089e-05	33.7599088985212	subphenotype:dom:cm_sma_other_ind
01	18799670	kgp15524929	T	C	0.720337692968968	0.0759685174241427	8.99443376100013	casecontrol:het:str
01	18807339	rs2992756	T	C	0.00172164159096429	0.0036802296539188	10.5862731237257	casecontrol:dom:fix:11111111111
01	18819071	rs78537543	G	C	0.533798271528914	0.000388688542669534	4.61494369997206	subphenotype:add:cm_sma_other_ind
01	18939170	rs139141451	C	G	0.00389456542207021	0.0511548519438795	9.18184369364646	casecontrol:add:cor:11111111111
01	18943367	rs143268867	C	T	0.00407843626228393	0.0531182394300599	8.77990806479466	casecontrol:add:cor:11111111111
01	18949681	1:18949681:C:A	C	A	0.002198144243145	0.0478774181754866	15.9644185909435	casecontrol:add:cor:11111111111
01	18999138	rs145537419	C	T	0.0126741644101495	0.00307819417237329	5.11600953883407	subphenotype:add:cm_sma_other_cor
01	19186129	rs9701796	G	C	0.609864701667096	0.129906273478209	6.52797012831362	subphenotype:dom:sma
01	19186320	rs9701803	G	C	0.405470258091144	0.0810467508308851	32.7728674318014	subphenotype:dom:sma
01	19187452	rs9700837	C	T	0.0227070991314215	0.00504741070081756	7.21931796653054	subphenotype:rec:cm_sma_other_ind
01	19187839	kgp2576864	C	T	0.005601229166633	0.0333483572613118	9.23189895447033	casecontrol:add:fix:00000011100
01	19187849	kgp7949854	C	T	0.0059788394013911	0.0333598580770669	9.64311631198615	casecontrol:add:fix:00000011100
01	19188150	rs148877423	G	A	0.0365880347842754	0.029775372560926	48.3973170088374	casecontrol:het:fix:00000011100
01	19188233	rs35217608	C	T	0.00565065420912288	0.021342495816531	9.48077146058625	casecontrol:add:fix:00000011100
01	19188753	rs114533597	G	A	0.0394455516202951	0.0279165794348386	69.1101495960975	casecontrol:het:fix:00000011100
01	19188973	rs35190192	C	G	0.00578295187529094	0.0276663771524399	8.81304921413467	casecontrol:add:fix:00000011100
01	19193535	rs147506675	A	G	0.0435619017225191	0.0509369920548454	13.0604041464721	casecontrol:het:fix:00000011100
01	19238771	rs77352288	T	G	0.00503340020357039	0.0340373835569509	11.9530925501241	casecontrol:rec:fix:11111111111
01	19296891	rs16862413	C	T	0.0012056609377671	0.00489653337711187	10.399326931238	casecontrol:add:fix:11111111111
01	19299077	kgp15341180	C	T	0.00137354603967994	0.00522918790965029	9.1989460811104	casecontrol:add:fix:11111111111
01	19305868	rs111652340	T	A	0.0012415994991568	0.0050709063276788	9.08234856696371	casecontrol:add:fix:11111111111
01	19305928	rs16862420	T	C	0.00124244211424059	0.0050804626239285	9.07529985405801	casecontrol:add:fix:11111111111
01	19347240	rs191684481	G	A	0.000488871434226519	0.00113585464640635	16.9300127664857	casecontrol:add:fix:11111111111
01	19391523	rs10916871	C	T	0.000390173367771665	0.00038082457313611	20.5457044603088	casecontrol:add:fix:11111111111
01	19402101	rs10157538	G	A	0.000710593448324679	0.000605283939494412	12.607762546438	casecontrol:add:fix:11111111111
01	19405855	rs6666844	G	A	0.000768024045739173	0.000771402510419466	12.6502647524785	casecontrol:add:fix:11111111111
01	19597156	rs115567428	T	A	0.227465458576591	0.00673073648843806	3.24567560284009	subphenotype:het:sma
01	19761346	rs111717355	G	A	0.00199729710957744	0.00413493718115714	11.7430605866978	subphenotype:rec:other
01	19772877	rs77754094	G	A	0.00808445587730148	0.075816743681843	8.85744266254983	casecontrol:het:fix:11111111111
01	19781338	rs75620194	G	A	0.00403612024468682	0.0439284496458933	15.5430548147611	casecontrol:het:fix:11111111111
01	19790879	rs12022161	G	A	0.011195090872926	0.0218205599233378	16.4423715101452	subphenotype:rec:sma_other_fix
01	19791441	rs12120180	C	T	0.007239880512938	0.0139794114490374	9.93982153064561	subphenotype:rec:sma_other_fix
01	19792089	rs9887859	A	G	0.0119521730982989	0.0196660561914987	8.55126092192231	casecontrol:rec:fix:11111100000
01	19792527	rs12066114	A	G	0.0084860876349689	0.0158443093942953	8.86398433485884	casecontrol:rec:fix:11111100000
01	20092066	rs72967421	A	T	0.00266341394947042	0.0117822153113956	9.10167887794974	casecontrol:add:fix:11111111111
01	20092136	kgp15565643	G	A	0.00193241235495079	0.00687342327833843	11.1702053862247	casecontrol:add:fix:11111111111
01	20301927	rs876018	A	T	0.132638001183542	0.4994678951466	8.55845018554208	casecontrol:het:fix:11111111111
01	20586444	1:20586444:A:AGG	A	AGG	0.000659243213936484	0.00764476479982446	22.9947281287881	casecontrol:add:fix:11111111111
01	20592340	kgp5360003	T	C	0.164772278082452	0.00265624583224663	3.02554621788844	subphenotype:dom:sma
01	20601527	rs67855378	AT	A	0.400997730074492	0.0245016323018802	2.58000726261744	subphenotype:dom:sma
01	20602235	rs4654845	C	T	0.342405823693918	0.019329775174785	2.9783485671419	subphenotype:dom:sma
01	20613133	rs35133300	AC	A	0.632728190191818	0.975782345764466	2.5586658987803	subphenotype:het:cm
01	20613508	rs6426629	T	G	0.715282292770645	0.945474248801572	2.68725564001445	subphenotype:het:cm
01	20903512	rs1253909	T	G	0.840404794824856	0.733632503180038	6.92896685873946	casecontrol:dom:fix:11111111111
01	20916080	rs589942	C	G	0.0326482964270873	0.019108993270546	9.49004976609637	casecontrol:add:fix:00111100000
01	20992652	rs115990793	C	T	0.38345640218169	0.0840497096954339	10.320354835558	casecontrol:add:fix:11110000000
01	21025673	rs1747877	A	G	0.021208961924369	0.0322243583975112	3.16769705087134	subphenotype:het:cm_sma_other_ind
01	21289401	rs66593105:G	GT	G	0.167654608419033	0.280588646574289	30.3952459971752	casecontrol:add:fix:11000000000
01	21302943	rs57586138	G	A	0.416463323914636	0.0449200615356028	3.02284989328898	subphenotype:het:cm
01	21337702	rs10737455:A	T	A	0.445632675578906	0.00268293391132635	2.67171794324183	subphenotype:dom:cm
01	21530179	rs60312486:T	G	T	0.590475277000862	0.911314171687274	372.899995060011	casecontrol:add:cor:11111111111
01	21597941	kgp15663257	T	G	0.38460022447911	0.00219002641746077	5.08190501044315	subphenotype:add:cm
01	21658564	rs78774716	G	A	0.863577074579008	0.00140216469237608	3.00118931401662	subphenotype:add:cm
01	21658852	rs213043	T	C	0.519919987961693	0.000250268512928769	8.68675459435607	subphenotype:add:cm
01	21678937	rs12083368	G	A	0.210977283220466	0.000813525367530389	6.13776634057929	subphenotype:add:cm
01	21683109	rs59250018	T	A	0.141824784928709	0.00165030540421759	4.22628894885402	subphenotype:add:cm
01	21685226	rs146958064	G	A	0.124901086110222	0.00157170725135797	4.53217887117053	subphenotype:add:cm
01	21685382	rs74330867	G	A	0.145887808294182	0.00133177405167117	4.97541936753995	subphenotype:add:cm
01	21738362	rs190469331	A	G	0.000823162053330577	0.0155827486446226	22.2690345415893	casecontrol:add:fix:11111111111
01	21739134	rs191127045	C	A	0.000800314576284314	0.0151698103763886	22.7413910242992	casecontrol:add:fix:11111111111
01	21739135	rs183021949	C	A	0.000800314576284314	0.0151698103763886	22.7413910242992	casecontrol:add:fix:11111111111
01	21739622	1:21739622:G:A	G	A	0.00150109624956536	0.0191219616122605	13.4534986891619	casecontrol:add:fix:11111111111
01	21743761	rs183996496	C	T	0.000732460789112626	0.0136506473559623	24.1292392913416	casecontrol:add:fix:11111111111
01	21743973	1:21743973:CT:C	CT	C	0.00173179759591203	0.0234363687511393	12.1937783290794	casecontrol:add:fix:11111111111
01	21747681	1:21747681:GTTCT:G	GTTCT	G	0.00281768469393298	0.00410762143446579	17.7159428845969	casecontrol:het:fix:11111111111
01	21750902	1:21750902:G:T	G	T	0.00250862488297652	0.0452850803785135	11.6505844789978	casecontrol:het:fix:11111111111
01	21769143	rs10916991	A	G	0.140015630313592	0.00471252359288088	3.22165922444409	subphenotype:add:cm
01	21790641	1:21790641:G:A	G	A	0.00234556869791415	0.0373808793789305	9.6562760724683	casecontrol:add:fix:11111111111
01	21792625	1:21792625:A:T	A	T	0.00260024946803635	0.0378743583284493	8.91451109694989	casecontrol:add:fix:11111111111
01	22669748	rs145111410	C	T	0.478219962941845	0.00224010699919759	3.36676238618774	subphenotype:add:cm_sma_other_ind
01	22746224	1:22746224:A:AAAAAG	A	AAAAAG	0.0307176129847189	0.00383385058416245	3.5373984290999	subphenotype:add:other
01	22746966	rs114775320	C	G	0.0322251533196213	0.00420044585450683	3.33957043133098	subphenotype:add:other
01	22755898	rs199813218	AC	A	0.0307242140740078	0.00242653494470558	4.97564373164512	subphenotype:add:other
01	22755900	rs200763839	T	TAA	0.0307213997379117	0.00242594224269641	4.97667103514369	subphenotype:add:other
01	22759328	rs114620769	G	C	0.0419058914376852	0.00367292646092828	3.27908515965083	subphenotype:add:other
01	22788519	rs115012946	G	T	4.91112068782824e-05	0.00046624947960477	191.749524140154	casecontrol:add:fix:11111111111
01	22976407	rs371766333	CAT	C	0.146393275501032	0.00256815933406335	2.80590481200259	subphenotype:add:sma
01	22993826	rs372445511	C	A	0.992430178266453	0.000200168835139977	8.25821977233998	subphenotype:add:cm_sma_other_ind
01	22999758	rs148994132	C	T	0.868937717278046	0.0002399309813826	8.07846450326688	subphenotype:add:cm_sma_other_ind
01	23011809	rs114960976	T	C	0.720047441246373	0.000848681619631625	2.65404121019789	subphenotype:add:cm_sma_other_ind
01	23047199	rs191990764	G	C	0.0107290143152468	0.00372552360281361	4.93857112996005	subphenotype:add:cm_sma_other_cor
01	23127012	rs116195714	C	T	0.00112165447558112	0.0169048558703113	12.3631327889264	casecontrol:add:fix:11111111111
01	23127648	rs115946562	C	T	0.000156308586380522	0.00175945335830414	87.3782659110089	casecontrol:add:fix:11111111111
01	23190572	rs116819320	C	T	0.000983404221931827	0.0017430200837323	11.0447006715406	casecontrol:add:fix:11111111111
01	23202403	rs12086772	G	A	0.0128258251300706	0.132027441626164	14.3129805040298	casecontrol:het:fix:11111111111
01	23212329	rs57787581	G	A	0.00954015626728159	0.103381229518609	16.6558937666491	casecontrol:rec:fix:11111111111
01	23592521	rs67145460:T	TAA	T	0.00439130002176716	0.00243151306598953	11.6927864772757	casecontrol:het:cor:11111111111
01	23688909	rs74065336	C	T	0.0461043930934913	0.00248122953802011	3.97248643305673	subphenotype:add:cm
01	23708315	rs74065338	G	C	0.0893208422500263	0.00233779208457276	3.57548125914854	subphenotype:add:cm
01	23984148	rs115202769	C	T	0.00166127132241828	0.0194609652100046	20.0716910097047	casecontrol:het:fix:11111111111
01	23988821	rs78746567	T	C	0.00163635344510983	0.0217686981084186	11.8272148379548	casecontrol:add:fix:11111111111
01	23990771	rs12092147	C	T	0.00919321681484032	0.000782994692669497	6.30700758975463	subphenotype:add:cm_sma_other_cor
01	23994682	rs142804508	G	GC	0.000103835989739881	0.00227192600698655	134.989041166285	casecontrol:het:fix:11111111111
01	23994950	rs115657660	G	C	0.000172594826427125	0.0034622142316046	104.688535200081	casecontrol:het:fix:11111111111
01	23996515	rs140841170	C	A	0.00310672779029987	0.0284377007667125	12.1564804975773	casecontrol:het:fix:11111111111
01	23998400	rs150372892	A	G	8.18452890418529e-05	0.00213383626905388	171.75332138348	casecontrol:het:fix:11111111111
01	24030162	1:24030162:ATATATTA	A	ATATATTA	0.00280830585140272	0.00395112637561324	6.793914454434	subphenotype:dom:cm_other_fix
01	24246981	rs375034039	T	A	0.0209326199383978	0.00469697323003799	4.49538810869924	casecontrol:add:fix:11111111111
01	24353952	rs201443639:C	T	C	0.00644278131145451	0.0317576814137901	11.7899433040197	casecontrol:het:fix:11111111111
01	24393799	rs55716180:C	T	C	0.106096527209725	0.388752138735985	4.06547782796514	subphenotype:het:other
01	24443038	rs7532279	C	G	0.839001576590314	0.00106940300307827	3.80445603076901	subphenotype:add:sma
01	24511583	kgp7378844	C	T	0.985592782134286	0.740792330477305	2.65920937996683	subphenotype:rec:other
01	24826878	rs187922111	C	G	0.0643357554018323	0.00212329799205291	5.60864897722509	subphenotype:het:cm
01	24845253	rs57153313:ATTAT	A	ATTAT	0.0501157196635591	0.00258069589655785	3.47174745649254	subphenotype:add:cm_sma_fix
01	24873410	rs150221652	C	G	0.0148543989034402	0.0017941518401861	6.65518437459411	subphenotype:het:cm_sma_fix
01	24874339	rs74062004	C	T	0.370659404914688	0.00464498797930144	2.61992558677878	subphenotype:add:sma
01	24900583	rs138966785	C	T	0.0117420458496776	0.106886717655332	8.82333671015461	casecontrol:het:fix:00001111100
01	24954599	1:24954599:A:T	A	T	0.00273989929801249	0.0189296621333921	9.14641196966623	casecontrol:add:fix:11111111111
01	25238631	rs6699680	A	G	0.0846717114385188	0.372753444785339	10.8113688539748	casecontrol:add:fix:00000011100
01	25267206	rs58718628	T	G	0.10919877990421	0.00484831530692345	3.03347296361535	subphenotype:het:sma
01	25305260	rs6600251	T	C	0.714024617226096	0.000809819008519614	2.35476790811559	subphenotype:add:sma
01	25305673	rs6659811	T	G	0.426097808913971	0.00485176645821546	3.30900293947817	subphenotype:rec:sma
01	25327653	rs1078417	C	T	0.0246520619947	0.00203503090096495	5.88794789826116	subphenotype:dom:sma
01	25331919	rs12745723	A	T	0.0225364765904562	0.00182433228294192	6.78511244615806	subphenotype:dom:sma
01	25332253	rs12723643	G	A	0.0229491506221529	0.0018390154676786	6.70461782398968	subphenotype:dom:sma
01	25438182	rs2245798	G	A	0.0584480062971949	0.000125404770188566	29.448566315685	subphenotype:add:sma
01	25438323	rs147066827:TATTGATTTCTCTGGAGCAGTTCATTCATAAAGGCCA	T	TATTGATTTCTCTGGAGCAGTTCATTCATAAAGGCCA	0.113602727453651	0.00011443864464147	29.0187437705235	subphenotype:add:sma
01	25448364	rs6665469	T	C	0.0820887266491091	0.000496597921704562	10.2432878263453	subphenotype:add:sma
01	25455525	rs803301	A	G	0.0815861237834114	0.000839577726482891	6.75266186006866	subphenotype:add:sma
01	25456111	rs803303	T	C	0.0375603630381194	0.00252187930490921	3.22339513944077	subphenotype:add:sma
01	25466947	rs2143162	T	C	0.121162818728752	0.000516941316715961	14.742939469696	subphenotype:add:sma
01	25526095	rs116582297	G	A	0.000620038486624708	0.000590512873890982	18.7202055877519	casecontrol:add:fix:11111111111
01	25595354	rs112175453	A	G	0.736709900992718	9.65046336926264e-06	86.2764126844065	subphenotype:add:cm_sma_other_ind
01	25784804	rs113514382	T	G	0.000368841537171012	0.00477539889018113	28.8002371221804	casecontrol:add:fix:11111111111
01	25816636	1:25816636:G:GA	G	GA	0.000743352265372332	0.0283468504587088	17.0005170084339	casecontrol:add:fix:11111111111
01	25876400	rs74060913	G	A	0.237257236218221	0.00221962362260145	5.17304279416081	subphenotype:add:cm
01	25989699	rs200892680:AAAAT	A	AAAAT	0.0662707112399475	0.0090441276022992	4.17852108380859	subphenotype:het:sma_other_fix
01	26036207	1:26036207:CTCTA	C	CTCTA	0.000971787868912766	0.0322283913326655	14.8414878499347	casecontrol:add:fix:11111111111
01	26059058	rs113929069	G	A	0.000125331207961858	0.00285727809431638	49.5834493800345	casecontrol:add:fix:11111111111
01	26392437	rs76713804	G	A	0.00110497728478731	0.00954878722584275	10.8528034322982	casecontrol:add:fix:11111111111
01	26406462	rs13374432	C	T	0.0964036051122512	0.0373273262680957	138.961613557863	casecontrol:add:cor:11111111111
01	26409851	rs115378409	G	A	0.224763778740916	0.474326719439508	69.0812176795913	casecontrol:add:ind:11111111111
01	26410494	kgp2857759	A	C	0.175098318247737	0.0413297510870891	13.2338754627701	casecontrol:add:cor:11111111111
01	26410789	rs77537152	G	C	0.102929440596634	0.0484069890040267	76.3984185594551	casecontrol:add:cor:11111111111
01	26412241	rs75105124	G	A	0.187955242051683	0.0414523681230003	12.4575542075351	casecontrol:add:cor:11111111111
01	26413945	rs144107370	T	G	0.243349651348349	0.49963278101579	65.8370748874806	casecontrol:add:ind:11111111111
01	26414347	rs77202866	T	G	0.201791813628559	0.0458353667835469	12.4377900229539	casecontrol:add:cor:11111111111
01	26414589	rs74769679	C	T	0.203502572048215	0.0464082068715294	12.4390965561439	casecontrol:add:cor:11111111111
01	26414881	rs77677054	A	T	0.0664631376038693	0.0240254188774806	178.356422925823	casecontrol:add:cor:11111111111
01	26416376	rs61775432	A	G	0.000368415849755759	0.00165432845180017	26.2339946884528	casecontrol:add:fix:11111111111
01	26427758	rs60383352:A	G	A	0.00226130010363605	0.0413139152494638	34.4260576756046	casecontrol:dom:cor:11111111111
01	26446306	rs139928175	C	T	0.215275363096549	0.786108972226428	21.540957184026	casecontrol:add:ind:11111111111
01	26458315	rs111657540	G	C	0.00102177081570479	0.0019643137359762	7.0615311159041	casecontrol:add:fix:11111111111
01	26467668	1:26467668:C:T	C	T	0.110375498398353	0.464793666315434	26.8883997814148	casecontrol:het:str
01	26467672	1:26467672:T:C	T	C	0.108165873798293	0.500590721200573	32.2875763654816	casecontrol:het:str
01	26472263	rs2802335	G	C	0.000241547706320644	0.00402191516318473	22.7563935312079	casecontrol:add:fix:11111111111
01	26474490	rs61776623	A	G	0.000195515474274429	0.000361940235824588	20.5180862242911	casecontrol:add:fix:11111111111
01	26474580	rs61776624	A	C	0.000197668153990519	0.000411405848465057	23.9243727479028	casecontrol:add:fix:11111111111
01	26474600	rs115464641	G	A	0.0231002243762311	0.218844870250709	37.6086242544244	casecontrol:add:cor:00000011100
01	26477833	rs2802340:A	T	A	4.14291899035262e-05	0.000136236270081278	140.729116022632	casecontrol:add:fix:11111111111
01	26477833	rs2802340:C	T	C	0.000502396692014031	0.016798504137102	18.9762289128203	casecontrol:add:fix:11111111111
01	26478354	rs56105196	A	C	5.98059720643299e-05	0.000140956050622844	77.7421478743425	casecontrol:add:fix:11111111111
01	26517971	rs112294330	G	A	0.0575028821159613	0.0532493816473973	9.9003415936936	casecontrol:add:cor:11111111111
01	26518327	rs17163643	T	G	0.0565743826110801	0.0527559619191404	9.92400972227781	casecontrol:add:cor:11111111111
01	26519461	rs114481310	C	T	0.0537092563095558	0.0511546028805242	9.99741092241671	casecontrol:add:cor:11111111111
01	26520395	rs76511895	C	T	0.0517247354093556	0.0498272251894034	10.0414195714449	casecontrol:add:cor:11111111111
01	26529204	rs75399806	G	A	0.410073903026768	0.000895068547723624	16.0076371193136	subphenotype:het:cm_sma_other_ind
01	26648480	rs75878406	G	C	0.332674708177106	0.00105853087478994	13.5009088075582	subphenotype:het:cm
01	26650367	rs113754810	C	A	0.00139232297471325	0.00186804569729559	14.5264365474543	casecontrol:add:fix:11111111111
01	26652760	rs145410801	A	G	0.000392126042186528	0.00045574014881393	43.3829316981256	casecontrol:add:fix:11111111111
01	26653117	rs200204262	TA	T	0.00148774578474946	0.00193421307619292	13.3309697387213	casecontrol:add:fix:11111111111
01	26653755	rs143086258	G	A	0.00144111566257409	0.00186245746045735	13.5499925108854	casecontrol:add:fix:11111111111
01	26654176	rs148208693	G	A	0.00146785244447265	0.00188725368031011	13.2856476303554	casecontrol:add:fix:11111111111
01	26654244	rs140299310	T	C	0.00187952670693112	0.00247086548255225	10.8621616983438	casecontrol:add:fix:11111111111
01	26655025	rs17163875	T	C	0.00154909024256872	0.00197036624579024	12.5292254047935	casecontrol:add:fix:11111111111
01	26655199	rs113646840	C	T	0.00161205118833147	0.00203940971891619	12.0106484415806	casecontrol:add:fix:11111111111
01	26656076	rs149341533	T	C	0.00172378628867665	0.00216010545515737	11.2178714546407	casecontrol:add:fix:11111111111
01	26656383	rs141892388	T	C	0.0017283295552047	0.00216633061662045	11.1962063712128	casecontrol:add:fix:11111111111
01	26657158	rs139466687	C	T	0.00174202507190039	0.00218282826786376	11.131111399064	casecontrol:add:fix:11111111111
01	26659739	rs150415716	C	A	0.00223953272249757	0.00261478506670338	9.36431253911488	casecontrol:add:fix:11111111111
01	26661077	rs142099489	G	T	0.00118696103001625	0.00345018248977506	11.5431009356368	casecontrol:add:fix:11111111111
01	26662539	rs111532096	C	A	0.00347105038918393	0.00365784397141113	6.82091047964907	casecontrol:add:fix:11111111111
01	26663952	rs113592262	G	A	0.00451335003451145	0.00434450462545052	5.76311480563082	casecontrol:add:fix:11111111111
01	26666034	rs148407207	T	C	0.00596273964679947	0.00373953310083322	5.33071789114392	casecontrol:add:fix:11111111111
01	26667657	rs181591492	G	A	0.00429511923787458	0.0024393368518035	7.35811623804097	casecontrol:add:fix:11111111111
01	26667749	rs186264725	G	A	0.00511820929158389	0.00350221755968484	6.00494483928952	casecontrol:add:fix:11111111111
01	26669791	rs113863383	C	T	0.00356377619522147	0.00187316016368229	9.13805561273184	casecontrol:add:fix:11111111111
01	26676326	1:26676326:G:C	G	C	0.00454596780797329	0.00252964753329579	8.11715438070316	casecontrol:add:fix:11111111111
01	27995390	rs140916408	C	CTG	0.00111267257461398	0.0451134251691051	18.696075343083	casecontrol:add:fix:11111111111
01	27995392	rs184388881	C	A	0.00130148258301937	0.0498454790097235	16.6980173489614	casecontrol:add:fix:11111111111
01	28010135	rs370188693:C	CT	C	0.0278886295233464	0.00453885929122033	9.03249219434674	subphenotype:het:sma_other_fix
01	28354255	1:28354255:CAAT:C	CAAT	C	0.837162523349013	0.00177079885740367	3.39535186749303	subphenotype:add:sma
01	28416588	rs58994910:TA	T	TA	0.704388259703028	0.790146879505438	2.8684419911962	subphenotype:rec:cm
01	28446154	rs143832377	C	A	0.00126164916604155	0.0313315294504689	13.9281649975276	casecontrol:add:fix:11111111111
01	28448888	rs143970542	T	G	0.00273212763721169	0.0574050314853831	8.83625723863399	casecontrol:add:fix:11111111111
01	28455415	rs138918214	G	A	0.00182305182221673	0.0384594514421721	11.7263345057654	casecontrol:add:fix:11111111111
01	28553009	rs201620731	C	CA	0.867897955558076	0.00188506105785432	3.41095969922964	subphenotype:add:sma
01	29189597	rs2234918	C	T	0.00110661319802134	0.0394275451616952	13.4607384518047	casecontrol:rec:fix:11111111111
01	29190138	rs4654327	G	A	0.00079844330056395	0.0430109606646476	14.9310446854837	casecontrol:rec:fix:11111111111
01	29238073	rs157197	C	G	0.0114456124830703	0.0260262238769004	9.37333221603466	casecontrol:rec:fix:11111111111
01	29238281	rs150091	A	G	0.00869225748367088	0.0103988999361598	16.3095461815696	casecontrol:dom:cor:11111111111
01	29242197	rs203278	T	C	0.00541554735811798	0.00560494232095989	17.7052373215704	casecontrol:dom:cor:11111111111
01	29252560	rs112921604	C	CA	0.0054917251215327	0.000421806472434587	15.5580994768569	casecontrol:dom:cor:11111111111
01	29255863	rs150086	A	G	0.00387652806058939	0.000510264298921178	17.7933652710547	casecontrol:dom:fix:11111111111
01	29257197	rs203281	T	A	0.00374238458820013	0.000631488733510701	16.3583741641302	casecontrol:dom:fix:11111111111
01	29259314	rs150089	T	C	0.00353643593438594	0.000611940212653573	18.3774656578886	casecontrol:dom:fix:11111111111
01	29261178	rs71030309:TTGTG	T	TTGTG	0.000448747959594703	0.00176743490291888	10.399564386298	casecontrol:rec:fix:11111111111
01	29262917	rs34723499	T	TA	0.00438913311782292	0.00161751597919495	30.9625963332649	casecontrol:dom:fix:11110000000
01	29275517	rs169447	G	A	0.00372747649260984	0.000625757917689174	16.4043159140919	casecontrol:dom:fix:11111111111
01	29280410	rs204059	A	G	0.00492596264661331	0.00203503869920007	28.6439850995762	casecontrol:dom:fix:11110000000
01	29281720	rs204058	C	T	0.00375059752486483	0.000599151170994138	16.0272299209322	casecontrol:dom:fix:11111111111
01	29283564	rs4654383	A	G	0.00488547315282041	0.00202061719881636	28.657767525192	casecontrol:dom:fix:11110000000
01	29285394	rs2985317	C	A	0.00372048263948127	0.000595276973418917	16.0587902489172	casecontrol:dom:fix:11111111111
01	29293937	rs4578183	A	G	0.00413649403331498	0.000510760071965943	17.1370769926305	casecontrol:dom:fix:11111111111
01	29295901	rs6656832	T	C	0.00463678072409147	0.000594369797878709	13.3151466176866	casecontrol:dom:fix:11111111111
01	29296467	rs2985322	T	C	0.00590918829508623	0.00241056222900169	20.1007380851411	casecontrol:dom:fix:11110000000
01	29299278	rs5773227:AT	A	AT	0.00528616675393382	0.000909592909095166	7.04344273949533	casecontrol:dom:fix:11111111111
01	29300144	rs2930843	A	T	0.004706358061389	0.000577568458665366	13.2177104731528	casecontrol:dom:fix:11111111111
01	29300370	rs2171051	C	A	0.0045380679884601	0.000717217237552729	12.1756098173693	casecontrol:dom:fix:11111111111
01	29319480	rs2985327	A	G	0.00467617721894317	0.00213508410539681	28.6172447585684	casecontrol:dom:fix:11110000000
01	29326389	rs2762681	G	A	0.00281855844774524	0.000414607476016084	19.0422509769965	casecontrol:dom:fix:11111111111
01	29330067	rs2985328	G	C	0.00308042225291719	0.000715050919856967	18.5986753392375	casecontrol:dom:fix:11111111111
01	29332905	rs10915215	A	T	0.00296841773577583	0.000788484095479932	18.5769690285705	casecontrol:dom:fix:11111111111
01	29334396	rs140408426	AT	A	5.69494953955189e-05	0.000274586099021999	120.762288162439	casecontrol:add:fix:11111111111
01	29337634	rs200146587:C	CA	C	0.00024751643811377	0.00056519560192773	59.0863298183428	casecontrol:add:fix:11111111111
01	29340368	rs66854407	A	T	0.000247100332182363	0.00139489224532263	87.5014947797648	casecontrol:dom:fix:11110000000
01	29342090	rs11433402:GA	G	GA	0.000188272497304657	0.000155662068977654	34.0279319691385	casecontrol:add:fix:11111111111
01	29361579	rs2985336	T	C	4.94953613835341e-05	0.000539412345226394	258.481351466549	casecontrol:add:fix:11111111111
01	29363062	rs4654386	T	C	5.0089862175663e-05	0.000493477576587599	236.595502211416	casecontrol:add:fix:11111111111
01	29363985	rs2486200	T	C	5.85560477006518e-05	0.000531513137262151	225.358953186719	casecontrol:add:fix:11111111111
01	29368501	rs2985337	G	A	6.30717006534934e-05	0.000486388407042477	205.15017928494	casecontrol:dom:fix:11110000000
01	29369884	kgp9817696	A	G	3.32166074172904e-05	0.000250791651986041	177.658651180688	casecontrol:add:fix:11111111111
01	29379992	rs2788888	G	A	4.92527678283527e-05	0.000488230841620683	238.164192561757	casecontrol:add:fix:11111111111
01	29380292	rs2762684	T	C	3.30741078684319e-05	0.000236146478653407	176.321461065313	casecontrol:add:fix:11111111111
01	29381048	rs147359708:T	TAAAAA	T	0.00129729159155035	0.00780080711406434	92.9463196815736	casecontrol:rec:fix:11110000000
01	29383307	rs3003633	A	G	3.07510228571955e-05	0.000216413743488284	181.869744251497	casecontrol:add:fix:11111111111
01	29384592	rs2788891	T	C	3.07554262371907e-05	0.000216605020293977	181.871687483829	casecontrol:add:fix:11111111111
01	29385486	rs2153165	G	C	4.58811581667902e-05	0.000449968405240422	242.233091585125	casecontrol:add:fix:11111111111
01	29389696	rs3003627	T	C	3.07202612800039e-05	0.000216318976355588	181.950531580749	casecontrol:add:fix:11111111111
01	29390728	rs3003628	C	T	2.93797267065739e-05	0.000206724538299951	184.774058748996	casecontrol:add:fix:11111111111
01	29391396	rs12070152	A	G	4.58263701633604e-05	0.000449327134696908	242.317414351306	casecontrol:add:fix:11111111111
01	29406894	rs6657875	G	A	5.13628710491517e-05	0.000452219685075943	225.108935813242	casecontrol:add:fix:11111111111
01	29408347	rs34188995:CA	C	CA	0.000148535517915057	0.000142811630001925	36.2102595375227	casecontrol:add:fix:11111111111
01	29412731	rs7544914	G	A	3.51547658355895e-05	0.000229379232839515	169.42965824674	casecontrol:add:fix:11111111111
01	29418416	rs6703599	C	T	2.75828307896341e-05	0.000160297385098865	202.94132902999	casecontrol:add:fix:11111111111
01	29419249	rs10799124	G	T	2.73747161995638e-05	0.000159030615929555	204.510985933395	casecontrol:add:fix:11111111111
01	29424999	rs545595	G	A	2.41484712225955e-05	0.000140706512551072	213.423061493605	casecontrol:add:fix:11111111111
01	29426878	rs543356:A	G	A	3.36262851208378e-05	0.000188097867960496	191.818964065861	casecontrol:add:fix:11111111111
01	29436468	rs529024	C	A	2.42452929854163e-05	0.000138537010999265	214.9686836261	casecontrol:add:fix:11111111111
01	29438038	rs1175180:T	G	T	3.11876387488934e-05	0.000178202698514592	199.294431176999	casecontrol:add:fix:11111111111
01	29439623	rs550712	C	A	2.51307721535018e-05	0.000141659476145434	210.787411296109	casecontrol:add:fix:11111111111
01	29440102	rs488113	C	T	2.21687493781777e-05	0.000167257224986222	310.521396926969	casecontrol:add:fix:11111111111
01	29440540	rs558956	G	C	0.003334597076244	0.00107169025263917	10.262566379062	subphenotype:rec:other
01	29442783	rs531668	C	T	2.89446771174061e-05	0.000157558784673143	176.936639438274	casecontrol:add:fix:11111111111
01	29443675	rs502393	T	C	6.35510559782841e-05	0.000450312647103249	206.234949192188	casecontrol:rec:fix:11110000000
01	29450955	rs563061	C	T	7.91598559079643e-05	0.00114318076326731	29.1577333397567	casecontrol:add:fix:11111111111
01	29710724	rs116278479	A	G	0.842723906489267	0.00260765213375273	2.58917655554827	subphenotype:add:sma
01	30031649	rs72652666	C	T	0.0480419169228339	0.00220216735629278	3.68189772390749	subphenotype:add:sma
01	30101275	rs12038784	G	C	0.948855693329275	0.443025555801696	12.9176817083449	casecontrol:het:fix:00000000011
01	30102340	rs271316	G	T	0.399250768070124	0.505575046904966	14.170512199155	casecontrol:het:fix:00000000011
01	30103200	rs9439757	A	G	0.91116324595184	0.451149563351824	17.074633863763	casecontrol:het:fix:00000000011
01	30104052	rs114222107	G	A	0.827184367481282	0.00124353761861733	7.05068539463408	subphenotype:add:cm
01	30105507	rs112711621	C	G	0.000715664093224432	0.00405837542947387	20.4005798848162	casecontrol:add:fix:11111111111
01	30115820	rs271328	G	A	0.557528467866646	0.240434306271604	37.6287532748965	casecontrol:rec:str
01	30170863	1:30170863:C:T	C	T	0.208476022578372	0.00150623139160875	2.51152958131317	subphenotype:add:other
01	30179227	rs78742673	A	G	0.00104222794087331	0.0164906833329102	52.7104705572025	casecontrol:add:fix:11111100000
01	30183014	rs894220	G	A	0.207392734815277	0.396314157862155	20.9834952840138	casecontrol:add:fix:11000000000
01	30183459	rs894219	G	A	0.251760207009483	0.385494585407804	19.3838317822498	casecontrol:rec:fix:11000000000
01	30183533	rs894218	C	A	0.196846536288955	0.375670424406559	27.0720485368818	casecontrol:add:fix:11000000000
01	30183739	rs894217	C	T	0.210658752579443	0.390794670966949	24.0031420414956	casecontrol:rec:fix:11000000000
01	30186853	rs74734376	T	C	0.000384808200777367	0.00994423400518924	169.686073680511	casecontrol:add:fix:11111100000
01	30195411	rs115851708	A	G	0.0104859067486992	0.148215477172427	9.14167418349349	casecontrol:add:fix:11111100000
01	30324681	rs78375915	C	T	0.217446633566826	0.0010306701072184	3.60943645977662	subphenotype:add:other
01	30338634	rs147843245	C	A	0.00245034208686337	0.0104295101579631	12.6207607519336	casecontrol:add:fix:11111111111
01	30566717	rs74068150	C	T	0.0109177495845962	0.00345527362661414	4.43133818786068	casecontrol:add:fix:11111111111
01	30578448	rs79327227	C	T	0.0567653714986199	0.00254490055496737	2.57776777403455	subphenotype:add:cm
01	30609989	kgp1475980	C	T	0.000208550376879443	0.00265987245063271	44.1664337351515	casecontrol:add:fix:11111111111
01	30613473	rs72662822	C	T	0.000419058111672879	0.0043181294611363	36.9336294881977	casecontrol:add:fix:11111111111
01	30615876	rs12127122	G	A	0.000935959280828875	0.00728718815879183	20.6877431131716	casecontrol:add:fix:11111111111
01	30755035	rs75314850	A	G	0.000415217406567631	0.00152698102358906	11.0691697713343	casecontrol:add:fix:11111111111
01	30760443	rs77624318	G	A	0.000139375080515812	0.00039645767851298	35.0210938040703	casecontrol:add:fix:11111111111
01	30783334	rs142302853	A	C	0.00765420935292256	0.200943498977116	8.20326981892775	casecontrol:het:cor:11111111111
01	30788715	rs57939609	C	T	0.00403810180525065	0.0379294227681375	17.4348435628067	casecontrol:add:fix:11111100000
01	30861855	rs10915098	A	G	0.119584748175444	0.544182196281094	8.986956082353	casecontrol:rec:fix:00000011100
01	30864275	kgp15488651	A	G	0.371829547898125	0.919449572834694	8.1742569318011	casecontrol:rec:fix:00000011100
01	30876361	rs12064027	G	A	0.151997937071849	0.352771326078172	9.64414255040604	casecontrol:het:cor:11111111111
01	31210855	rs1590340	C	G	0.0303476418313293	0.00124951271835319	4.97757973221621	subphenotype:add:sma
01	31211282	rs1188357	T	G	0.0224099936938021	0.000824706539121684	6.44728948456549	subphenotype:add:sma
01	31216383	rs76985979	A	G	0.0109394768039623	0.00075769384964927	3.90635510162555	subphenotype:add:other
01	31221542	rs139456282	C	T	0.001295606768662	0.0015827805203998	13.2036872361741	casecontrol:add:fix:11111111111
01	31336547	rs144878839	G	T	0.00261961646046667	0.00288671089544337	10.4645790470572	casecontrol:add:fix:11111111111
01	31446069	rs146432389	TG	T	0.780965965474014	0.664474260877122	26.8013248740269	casecontrol:het:cor:11111111111
01	31446071	rs368200818	T	A	0.780978939573199	0.664477735554033	26.8031862940424	casecontrol:het:cor:11111111111
01	31455678	rs6700556	C	A	0.0825002418373752	0.308919403465077	12.0359237544464	casecontrol:rec:fix:11000000000
01	31481245	rs11286507	GA	G	0.124955363695148	0.384492656219235	9.68877550199654	casecontrol:add:fix:11000000000
01	32089330	rs77382281	C	T	0.00105104406350595	0.0127534622896671	12.7616635525114	casecontrol:add:fix:11111111111
01	32177695	rs12401511	T	C	0.000683951799150596	0.0321317948041958	10.7192308319355	casecontrol:add:fix:11111111111
01	32190231	rs189711896	T	A	0.0060807755155032	0.000578400366695776	21.5993076838111	subphenotype:add:cm_sma_fix
01	32192692	rs182184955	G	C	0.00449887728931692	0.000410210952392456	25.568926927488	subphenotype:add:cm_sma_fix
01	32258234	rs139807612	G	A	0.0365684937655707	0.000776009449109619	21.5563056198156	subphenotype:add:other
01	32268627	rs12756178	G	C	0.0296398117530922	0.0184192080443504	9.0351483623839	casecontrol:dom:fix:11111111111
01	32287805	rs187962146	G	A	0.0114864827743506	0.00217217843029655	7.84866741005269	subphenotype:het:cm_sma_other_cor
01	32318794	rs147308004	C	A	0.000993902397716457	0.01319670391244	16.2141019993484	casecontrol:add:fix:11111111111
01	32381940	rs182013081	C	T	0.0553872722960376	0.0052086015104668	3.7845263427696	subphenotype:add:other
01	32390511	1:32390511:G:GA	G	GA	0.00620677921424378	0.00247262574509403	10.6516653129902	casecontrol:add:fix:11111111111
01	32420759	rs60872180	C	T	0.00218625545842876	0.019734973626363	12.4821590346009	casecontrol:add:fix:11111111111
01	32585344	rs4012180:A	AT	A	0.00304113021532211	0.00383216933105205	12.5074090833039	casecontrol:add:fix:11111111111
01	33025877	rs74536645	C	T	0.000105881061289264	0.00419723909222904	51.1091797467252	casecontrol:add:fix:11111111111
01	33234594	rs186531399	G	A	0.00273286322036227	0.00190587018999416	9.48246373176607	casecontrol:add:fix:11111111111
01	33250107	rs138957085	C	G	0.00245176098168569	0.001735120120108	10.1772205275737	casecontrol:add:fix:11111111111
01	33307354	1:33307354:A:G	A	G	0.00107147134908163	0.00290940324238318	10.1070900900286	casecontrol:add:fix:11111111111
01	33313593	rs28668211	C	T	0.00126842060774285	0.00256169640926844	9.38475276091044	casecontrol:add:fix:11111111111
01	33702708	rs77406470:A	G	A	0.00110648781551544	0.00361468413586673	15.9035304641009	casecontrol:add:fix:11111111111
01	33863511	rs144834377	A	G	0.00091467788610646	0.000379023876175398	29.7044473488857	casecontrol:add:fix:11111111111
01	33865008	rs114921469	G	A	0.00118334557788233	0.000636442262686597	18.9914145005444	casecontrol:add:fix:11111111111
01	33878836	rs148133035	G	A	0.00411842553687957	0.000863173582088581	10.7915305008986	casecontrol:add:fix:11111111111
01	33880724	kgp15908298	C	T	0.00302610331298912	0.00258766906557477	7.61628245338597	casecontrol:add:fix:11111111111
01	33883906	rs111759851	A	G	0.00233039416274487	0.00174214249545008	9.67123074335855	casecontrol:add:fix:11111111111
01	33892835	rs114871084	G	T	0.00367858562054483	0.000759781611441611	12.0779523244586	casecontrol:add:fix:11111111111
01	33893127	kgp15375577	G	A	0.00416286456411479	0.00144230258053857	9.4456407797424	casecontrol:add:fix:11111111111
01	33917035	rs115983784	A	G	0.000574990534575002	0.000398793739957278	28.1555968289217	casecontrol:add:fix:11111111111
01	33948666	1:33948666:A:G	A	G	0.218112759770095	0.000530031757864406	13.8712795276329	subphenotype:add:sma
01	33981621	rs114293178	C	T	0.50765543397371	0.00359492196292765	3.57644629779631	subphenotype:add:sma
01	34008159	rs114489164	C	T	0.672372048400524	0.0054425526890857	2.50794099363849	subphenotype:add:sma
01	34029345	rs116164782	G	A	0.340863832195485	0.000530751866821448	16.3736326996669	subphenotype:add:sma
01	34030306	rs115303533	G	T	0.341034730476286	0.000534821343710338	16.2454724948905	subphenotype:add:sma
01	34032742	1:34032742:A:G	A	G	0.343648294204046	0.000511962038372084	16.8263505515048	subphenotype:add:sma
01	34039688	rs77886322	T	C	0.178127447029028	0.00015429672205301	50.7030210203979	subphenotype:add:sma
01	34140685	1:34140685:A:G	A	G	6.01388747390524e-05	0.00304738494023449	188.94243756955	casecontrol:add:fix:11111111111
01	34142330	1:34142330:C:T	C	T	6.10233378362535e-05	0.00296989867524211	186.751866891074	casecontrol:add:fix:11111111111
01	34142424	1:34142424:A:T	A	T	6.1151017585886e-05	0.00296898808576786	186.422751853664	casecontrol:add:fix:11111111111
01	34146158	rs150573936	C	G	6.38537141112028e-05	0.00280494080457678	180.046473735513	casecontrol:add:fix:11111111111
01	34155170	1:34155170:T:C	T	C	6.17801296784333e-05	0.00219439613601709	186.915153248509	casecontrol:add:fix:11111111111
01	34156706	rs376568215	AAGGCCCTGAGCT	A	0.000303151881455192	0.00549588705154897	54.1327967752828	casecontrol:add:fix:11111111111
01	34158340	1:34158340:T:A	T	A	7.11648045159694e-05	0.00211173748222201	168.027253036063	casecontrol:add:fix:11111111111
01	34160105	rs12565900	C	T	7.13024037170676e-05	0.0020688449076575	167.2444868933	casecontrol:add:fix:11111111111
01	34164102	1:34164102:C:T	C	T	9.54977355045311e-05	0.00268999532789915	130.578572194473	casecontrol:add:fix:11111111111
01	34165823	1:34165823:G:A	G	A	9.49635803984997e-05	0.00267626525677338	131.212611381669	casecontrol:add:fix:11111111111
01	34171536	1:34171536:A:T	A	T	0.000115802101386952	0.00603835740901719	104.193908469324	casecontrol:add:fix:11111111111
01	34173820	rs564148	C	T	0.00388460200038403	0.0392883867745208	9.11560825409045	casecontrol:add:fix:11111111111
01	34174524	rs111344351	C	A	0.000185344361907421	0.00235756276022003	72.2213792199557	casecontrol:add:fix:11111111111
01	34175042	1:34175042:T:A	T	A	0.00020689607241853	0.00263410343034017	65.8724091529893	casecontrol:add:fix:11111111111
01	34177060	rs112492712	T	C	0.000167044954712692	0.00264662340930781	78.3651927868331	casecontrol:add:fix:11111111111
01	34178396	rs113286804	G	C	0.000168635015737935	0.00319349654696777	73.9660448836576	casecontrol:add:fix:11111111111
01	34183979	rs111236131	G	A	0.00157308099661848	0.0161160264540893	12.3250990264704	casecontrol:add:fix:11111111111
01	34184266	rs374412670	A	G	0.00168730106546888	0.0150817898277487	14.0731127870071	casecontrol:add:fix:11111111111
01	34228882	rs112647061	T	A	0.231208292110461	0.00160540339880061	4.67505171561541	subphenotype:add:sma
01	34228964	rs74691496	A	G	0.21763737280142	0.00026405935302435	23.6869106244538	subphenotype:add:sma
01	34230146	rs75202592	T	C	0.343411250205884	0.00371340270361228	2.90894539705671	subphenotype:add:sma
01	34301409	rs140034785	A	G	0.209986278807363	0.000951199464528538	8.27778209515729	subphenotype:het:cm_sma_fix
01	34303770	rs77684362	C	T	0.210108302691057	0.000949610701099203	8.28696225350156	subphenotype:het:cm_sma_fix
01	34306283	rs115546707	C	T	0.208797313006722	0.00092650288094769	8.46282216805298	subphenotype:het:cm_sma_fix
01	34308144	rs200071246	T	TA	0.251754992616652	0.000933691075012469	5.865209610363	subphenotype:add:cm_sma_fix
01	34309823	kgp15404843	C	T	0.172370608302604	0.00079540328955882	9.05585582067652	subphenotype:het:cm_sma_fix
01	34315513	rs147405205	A	G	0.160052242757345	0.00135140529632299	4.57453845791713	subphenotype:add:cm_sma_fix
01	34325031	rs116556086	T	C	0.106910057737573	5.67835550191946e-05	55.1417884892955	subphenotype:add:cm_sma_other_ind
01	34348842	rs78061806	A	G	0.0263613431923949	0.00192045401923294	7.36353554633969	subphenotype:het:cm_sma_fix
01	34741550	rs182094299	G	A	0.00374670951227826	6.53376548209228e-05	35.5025829817878	subphenotype:add:cm_sma_other_cor
01	35101014	rs146748540	C	T	0.0299387260823665	0.00182500961997007	3.34771772671229	subphenotype:add:sma
01	35162343	kgp15834912	C	T	0.0240457792823894	0.00344054588645355	9.37941147376314	casecontrol:add:fix:11000000000
01	35163955	rs1124712	G	T	0.0203440790996939	0.00369477824859302	10.5811493213385	casecontrol:add:fix:11000000000
01	35169399	rs111640294	C	T	0.0192103919040883	0.00393220931556861	11.2658320203639	casecontrol:add:fix:11000000000
01	35169494	rs74552451	G	T	0.0192103919040883	0.00393220931556861	11.2658320203639	casecontrol:add:fix:11000000000
01	35169522	rs75007716	T	C	0.0192103919040883	0.00393220931556861	11.2658320203639	casecontrol:add:fix:11000000000
01	35170373	rs77812998	T	C	0.0192103919040883	0.00393220931556861	11.2658320203639	casecontrol:add:fix:11000000000
01	35170654	rs78398844	G	A	0.0192103919040883	0.00393220931556861	11.2658320203639	casecontrol:add:fix:11000000000
01	35171852	rs113841896	C	T	0.0192103919040883	0.00393220931556861	11.2658320203639	casecontrol:add:fix:11000000000
01	35172070	rs112368595	T	G	0.0221241264386863	0.00503464593473076	11.0278134391315	casecontrol:add:fix:11000000000
01	35172155	rs111735619	A	G	0.0220972799129924	0.00494762063796488	11.0286155143216	casecontrol:add:fix:11000000000
01	35173356	rs77406450	G	A	0.0192103919040883	0.00393220931556861	11.2658320203639	casecontrol:add:fix:11000000000
01	35179462	rs80329077	G	A	0.00229022691851333	0.00017499392361828	50.2072811814922	subphenotype:het:cm_sma_other_cor
01	35195402	rs112099080	C	T	0.000605391090869887	0.000142436218488975	58.9743074884936	casecontrol:add:fix:11111111111
01	35270657	rs540458	C	T	0.338678852228113	0.00035282190215505	2.97372969862477	subphenotype:add:cm_sma_other_ind
01	35270727	kgp8217123	T	C	0.282385783994685	0.000378640724844408	2.93380438650546	subphenotype:add:cm_sma_other_ind
01	35319550	rs11263953	C	T	0.863524296450507	0.0163870826298289	17.9189047649934	subphenotype:rec:sma
01	35540456	rs35087634:A	AT	A	0.166778837970854	0.00171659636644747	4.13696442282041	subphenotype:add:cm
01	35664880	rs182215145	T	A	0.171077237980398	7.40216450112641e-05	110.190585998906	subphenotype:add:cm
01	35709272	rs6699662	G	A	0.0551749232247501	0.0834449200033487	10.6708860008777	casecontrol:dom:fix:00000011100
01	36361082	rs140079806	A	G	0.00445690766591518	0.00237709783255419	9.97586371598108	casecontrol:add:fix:11111111111
01	36366727	rs148346279	G	A	0.0044655909566484	0.00237941062462773	9.95998239843721	casecontrol:add:fix:11111111111
01	36369089	rs147555993	G	C	0.00447211916866753	0.00238245766786546	9.94621439524626	casecontrol:add:fix:11111111111
01	36377899	rs192324537	G	A	0.00447806323171171	0.00237522863411624	9.92721126423833	casecontrol:add:fix:11111111111
01	36378535	rs369723407	TACTC	T	0.0044800222555974	0.00237590853615247	9.9234803437569	casecontrol:add:fix:11111111111
01	36378822	rs141335309	A	G	0.00448005472518605	0.00237528753923296	9.92302729606759	casecontrol:add:fix:11111111111
01	36387848	rs151051297	A	G	0.00449382455351357	0.00236866353528229	9.89204755528146	casecontrol:add:fix:11111111111
01	36398368	rs72661623	G	A	0.000872981398932884	0.00564239248019897	13.1735981692246	casecontrol:add:fix:11111111111
01	36402011	rs138286506	C	G	0.00431270489067217	0.00223445400432994	10.3454496887204	casecontrol:add:fix:11111111111
01	36406547	rs72661628	A	G	0.000808076077219557	0.00558262599161884	14.0406273259218	casecontrol:add:fix:11111111111
01	36407609	rs185596995	A	G	0.00369219048063877	0.00302373451546244	10.1080493909907	casecontrol:add:fix:11111111111
01	36419501	rs147406575	T	C	0.00359171983638222	0.0029585818401006	10.3277430084626	casecontrol:add:fix:11111111111
01	36422651	rs147036587	T	G	0.00358193240541179	0.00294920233818542	10.354730643483	casecontrol:add:fix:11111111111
01	36425911	rs147679559	A	G	0.00360737012329823	0.00297417070603079	10.2979636272935	casecontrol:add:fix:11111111111
01	36551839	rs112822096	C	T	0.00136382742375292	0.000646797585428686	24.6966367158789	casecontrol:add:fix:11111111111
01	36587165	rs144056181	C	T	0.101119409967803	0.000155990500459711	27.9464174339988	subphenotype:add:cm_sma_fix
01	36670621	rs147923342	T	C	0.280630893293918	0.00894902973011901	2.58753576840511	subphenotype:het:cm_sma_other_ind
01	36811451	rs78605319	C	T	0.184643991094957	0.00778521841520648	2.85221558781356	subphenotype:add:cm
01	36860989	rs139625703	T	G	0.20367654073306	0.00492884392488003	2.84712717632023	subphenotype:add:other
01	36865821	rs150547262	C	T	0.195744695048747	0.00482541412529195	2.90360930432263	subphenotype:add:other
01	36871821	rs149763993	C	T	0.184464215757943	0.00476306091498784	2.93943471578742	subphenotype:add:other
01	36894352	rs146308121	C	G	0.164547595213454	0.00460474241605364	3.05659260842281	subphenotype:add:other
01	36929659	rs10689890	T	TTCC	0.120576158182464	0.00635813689256335	2.6962923207388	subphenotype:add:other
01	36936708	rs151317983	G	A	0.112853554531354	0.00317636673195285	3.77495549945938	subphenotype:add:other
01	36943655	rs3917933	G	A	0.131235931644744	0.10635339765997	4.73496897864087	subphenotype:rec:cm_sma_other_ind
01	36944054	rs3917931	C	T	0.141059873908043	0.106800748352641	4.66328419524584	subphenotype:rec:cm_sma_other_ind
01	36945653	rs3917924	G	A	0.107222884307215	0.0904793949847536	9.16537858903379	subphenotype:rec:cm_sma_other_ind
01	36952704	rs139751026	G	A	0.12587059288584	0.00478661412108351	2.5427895975215	subphenotype:add:other
01	37374379	rs56228690:GGT	G	GGT	0.609302110332426	0.0952165365965369	5.93174275082781	subphenotype:het:other
01	37446380	rs57169899	A	G	0.0729526459083405	0.00123639335091081	2.49147113762911	subphenotype:add:sma_other_fix
01	37614345	rs149207068	A	G	0.17694516766153	0.0016477913100636	2.76095785336341	subphenotype:add:cm_sma_other_ind
01	37790950	rs148552251	A	G	0.00148579153690172	0.041543110044901	9.27181436169242	casecontrol:add:fix:11111111111
01	37791432	rs141014279	A	T	0.0014873544829477	0.0416170601385823	9.2634581160351	casecontrol:add:fix:11111111111
01	37799057	rs76617323	G	A	0.000523513785202483	0.0256513871670122	21.2703023191591	casecontrol:add:fix:11111111111
01	37803697	rs149393457	G	A	0.000504815570251902	0.0235443608023715	21.9399050887621	casecontrol:add:fix:11111111111
01	37808591	rs145136199	T	C	0.00180301489063253	0.0621271067650208	8.56933124280186	casecontrol:add:fix:11111111111
01	37842206	rs192656048	A	C	0.279002605258758	0.00387773722930396	2.96686180481868	subphenotype:het:cm_sma_other_ind
01	37858345	rs116001482	G	C	0.952609142700411	0.000747079618880566	3.74630961961693	subphenotype:add:cm_sma_other_ind
01	37998431	1:37998431:CA	C	CA	0.0103236593034218	0.0162853796144481	8.21542093806924	casecontrol:dom:cor:11111111111
01	38226757	rs111733664:A	AT	A	0.019385477026136	0.00429259549609249	3.93320293094661	subphenotype:add:other
01	38307339	rs74816707	C	T	0.00129752074452702	0.00353164964086819	20.2766856012741	casecontrol:add:fix:11111111111
01	38476762	rs371805484	G	C	0.00029055414915329	0.000755801859136046	107.213568867857	casecontrol:dom:fix:11111111111
01	38476947	rs369723456	A	G	0.000291735584820638	0.000757768690826068	106.720911766646	casecontrol:dom:fix:11111111111
01	38477016	rs377731640	C	T	0.000295807581217811	0.000763061298064375	104.847840071336	casecontrol:dom:fix:11111111111
01	38477249	rs374088717	A	G	0.000293775939597129	0.000762135304265588	105.910815451259	casecontrol:dom:fix:11111111111
01	38477955	rs369035772	C	A	0.000298293635273825	0.000772528710643385	104.110657501686	casecontrol:dom:fix:11111111111
01	38478036	rs375459774	A	T	0.000298228816694821	0.000772836167863221	104.016523702762	casecontrol:dom:fix:11111111111
01	38478069	rs111859034	T	C	0.00029864980258366	0.00077399874848811	103.885028774066	casecontrol:dom:fix:11111111111
01	38478559	rs111498247	A	G	0.000302188980047937	0.000782356694659207	102.706082558899	casecontrol:dom:fix:11111111111
01	38479514	rs181812240	G	A	0.000307753135041099	0.000794568344186113	100.629367619366	casecontrol:dom:fix:11111111111
01	38479575	rs376058471	C	T	0.000290998940298487	0.000661558037298782	120.977714142188	casecontrol:dom:fix:11111111111
01	38482570	rs189208447	G	C	0.000329742841968226	0.000843733256957904	93.4095237381964	casecontrol:dom:fix:11111111111
01	38482702	rs377471368	A	AT	0.000330076903305816	0.000845182696190007	93.2338455680098	casecontrol:dom:fix:11111111111
01	38483206	rs370883597	CT	C	0.000333812316308824	0.000853374477426128	92.0994844692912	casecontrol:dom:fix:11111111111
01	38483796	rs186245613	G	A	0.00033801147116414	0.000863336589606608	90.8490784144245	casecontrol:dom:fix:11111111111
01	38483808	rs112808576	C	T	0.000338000872094127	0.000863207600963912	90.8527509043805	casecontrol:dom:fix:11111111111
01	38485320	rs371426251	T	A	0.000349302720542064	0.000888055552579934	87.6798458766993	casecontrol:dom:fix:11111111111
01	38485555	rs369350266	A	G	0.000350947076093654	0.000891304458149632	87.2403751587672	casecontrol:dom:fix:11111111111
01	38485722	rs369727346	C	G	0.000352951865420736	0.000895445200972397	86.8001545693058	casecontrol:dom:fix:11111111111
01	38486675	rs185866422	C	T	0.000359680062266573	0.000909208634744257	84.9584612817194	casecontrol:dom:fix:11111111111
01	38486698	rs190245874	A	C	0.000359631178674723	0.000909089388138673	84.9480285587832	casecontrol:dom:fix:11111111111
01	38487203	rs182497812	G	A	0.000363785609907425	0.00091904729621518	83.9621563098096	casecontrol:dom:fix:11111111111
01	38487250	rs140788040	T	C	0.0202216738022243	0.00520899765823023	11.9688357088863	casecontrol:dom:fix:00000000011
01	38487773	rs368653047	C	G	0.000368801799013119	0.000929053154409801	82.7027173442584	casecontrol:dom:fix:11111111111
01	38489325	rs112128011	T	C	0.000382197233331912	0.000960013519667594	79.7841523599221	casecontrol:dom:fix:11111111111
01	38489736	rs372565114	G	C	0.000385134923729083	0.000966481720216575	79.1911426889726	casecontrol:dom:fix:11111111111
01	38490205	rs374951327	G	C	0.000389242775436387	0.000975423992634252	78.4335580498128	casecontrol:dom:fix:11111111111
01	38490683	rs376151027	T	A	0.000392812275163993	0.000984470156594113	77.6659332339053	casecontrol:dom:fix:11111111111
01	38492131	rs376685970	G	A	0.000399448610471209	0.00100086861926162	76.5587232988332	casecontrol:dom:fix:11111111111
01	38494517	rs368489547	G	A	0.000400816650625297	0.00100565617473726	76.5254735036755	casecontrol:dom:fix:11111111111
01	38494903	1:38494903:CAG	C	CAG	0.000348638286162595	0.00123236881073117	81.5705671341744	casecontrol:dom:fix:11111111111
01	38495573	rs184246480	G	A	0.000401684927816101	0.00100926717625674	76.4565554712929	casecontrol:dom:fix:11111111111
01	38495590	1:38495590:C:CTG	C	CTG	0.000401684927816101	0.00100926717625674	76.4565554712929	casecontrol:dom:fix:11111111111
01	38495960	rs369802928	A	G	0.000402085432375409	0.00100977672760129	76.4701875532714	casecontrol:dom:fix:11111111111
01	38495992	rs373127224	G	T	0.000402178920698477	0.00101055999375009	76.4201132783363	casecontrol:dom:fix:11111111111
01	38496050	rs370339360	T	C	0.000402236865112496	0.00101057741947621	76.4136003923346	casecontrol:dom:fix:11111111111
01	38496097	1:38496097:A:AG	A	AG	0.000402173063758683	0.00101026833357919	76.4289422880379	casecontrol:dom:fix:11111111111
01	38496765	rs370763038	G	A	0.000402429873397324	0.00101107156303995	76.4391436977158	casecontrol:dom:fix:11111111111
01	38500447	rs374738456	A	G	0.000404817475812906	0.00102120782956378	76.3692975053972	casecontrol:dom:fix:11111111111
01	38501624	1:38501624:G:GA	G	GA	0.01790835893305	0.00580587301712596	10.7662558498622	casecontrol:dom:fix:00000000011
01	38505432	rs367549129:CGT	CGCGTGCGCACGCGCGTGTGT	CGT	0.000356532860945458	0.00127027232414446	80.8624459589432	casecontrol:dom:fix:11111111111
01	38513620	rs368698852	A	G	0.000413988754808128	0.00105632515749291	76.0466117779662	casecontrol:dom:fix:11111111111
01	38514679	rs369004018	T	C	0.000414888323301657	0.00105928904284447	75.9717042946768	casecontrol:dom:fix:11111111111
01	38524070	rs374374977	C	T	0.000415562859445213	0.00106222420834325	75.9926187018167	casecontrol:dom:fix:11111111111
01	38524836	rs183926644	C	T	0.000415562859445213	0.00106222420834325	75.9926187018167	casecontrol:dom:fix:11111111111
01	38524911	rs374186626	G	A	0.000415562859445213	0.00106222420834325	75.9926187018167	casecontrol:dom:fix:11111111111
01	38526504	rs182417076	G	A	0.000415562859445213	0.00106222420834325	75.9926187018167	casecontrol:dom:fix:11111111111
01	38532418	rs368515874	A	C	0.000459950227507074	0.00119590438426122	68.1513477459294	casecontrol:dom:fix:11111111111
01	38534837	rs374204116	G	T	0.000483786329229304	0.0012660804276426	64.605108155832	casecontrol:dom:fix:11111111111
01	38534871	rs376816174	G	T	0.000483862463279402	0.00126690182264353	64.58215143042	casecontrol:dom:fix:11111111111
01	38543536	rs368282567	C	T	0.000530048306638574	0.0013969686867058	58.7518644835437	casecontrol:dom:fix:11111111111
01	38639529	rs58095426	T	C	0.599336208101966	0.00160776037601747	3.67849578785724	subphenotype:add:sma
01	38656411	rs74065735	C	T	0.339772056012036	0.00135733815135943	4.44599076434264	subphenotype:add:sma
01	38692958	kgp15334107	A	G	0.025344049356978	0.000414305335111891	11.364229502577	subphenotype:add:other
01	38712680	rs79233649	C	T	0.10155780772871	0.00160212516763681	4.02373383681888	subphenotype:add:other
01	38860205	kgp7868824	A	G	0.408160581102026	0.87656458899605	11.2341325607337	casecontrol:add:cor:11111111111
01	38875630	rs12036939	T	G	0.000501168875879347	0.000309528656012509	24.0003136702899	subphenotype:rec:cm_sma_other_ind
01	39077031	rs185367734	C	G	0.00270786795043761	0.0839603015715821	8.48126635715673	casecontrol:add:fix:11111111111
01	39079316	rs140178282	G	C	0.00262693313783084	0.0608439743310283	9.25938680319589	casecontrol:add:fix:11111111111
01	39079467	rs11805160	G	C	0.00260992051667356	0.0598971681506718	9.33943368462929	casecontrol:add:fix:11111111111
01	39198923	rs12067564	A	T	0.00205218111759418	0.002525445872137	12.2232567787208	casecontrol:add:fix:11111111111
01	39279767	rs4970631	G	C	0.722455581687804	0.429619740030495	31.6390785163976	casecontrol:add:cor:11111111111
01	39371422	rs34475470:GA	G	GA	0.019195314102403	0.0662837229634783	16.5001762878244	casecontrol:het:fix:11111111111
01	39386325	rs182440522	C	T	0.197230313875804	0.501579336957044	8.68852757866947	casecontrol:add:fix:00111100000
01	39455716	rs146279558	T	C	0.0648938487660323	0.00098756133608508	6.95724770235048	subphenotype:add:sma
01	39458696	rs2889682	A	T	0.0650659126058362	0.124259817412212	8.31268503456784	casecontrol:het:fix:11000000000
01	39573566	kgp15821505	A	G	0.343347298268024	0.00410866228688715	2.52383523744534	subphenotype:het:sma
01	39574997	rs150753103	A	G	0.33849476058039	0.00315578816607445	3.19653397954704	subphenotype:het:sma
01	39582569	rs11205652	A	G	0.346384869843602	0.00403626474657909	2.64325467205876	subphenotype:het:sma
01	39595614	rs141369046	T	C	0.101073281252036	0.00272948061650416	2.98431112932093	subphenotype:add:sma
01	39597184	rs16825825	A	G	0.248743933000955	0.00365317720996404	2.39485987456627	subphenotype:add:sma
01	39700094	1:39700094:AC:A	AC	A	0.260744493705925	0.00342190670521723	2.68198514556873	subphenotype:add:sma
01	39769326	rs10888733	C	T	0.256935799975584	0.002536030674578	3.04413466418864	subphenotype:add:sma
01	40227119	rs570027	C	T	0.000856099727558242	0.00438478461461403	13.6506217637731	casecontrol:add:fix:11111111111
01	40244206	rs146873492	A	G	0.00117693938937996	0.0180908368205194	9.80490969481189	casecontrol:add:fix:11111111111
01	40247687	rs55935001	G	A	0.00167133403844694	0.0155903135471194	9.29065601130497	casecontrol:add:fix:11111111111
01	40428241	rs74067880	C	A	0.00108898156820021	0.0152754126592275	16.1062171179601	casecontrol:het:fix:11111111111
01	40428357	rs74067882	A	T	0.00113891025570779	0.0157713945328924	15.4724709455175	casecontrol:het:fix:11111111111
01	40428474	rs74067883	C	A	0.0011575315238129	0.0159534749410396	15.2618658044135	casecontrol:het:fix:11111111111
01	40581873	rs181005426	C	A	0.00195821167882628	0.0122643879323355	8.94356378216183	casecontrol:add:fix:11111111111
01	40583678	rs138268110	A	C	0.00185311895963638	0.0112025512358186	9.27681775551227	casecontrol:add:fix:11111111111
01	40609418	1:40609418:A:AAATGGACTTC	A	AAATGGACTTC	0.00120099072085505	0.00608113915191234	12.6017514677715	casecontrol:add:fix:11111111111
01	40671506	rs182427226	G	A	0.00188168923389168	0.00832928119787619	9.33813483657072	casecontrol:add:fix:11111111111
01	40682791	rs139937320	A	G	0.00188050700192576	0.00832326554318341	9.34234690901702	casecontrol:add:fix:11111111111
01	40895682	rs72637912	G	A	0.0561696411437221	0.00432830636031102	4.45973586914995	subphenotype:dom:cm
01	41164842	rs59791875:A	AAAAAC	A	0.00169745604333216	0.00714502058966346	8.79996544443537	casecontrol:add:fix:11111111111
01	41345201	rs11209083	C	A	0.0241397209169454	0.121368721374114	8.57922750990727	casecontrol:add:cor:11111111111
01	41389394	kgp11187506	G	A	0.0104433276887023	0.0142983250024443	9.73892335864188	casecontrol:add:fix:00001111100
01	41401901	rs4660491	T	A	0.000319816469927655	0.00557006299579481	20.1031786671972	casecontrol:add:fix:11111111111
01	41402399	rs11209209	A	G	0.000107882192161687	0.00184367348948008	25.8257554477806	casecontrol:add:fix:11111111111
01	41407656	rs12143112	T	C	9.14430476259354e-05	0.00211077564013292	27.5528977639145	casecontrol:add:fix:11111111111
01	41414143	rs11209226	C	T	0.000782697707202713	0.0048035718576728	19.8639934613039	casecontrol:het:fix:11111111111
01	41415206	rs34670616	T	A	0.00345889912118831	0.00211400928227829	7.23876318810679	casecontrol:add:fix:11111111111
01	41768016	rs12031103	A	G	0.170787702577883	0.00186500915178166	3.142542800154	subphenotype:add:cm_sma_other_ind
01	41787999	rs7528407	A	G	0.00346720974007964	0.0171753857678579	20.1895564605001	casecontrol:add:cor:11111111111
01	41808945	rs7531976	C	G	0.0102044188569135	0.107609480327543	12.6187753677898	casecontrol:add:cor:11111111111
01	41810600	rs6600372	G	A	0.00454943363375927	0.0228305190960947	17.9004989290504	casecontrol:add:cor:11111111111
01	41819257	rs7515945	A	G	0.00785292600631619	0.0792871887296192	15.0044239691509	casecontrol:add:cor:11111111111
01	41857747	rs4491055	C	T	0.000686836051505592	0.0034506450933677	16.0848102550716	casecontrol:add:fix:11111111111
01	41916264	rs2810573	C	T	0.242850165503789	0.00166619067115987	2.31703345224914	subphenotype:add:other
01	41940980	rs12563986	C	T	0.272765102185403	0.000138330382166132	12.0808871742977	subphenotype:add:other
01	41941115	rs11210250	C	A	0.274144191541203	0.000140915578746467	11.8863645956405	subphenotype:add:other
01	41949972	rs11210278	C	T	0.618998515602164	0.000288508310415792	6.73826120975832	subphenotype:add:cm_sma_other_ind
01	41955734	rs55638153	A	G	0.733151837827181	0.0011629662619292	3.05815546953796	subphenotype:add:cm_sma_other_ind
01	41971000	rs35680828	CA	C	0.199913223469142	0.000337046298330403	7.54175958024898	subphenotype:add:other
01	41971007	rs35832637	A	G	0.217910301517647	0.00028971988487244	8.05248122835837	subphenotype:add:other
01	41971408	rs35564048	G	C	0.387182664342827	0.000102691226210824	15.072754322591	subphenotype:add:cm_sma_other_ind
01	42097529	rs35608410	C	T	0.00617985870003071	0.000527017724176146	11.8763007718517	subphenotype:add:cm_sma_other_cor
01	42182588	rs6600387	G	T	0.0128980892957696	0.133337371094587	9.60694270981305	casecontrol:dom:fix:11111111111
01	42191114	rs12042821	T	C	0.0028710860485411	0.0740643657592013	12.7808829366915	casecontrol:dom:fix:11111111111
01	42191999	rs7537131	A	G	0.00724056177437641	0.06458818672322	28.0126486154849	casecontrol:dom:fix:11111111111
01	42241824	rs11210525	C	T	0.00434394339270866	0.146435006280671	11.9527453162605	casecontrol:dom:fix:11111111111
01	42514452	rs11210568	T	C	0.316324530046678	0.00167450301318045	2.71148202448497	subphenotype:add:cm
01	42716913	rs186715307	G	A	0.00180096008853153	0.0362100280941709	16.2522672485523	casecontrol:het:fix:11111111111
01	42843027	rs72962278	T	C	0.087736642923141	0.219123431517859	30.0762398558228	casecontrol:add:ind:11111111111
01	42893766	1:42893766:C	CATATATATATAT	C	0.0296833694554668	0.0311935609936922	176.401425120363	casecontrol:het:fix:11110000000
01	42903994	rs57924651	A	G	0.0166973793633679	0.0283025810046173	16.0587869614669	casecontrol:add:fix:11110000000
01	42907172	rs146537043	A	G	0.0821407930253391	0.0935051528039189	318.546868159755	casecontrol:add:fix:11111100000
01	42918669	1:42918669:<INS:ME:ALU>	T	<INS:ME:ALU>	0.00136972389114822	0.041173100918393	15.1316261360848	casecontrol:add:fix:11111111111
01	42926225	rs147625771	A	G	0.0621520532614227	0.0889961890473666	316.450096387545	casecontrol:add:fix:11111100000
01	42926829	rs115571689	A	G	0.0588384163531643	0.087490298815449	318.768767671718	casecontrol:add:fix:11111100000
01	42936899	rs142933329	T	A	0.0575603257736277	0.085400071258895	319.085482336315	casecontrol:add:fix:11111100000
01	42945690	rs12402795:A	G	A	0.110388410510959	0.164230516435039	16.7034861451877	casecontrol:het:fix:00111100000
01	42988241	rs115124938	T	C	0.0473322649868698	0.0625224743648453	319.173518138272	casecontrol:add:fix:11111100000
01	43006912	1:43006912:AAGAG:A	AAGAG	A	0.00365304338532585	0.0818917349709303	8.25036558139332	casecontrol:add:fix:11111111111
01	43014477	rs140861530	G	A	0.00374448157496872	0.0825494762823955	8.36747993102294	casecontrol:add:fix:11111111111
01	43020985	rs118058607	C	T	0.00383871250785823	0.0841937947086062	8.34679806992221	casecontrol:add:fix:11111111111
01	43021656	rs148208415	C	T	0.00375529924773065	0.0824607899643761	8.45695617351249	casecontrol:add:fix:11111111111
01	43022884	rs114592672	A	G	0.0649262370863184	0.0986972017766679	448.456023540056	casecontrol:add:fix:11111100000
01	43026403	rs150888734	G	A	0.00370939515328478	0.0817167677372372	8.52912803454328	casecontrol:add:fix:11111111111
01	43028530	rs145722688	A	G	0.00368724917278058	0.0813568345633668	8.56435700997147	casecontrol:add:fix:11111111111
01	43029280	rs146317036	G	T	0.00150357001766894	0.0548545538682736	23.954120390955	casecontrol:add:fix:11111111111
01	43030131	rs142590684	G	A	0.00366609807271812	0.0809793477990692	8.60128215321285	casecontrol:add:fix:11111111111
01	43030217	rs193050710	G	A	0.00366432305749299	0.0809547461976756	8.6050639234732	casecontrol:add:fix:11111111111
01	43031722	rs140058502	G	C	0.0036336870531721	0.0803462587446371	8.66897086559554	casecontrol:add:fix:11111111111
01	43032525	rs138963370	G	A	0.00362017110441784	0.0800678642092365	8.69897202476453	casecontrol:add:fix:11111111111
01	43033973	rs145684399	G	T	0.00329565751213583	0.0974906456365215	9.35247424081197	casecontrol:add:fix:11111111111
01	43037127	rs143759340:C	G	C	0.00359027799611071	0.100413118502084	8.61664893697109	casecontrol:add:fix:11111111111
01	43041011	rs151086916	T	G	0.00327222646483809	0.0972440061391137	9.66587372685492	casecontrol:add:fix:11111111111
01	43045230	rs147046636	G	A	0.00327357249494621	0.0972797804384523	9.66637887950341	casecontrol:add:fix:11111111111
01	43046599	rs138562043	G	A	0.00106816862132256	0.0150183965688189	19.1555285046241	casecontrol:add:fix:11111111111
01	43056327	rs185336188	G	C	0.0707108685260981	0.0996291931602055	528.447403893925	casecontrol:add:fix:11111100000
01	43058094	rs144118518	G	A	0.00350893614865303	0.0770312790256471	9.10328554813794	casecontrol:add:fix:11111111111
01	43065512	rs12048094	G	A	0.0644662519244892	0.201412767655289	504.857920021069	casecontrol:add:fix:11111100000
01	43081114	rs60998858	G	A	0.297532109833916	0.185990734966585	8.93395534096327	casecontrol:het:fix:00111100000
01	43093334	rs113367695	A	G	0.0998476939679231	0.177721187255191	10.5019590481122	casecontrol:het:fix:00111100000
01	43107921	rs199985271	T	A	0.0968135027911026	0.060026010737158	9.76195288752786	casecontrol:het:fix:00111100000
01	43136880	rs191295669	G	A	0.000610017320894675	0.00748994448469406	23.5432951578374	casecontrol:add:fix:11111111111
01	43184288	rs72969250	T	C	0.0354566721040437	0.00526236031492785	3.50666502673585	subphenotype:add:cm
01	43185137	rs112350290	T	C	0.022018816235532	0.00275428380851982	5.33683374175538	subphenotype:add:cm_sma_other_cor
01	43223645	rs72956932	T	G	0.0167728980690279	0.0187702765642534	114.217594467934	casecontrol:add:fix:11000000000
01	43232877	rs3738505	A	T	0.00565693617461722	0.0282314045501857	14.7361743900966	casecontrol:add:fix:11000000000
01	43237517	rs12138741	C	T	0.00550520414578186	0.0301403805595462	13.0880937161192	casecontrol:add:fix:11000000000
01	43245924	rs55633857	CCAA	C	0.00923664156716221	0.0447859337990883	9.04381005976784	casecontrol:add:fix:11000000000
01	43247903	rs55817127	A	G	0.00932144160769271	0.0447708203531817	9.01012802257763	casecontrol:add:fix:11000000000
01	43266058	rs11210720	T	C	0.00677756024434413	0.0253280591649196	59.9131084120826	casecontrol:add:fix:11000000000
01	43270084	rs12737285	G	A	0.00986344503794302	0.0304095658423896	45.6783389141721	casecontrol:add:fix:11000000000
01	43297578	rs12123271	A	T	0.0524485874385231	0.101361939489283	89.3145783526789	casecontrol:add:fix:11000000000
01	43298131	rs34496324	C	G	0.0178329734837626	0.0344631968513424	101.463967786766	casecontrol:add:fix:11000000000
01	43299536	rs7540312	T	C	0.00790192713013171	0.0140209281469869	37.5716652452944	casecontrol:add:cor:11111111111
01	43310189	rs34032942	T	C	0.00144050611175141	0.00242064069387312	53.1021386412785	casecontrol:add:fix:11111100000
01	43328921	1:43328921:T:A	T	A	0.00356828808039987	0.000153277570167239	65.7736365802946	casecontrol:add:fix:11111100000
01	43332262	rs142615519	C	G	0.529138085448004	0.00278732772028356	2.81919366313749	subphenotype:add:cm_sma_other_ind
01	43332593	1:43332593:A:G	A	G	0.00324611423635712	0.00014094256382647	70.113673505472	casecontrol:add:fix:11111100000
01	43332644	rs146657334	A	T	0.53319991971166	0.00281849927238108	2.79128585254466	subphenotype:add:cm_sma_other_ind
01	43370081	rs144000963	C	G	0.195768519707856	0.000615616228886362	24.1608972333558	subphenotype:het:cm
01	43373545	rs4469746	A	C	0.197959663537795	0.000606711070819215	24.429732474105	subphenotype:het:cm
01	43377205	rs115819205	C	T	0.201641047284559	0.000571356968321449	25.5834562409652	subphenotype:het:cm
01	43378433	rs138118692	G	C	0.196551019204056	0.000576754795090557	25.5943372042928	subphenotype:het:cm
01	43381775	rs114284340	A	T	0.217946943942776	0.000683398302708125	21.1555569834945	subphenotype:het:cm
01	43382991	rs369735518	C	G	0.156467681706484	0.00122944739887192	12.2558159336904	subphenotype:het:cm
01	43383189	rs143736695	G	A	0.156541534445642	0.00122825531236014	12.2639674310499	subphenotype:het:cm
01	43396211	rs145350047	ACT	A	0.115504526980093	0.000355408996691802	44.6589127572062	subphenotype:het:cm
01	43433784	rs55658933	G	A	0.0117635338575345	0.138949132549046	9.17681084133059	casecontrol:add:cor:11111111111
01	43467068	rs2792599	A	C	0.743249503208578	0.0224173852261839	2.94568754530263	subphenotype:het:sma
01	43470485	rs56967711	G	A	0.0546062187700764	0.00218940648582936	8.4881847175394	subphenotype:het:cm_sma_other_ind
01	43479038	rs144282058	G	A	0.0689816352874728	0.00193813489219718	2.93593398284948	subphenotype:het:cm_sma_other_ind
01	43482944	rs146329388	G	A	0.00197114210098606	0.00556186869475568	16.7714991149347	casecontrol:het:fix:11111111111
01	43492081	rs112074935	C	T	0.187898637209479	0.035763000294649	3.54911768254571	subphenotype:het:sma_other_fix
01	43493773	rs138370604	C	T	0.191829193489156	0.0347993101977341	3.83980445948693	subphenotype:het:sma_other_fix
01	43494054	rs144836345	T	C	0.0428819283755475	0.00505288615501949	3.80373678029065	subphenotype:het:sma_other_cor
01	43498548	rs146071492	C	T	0.255848590719459	0.0233320345285303	5.14674549060595	subphenotype:het:sma_other_cor
01	43501536	1:43501536:GTTCTTCTCCTCAT:G	GTTCTTCTCCTCAT	G	0.0385437976981699	0.0044350832614601	8.22151476010641	subphenotype:het:sma_other_cor
01	43506426	rs112080806	G	A	0.0294064619957307	0.00914680382430959	4.45291855266524	subphenotype:het:other
01	43516455	rs113010843	A	G	0.119629899986285	0.000484511296999925	10.0554017801963	subphenotype:het:sma_other_fix
01	43524483	rs142313820	G	C	0.00279558250639026	0.000768706678843183	9.30383315724314	subphenotype:het:sma
01	43526655	rs34736398:CA	C	CA	0.825519801369376	0.0354837412397243	7.4035758139117	subphenotype:rec:cm_sma_other_ind
01	43584886	rs200150037:TTTA	T	TTTA	0.503117209662655	0.00122404103294944	2.21349535593511	subphenotype:add:cm
01	43677956	rs78998909	A	G	0.060438270892575	0.00218873090534439	2.62773360537055	subphenotype:add:sma
01	43867196	1:43867196:C:T	C	T	0.0623461865003842	0.000413666889503465	13.4451394635707	subphenotype:add:sma
01	43870394	rs74069985	T	C	0.014274326486354	0.00190975446122948	4.6564455777731	subphenotype:het:cm_sma_other_cor
01	43881177	rs74069986	C	G	0.0627052991045594	0.000464462807963397	12.2738488360989	subphenotype:add:sma
01	44252546	kgp5677491	C	A	0.000926750434037086	0.00121963748626357	25.6332869998028	casecontrol:het:fix:11111111111
01	44332380	rs72684757	G	A	0.000963900888961256	0.00319469073282278	22.6733307454916	casecontrol:het:fix:11111111111
01	44752321	rs72891767	C	G	0.00642688856736902	0.01389680054649	9.85653318440582	casecontrol:add:cor:11111111111
01	44793653	rs80310794	C	T	0.00458978723252142	0.0136992682268262	12.7489696080339	casecontrol:add:cor:11111111111
01	44804633	rs144169193	C	T	0.0011091952792333	0.0281540971118568	9.66555027690363	casecontrol:add:fix:11111111111
01	44962881	rs12118877	C	A	0.00322920824338456	0.0104875065906201	12.7634818268859	casecontrol:het:fix:11111111111
01	45390576	rs111496478	T	C	0.479285076521907	0.000379409127708439	24.6714638769929	subphenotype:add:sma
01	45797505	rs3219489	C	G	0.194769321550604	0.712959632081077	26.3388543120079	casecontrol:het:fix:00001111100
01	45806432	rs3219463	C	T	0.197763066354951	0.725766003930922	34.8376556154283	casecontrol:het:fix:00001111100
01	45843086	rs7553318	A	G	0.530093171237929	0.949942688492486	15.7023404514063	casecontrol:het:fix:00001111100
01	45849995	rs68025007:C	CTATGTATG	C	0.521372126483706	0.945851333265845	10.4480411478925	casecontrol:het:fix:00001111100
01	46279739	rs115063022	G	A	0.0306270907339642	0.00126410271336877	11.6490957373214	subphenotype:add:other
01	46308249	rs147612747	A	G	0.0288917722538341	0.00116480234301886	12.4195787493149	subphenotype:add:other
01	46323712	1:46323712:C:T	C	T	0.0180049502538351	0.000433935622760315	26.9047365320964	subphenotype:add:other
01	46345329	rs185430112	A	G	0.0797533251964168	0.00536753080490362	3.4421129529066	subphenotype:add:other
01	46361069	rs150207789	A	G	0.0306252196179374	0.00126816767029776	11.5953146221315	subphenotype:add:other
01	46374142	rs146031589	G	A	0.0376851067439326	0.000330444115165642	31.239053066854	subphenotype:add:other
01	46422853	rs114352893	C	T	0.0289101050817593	0.00111301218784527	12.8513138156285	subphenotype:add:other
01	46495125	rs142515041	CT	C	0.319567287452114	0.000772487802057642	4.99888706768398	subphenotype:het:cm_sma_other_ind
01	46502447	rs145882726	G	A	0.0308176720325201	0.00131346278278657	11.0918343307657	subphenotype:add:other
01	46522660	rs374407550	AATGGTGAT	A	0.0013536684212164	4.22031366700935e-05	190.284667372795	subphenotype:add:other
01	46577380	rs141774023	G	C	0.000690506000486821	1.93226836130715e-05	450.147714848378	subphenotype:add:other
01	47300937	1:47300937:GTTT	GTT	GTTT	0.0820866282192504	0.00332208831341436	3.22494580651338	subphenotype:het:sma
01	47751949	rs113168001	C	T	0.049048925512374	0.178785150740774	9.52024212442765	casecontrol:add:fix:00111100000
01	47768695	kgp15750822	G	T	0.0450702516695075	0.159602108305724	23.6383837537523	casecontrol:het:fix:00001111100
01	47780981	rs6660505	T	C	0.0444815250473199	0.144522421931088	16.4857292319329	casecontrol:het:fix:00001111100
01	47784267	rs111990468	G	GTTTGT	0.0472072956091858	0.149681627875315	17.6898934678138	casecontrol:het:fix:00001111100
01	47790143	rs12092248	G	A	0.0470912696349552	0.148103879691895	19.2513938884078	casecontrol:het:fix:00001111100
01	47791773	rs111271484	C	T	0.0456734406600855	0.150123011961577	18.7860223426631	casecontrol:het:fix:00001111100
01	47792721	rs112677961	C	T	0.0470585805772803	0.147914267816511	19.443478873931	casecontrol:het:fix:00001111100
01	47796537	rs72553941	CAG	C	0.0461513502479431	0.146805867066547	20.7215388391537	casecontrol:het:fix:00001111100
01	47798577	rs9988633	G	A	0.0438361328982497	0.141090902357434	18.1348668126736	casecontrol:het:fix:00001111100
01	47884828	kgp2864761	G	A	0.0361727218352899	0.00455555763599508	5.30021838735021	subphenotype:dom:other
01	47889730	rs2820971	T	C	0.0261491316107553	0.00374351217321992	4.27887188320574	subphenotype:dom:other
01	48221344	rs71572668	C	CAGTA	0.0595372377018923	8.93188695557796e-05	4.23201121522158	subphenotype:add:cm_sma_other_cor
01	48235538	rs115538939	C	G	0.100907218356146	0.00200412370008902	3.5094758291227	subphenotype:add:sma
01	48241596	rs79791359	C	A	0.14223520805321	0.00423133231103293	2.60045587332895	subphenotype:add:sma
01	48247984	rs139895127	C	T	0.00588040852105989	0.00571141043967812	13.8598824665647	casecontrol:het:fix:11111111111
01	48250141	rs141220109	C	T	0.00588162018008057	0.00568216476492948	13.9866038519514	casecontrol:het:fix:11111111111
01	48255880	rs183495546	T	C	0.00598471200636554	0.00564395400255403	13.9615476470794	casecontrol:het:fix:11111111111
01	48257058	rs141908952	T	C	0.00603579157983998	0.00568491057451351	13.9055879792928	casecontrol:het:fix:11111111111
01	48273511	rs184974084	G	C	0.00607414011256361	0.00526144148644768	14.3460241290969	casecontrol:het:fix:11111111111
01	48398744	rs191041313	C	T	0.00102383554268014	0.00153042735399209	34.2505143020966	casecontrol:het:fix:11111111111
01	48431055	rs112861832	T	C	0.000554330517263862	0.00415771888472642	15.6806724147522	casecontrol:add:fix:11111111111
01	48446231	rs142640555	G	A	0.115788923012557	0.00585872170164081	7.29269079720619	casecontrol:add:fix:00111100000
01	48591210	rs200094065	T	TA	0.02430854806946	0.00335845256574622	4.98100221390578	casecontrol:add:fix:11111111111
01	48598760	rs142616538	T	C	0.0842040024358744	0.00374617290265472	3.14447413191314	subphenotype:add:other
01	48744499	rs182388470	G	A	0.00952922627031252	0.00191472910708849	6.89574839582835	casecontrol:add:fix:11111111111
01	48824407	rs1877720	C	T	0.569448752169113	0.603450863242041	2.44271550321931	subphenotype:rec:cm
01	48883637	kgp15650001	C	T	0.0524384793733646	0.00456914927459686	3.21707995546522	subphenotype:add:other
01	48944406	rs142941313	C	G	0.00600568915441735	0.00453489820692567	12.3866245271392	subphenotype:het:other
01	48945398	rs201167106	T	A	0.00730022050571247	0.00632894724171953	9.88514144521505	casecontrol:het:fix:11111111111
01	49102331	kgp15694385	C	A	0.0617087830974177	0.105075043188839	19.4322571079926	casecontrol:add:cor:11111111111
01	49209938	rs140669929	T	A	0.00109970399086832	0.0101982320823348	26.4504842202626	casecontrol:add:fix:11111111111
01	49420830	rs11205576	G	A	0.00137997873449377	0.00131204124724387	10.6378316495346	casecontrol:add:fix:11111111111
01	50459998	rs35073326:CA	C	CA	0.594846061654937	0.0110399257544658	5.42547744072819	subphenotype:rec:cm
01	50599327	rs376774195:G	A	G	0.00541188534991794	0.00072180854079592	6.79359524900503	subphenotype:add:cm_sma_other_cor
01	50844283	kgp5574046	G	A	0.07828731488515	0.317502035776085	20.9213977324322	casecontrol:add:ind:11111111111
01	50909843	rs140392832	T	C	0.335142952291164	0.861538584314381	8.30873796170762	casecontrol:add:ind:11111111111
01	51204814	rs145342630	A	G	0.350830597101243	0.871977585311427	9.12533347567334	casecontrol:add:ind:11111111111
01	51552808	rs115868429	G	C	0.0300587934353353	0.00443609185874362	3.95680893044914	subphenotype:het:cm_sma_other_cor
01	52024908	rs17398598	A	C	0.0027660773679265	0.06301241393417	8.77623989707248	casecontrol:add:fix:11111111111
01	52034812	kgp2444821	C	T	0.00158541485097422	0.0312958344586184	12.5684506257785	casecontrol:add:fix:11111111111
01	52070614	rs113911787	G	A	0.000196223529439766	0.00590663129898463	68.3709718433784	casecontrol:add:fix:11111111111
01	52176860	rs12095806	C	T	0.000200971930630824	0.00419870812907839	61.9590530071918	casecontrol:add:fix:11111111111
01	52284217	rs856615	T	G	0.00157496432485267	0.0114254890008054	12.1549418576983	casecontrol:add:fix:11111111111
01	52297558	rs856605	T	C	0.00157429770641112	0.0114353711895152	12.1651875039757	casecontrol:add:fix:11111111111
01	52316004	rs10617705	TACC	T	0.00160651606894933	0.0119291905666123	11.9472731207181	casecontrol:add:fix:11111111111
01	52316010	rs75090857	A	T	0.00162275810288608	0.0119876515152779	11.8799630623535	casecontrol:add:fix:11111111111
01	52331038	rs72663155	G	A	0.001358369625169	0.0102037677498374	13.6928415084191	casecontrol:add:fix:11111111111
01	52360939	rs71247585:TA	T	TA	0.00037200716075104	0.00485903515942537	13.4328469760167	casecontrol:dom:fix:11111111111
01	52383407	rs75038009	G	A	0.0434546858204424	0.00374948226259012	3.04888501224202	subphenotype:add:cm
01	52390345	rs79603577	C	T	0.041457711152699	0.00471059634953166	2.60528807754567	subphenotype:add:cm
01	52394819	rs138000715	GAGA	G	0.0407835921438459	0.00451355897947649	2.67054232910331	subphenotype:add:cm
01	52417409	rs78768332	C	T	0.0255299479155034	0.00388754940534522	2.80297091787804	subphenotype:add:cm
01	52418962	rs79841767	T	C	0.025931965992435	0.00386275111113433	2.80980358444048	subphenotype:add:cm
01	52865123	rs113482371	C	T	0.0344993027325485	0.0073867507632174	3.46573985139803	subphenotype:het:cm
01	52892232	rs11434111	C	CA	0.145300945435669	0.016631536246076	2.91590195206974	subphenotype:rec:sma
01	52895310	rs112597167	C	A	0.148504518884043	0.0149931751944652	3.33824988022334	subphenotype:rec:sma
01	52898088	rs113709303	C	T	0.148504429301139	0.0149933949280146	3.33824347350103	subphenotype:rec:sma
01	52899564	rs79946932	G	A	0.0289698353522	0.0063845363539877	2.96244853631981	subphenotype:het:cm
01	52902082	rs201329887	C	CG	0.076375604385875	0.0204991014093957	2.83396151737495	subphenotype:rec:sma
01	52935133	rs77575736	C	A	0.074767328388135	0.0201862575800827	2.81300716651868	subphenotype:rec:sma
01	52959637	1:52959637:C	CT	C	0.878022122978464	0.0166209953289923	3.54799129814874	subphenotype:rec:sma
01	52962481	rs140036451	TAC	T	0.132772000509311	0.0127278979258754	3.26508185853724	subphenotype:rec:sma
01	52994858	rs76111134	A	T	0.0601695824901111	0.0138914796187365	3.37468944433217	subphenotype:rec:sma
01	53002987	rs144983952	CAA	C	0.0542210421908953	0.0135976080156348	4.11809890465278	subphenotype:rec:sma
01	53002989	kgp15697409	A	G	0.0441521421807251	0.0101530324151774	5.65575029796854	subphenotype:rec:sma
01	53041697	rs17107313	T	A	0.019483945831619	0.00712620787702695	6.50070386397327	subphenotype:rec:sma
01	53252200	rs189533600	C	T	0.00180580606537413	0.0330845275341444	10.7075542467545	casecontrol:add:fix:11111111111
01	53487333	rs75063553	T	G	0.0106120113571337	0.000749235565985364	4.37559917351234	subphenotype:add:sma_other_fix
01	53581610	rs192985169	T	A	0.1892945225608	0.00191238011745657	3.94042484787927	subphenotype:add:sma
01	53778904	rs1288479	T	C	8.47850602057665e-05	0.000819963808276924	32.0079360400188	casecontrol:add:fix:11111111111
01	53779428	rs1288478	C	G	0.000131415754606929	0.000984318787490209	17.0132929602836	casecontrol:add:fix:11111111111
01	54009328	rs3855969	C	T	0.0336229577583953	0.0905280888099015	12.7620595190601	casecontrol:add:fix:00111100000
01	54011142	rs6682171	T	C	0.381705200452688	0.453131459289171	98.2662881459186	casecontrol:add:fix:00111100000
01	54045163	rs60400363	C	G	0.0230907142459985	0.00641221854961131	3.23291792706235	subphenotype:het:other
01	54119148	rs138207821	G	A	0.0101866702286907	0.00225383321676049	3.42832541354852	subphenotype:add:cm_sma_other_cor
01	54163836	rs11582634	G	C	0.431944975532127	0.00339569705346825	3.89790434360692	subphenotype:het:sma
01	54167387	rs75885517	T	C	0.163513802953516	0.00394338658138393	3.76955256795375	subphenotype:het:cm_sma_other_ind
01	54197374	rs115198097	T	C	0.370060249702442	0.00162300048022235	3.45842116803653	subphenotype:add:cm_sma_other_ind
01	54198205	rs79380987	C	T	0.153698072322206	0.00362751664910814	3.31438428306457	subphenotype:het:other
01	54204448	rs761489	A	C	0.0884266737252237	0.00346268881126663	3.35388428762233	subphenotype:add:other
01	54204899	1:54204899:G:A	G	A	0.0829951640058719	0.00340751336603252	3.43115392240581	subphenotype:add:other
01	54205185	rs75348889	G	C	0.0876389732421734	0.00338169674279325	3.38705927787282	subphenotype:add:other
01	54212312	rs149031533:T	TAACAAC	T	0.0458424290068152	0.002377606434081	4.80528499922236	subphenotype:add:other
01	54501386	rs148539403	A	G	0.130099143501048	0.00474167181475642	3.17729944717682	subphenotype:add:cm
01	54566153	1:54566153:T:A	T	A	0.0441720746347868	0.000541668199753877	17.6522910887492	subphenotype:add:cm
01	54566154	1:54566154:A:C	A	C	0.0441720746347868	0.000541668199753877	17.6522910887492	subphenotype:add:cm
01	54711559	rs59850560	T	C	0.204408780340314	0.0011979381954755	5.98426199742608	subphenotype:dom:cm_sma_other_ind
01	54711976	rs72910016	G	T	0.201038542991667	0.00118746952535774	5.44271718871119	subphenotype:dom:cm_sma_other_ind
01	54713705	rs751360	T	C	0.0784376105310004	0.00169236685105946	3.81057374304041	subphenotype:add:cm_sma_fix
01	54760104	rs34009451	TA	T	0.178186322352466	0.594381997574379	13.8035689046723	casecontrol:dom:str
01	54769051	rs10651832:CCAGGGGGCAGGGGG	C	CCAGGGGGCAGGGGG	0.412290250834554	0.0051462684254667	2.41986221739166	subphenotype:het:cm
01	54864097	rs149856896	A	G	0.000629404754164769	0.00342331911621102	18.2799509389625	casecontrol:add:fix:11111111111
01	54992607	rs112404236	G	T	0.137953874049314	0.000720431356830608	12.2876233591611	subphenotype:add:sma
01	54992654	kgp15290989	C	T	0.250022896492396	0.00791849645070813	4.26502840733389	subphenotype:het:sma
01	55149681	rs879062	T	C	0.0009614735995694	0.00175926360598153	6.53812221243926	casecontrol:add:fix:11111111111
01	55149728	rs879063	A	G	0.00118150339789697	0.00192564668130028	6.06216120048147	casecontrol:add:fix:11111111111
01	55244473	rs72913613	C	T	0.101547026834423	0.000649487074797897	2.67619844123507	subphenotype:add:other
01	55253371	rs114795550	C	A	0.249140615458174	0.00353595075150932	3.11786960296416	subphenotype:add:cm
01	55253372	rs115977064	C	G	0.286805898488716	0.00380379858877748	4.18836978381258	subphenotype:add:cm
01	55346397	rs635648	C	A	0.4653657583623	0.00232608024917508	2.89279914313209	subphenotype:add:sma
01	55346564	rs636222	G	A	0.465975374264669	0.00227469759862904	2.94581099279477	subphenotype:add:sma
01	55365891	rs4406680	C	A	0.899833253961694	0.992674540163143	45.0253782861967	casecontrol:het:fix:11111111111
01	55526469	rs28362274	C	T	0.0248503681688287	0.00160955279561604	4.26578309234587	subphenotype:add:cm_sma_other_ind
01	55548194	rs140380817	A	T	0.00496466511711299	0.00256044497565223	6.98484515888897	casecontrol:add:fix:11111111111
01	55575349	rs182334144	T	C	0.00496466511711299	0.00256044497565223	6.98484515888897	casecontrol:add:fix:11111111111
01	55606820	1:55606820:TTTTAATTAATC:T	TTTTAATTAATC	T	0.00474221468255883	0.00229919610808758	7.46046195687183	casecontrol:add:fix:11111111111
01	55643873	1:55643873:G:GT	G	GT	0.0041379026373477	0.00179784418331865	8.85135629248381	subphenotype:add:cm_sma_other_cor
01	55648588	1:55648588:C:T	C	T	0.00106905122908981	0.000616628669365831	25.1695252029894	casecontrol:add:fix:11111111111
01	55657325	1:55657325:G:C	G	C	0.00104460270858984	0.000590466041609955	25.9212436120569	casecontrol:add:fix:11111111111
01	55671001	rs147503147	G	T	0.00453572144835925	0.00425945319744264	7.29469863257515	casecontrol:add:fix:11111111111
01	55819582	rs115324071	C	T	0.680561211880613	0.71286461023513	8.91828244049182	casecontrol:add:fix:11110000000
01	55819833	rs114386893	G	A	0.659758297549768	0.678412987921628	9.04730767345983	casecontrol:add:fix:11110000000
01	55822533	kgp5283240	A	G	0.235837802970121	0.152252803763182	16.2563445901547	subphenotype:rec:cm_sma_other_ind
01	55940340	rs10493199	T	C	0.0104005178363747	0.00149463432090023	3.262144114973	subphenotype:add:cm
01	56015128	kgp9722934	C	T	0.00163075652293924	0.0115033047028899	8.66275653715786	casecontrol:add:fix:11111111111
01	56228470	rs6683678	C	T	0.421007106302819	0.000759227503312059	7.34105821233596	subphenotype:het:cm_sma_other_ind
01	56726357	rs72677477	G	T	0.679303491281472	0.0121971187067532	3.26360424890605	subphenotype:het:cm_sma_other_ind
01	56727738	rs6673309	G	A	0.573713696360257	0.0163641555906203	2.57204886207	subphenotype:het:cm_sma_other_ind
01	56750209	rs12140921	A	C	0.495350195104836	0.0102392131892917	4.36791525590247	subphenotype:het:cm_sma_other_ind
01	56884833	rs145303437	AC	A	0.000993999351439998	0.00293197504262057	26.2175741915566	casecontrol:add:fix:11111111111
01	56887363	rs12407517	G	T	0.00231460891958101	0.00623638869312573	12.7138212960863	casecontrol:add:fix:11111111111
01	56890613	rs114235898	C	T	0.00181062432868764	0.00728149795441611	29.3211778440864	casecontrol:add:fix:11000000000
01	56906069	rs77031482	C	T	0.0373518827483005	0.00145322670561582	5.81710093713216	subphenotype:add:cm
01	56947591	rs75647206	C	T	0.327335146932347	0.00185880176170096	8.02970323665457	subphenotype:het:other
01	56950157	rs78880490	C	T	0.269806391521421	0.00146436004195828	6.1721774112573	subphenotype:het:other
01	56972439	rs117113668	C	T	0.0637926603365815	0.213821974217089	14.4792682229909	casecontrol:het:cor:11111111111
01	57130566	rs28532427:C	T	C	0.470888503319278	0.76792621022852	14.1892923288677	casecontrol:rec:fix:00111100000
01	57253975	rs114286987	G	A	0.493736383873746	0.00289294291533647	3.24049654494724	subphenotype:het:cm_sma_other_ind
01	57428866	rs600876	C	T	0.00623540247889336	0.0338185240184721	12.4820482084911	casecontrol:het:fix:11111111111
01	57437390	kgp3893901	G	T	0.0148263150080563	0.0785249897871032	40.6134650483465	casecontrol:rec:fix:11000000000
01	57786050	rs78650040	A	G	0.0200149630988375	0.0896670709673562	17.7625765148093	casecontrol:add:fix:11000000000
01	57792676	rs61574841	T	A	0.0195258170111836	0.0857835687592423	20.4385529281339	casecontrol:add:fix:11000000000
01	57817732	rs74766501	T	C	0.0313891798557873	0.129906192699446	30.7159307625081	casecontrol:add:fix:11000000000
01	57820663	rs116014372	C	T	0.0287535430304129	0.120796641040319	41.3336046300193	casecontrol:add:fix:11000000000
01	57840434	rs114698428	C	G	0.0301888947126199	0.133336106581702	33.2704632510427	casecontrol:add:fix:11000000000
01	57841038	rs74400331	T	C	0.0307555182209438	0.135554370804098	31.5823673778677	casecontrol:add:fix:11000000000
01	57928720	rs140970335	T	A	0.00124984459319805	0.00235902788258429	13.3922742849368	casecontrol:add:fix:11111111111
01	57931024	kgp15725518	A	G	0.00154869681549134	0.00352586887823877	13.2320045068853	casecontrol:add:fix:11111111111
01	58501675	rs6698616	G	C	0.00039060663790343	0.0138703838542264	19.7093786601993	casecontrol:add:fix:11111111111
01	58502280	rs6701501	C	A	0.000657818464612704	0.0210677867790403	13.5174572895836	casecontrol:add:fix:11111111111
01	58593072	1:58593072:G	T	G	0.958860361419474	0.00074581416181396	3.32160735272771	subphenotype:add:cm_sma_other_ind
01	58631127	rs7526303	G	A	0.000873650183863572	0.00111500350942477	9.56916104367155	casecontrol:add:fix:11111111111
01	58635744	rs6686242	G	A	0.000915238661053355	0.00107256163154905	9.31912168032243	casecontrol:add:fix:11111111111
01	58640721	rs6703149	C	T	0.00104334964988195	0.00105347217648432	8.13061469641212	casecontrol:add:fix:11111111111
01	58642060	rs35616627	T	G	0.000860895015861636	0.000958327447745743	9.92099449087819	casecontrol:add:fix:11111111111
01	58645030	rs6663342	T	C	0.000645870399790441	0.000523800660444798	10.4137403847355	casecontrol:add:fix:11111111111
01	58650234	rs12730658	G	C	0.00114257017789819	0.00105141451247443	8.34798853554138	casecontrol:add:fix:11111111111
01	58654284	kgp2529487	G	A	0.000802466789180591	0.000876729225357921	10.891915999029	casecontrol:add:fix:11111111111
01	58666013	rs74507768	C	A	0.00113953505450959	0.000636452295687492	7.09395678067244	casecontrol:add:fix:11111111111
01	58666281	rs149097276:T	TA	T	0.00175394880696178	0.00132155390503424	6.00568388829445	casecontrol:add:fix:11111111111
01	58695024	rs76087135	C	T	0.0245958924554946	0.00164597793623265	4.80796655233025	subphenotype:het:cm_sma_fix
01	58695849	rs114089817	A	T	0.790894363574772	0.00279732764949092	3.97511864287544	subphenotype:add:sma
01	58707353	rs7556433	T	C	0.867012800513153	0.00137142032519713	4.0888922507089	subphenotype:add:sma
01	58712748	rs12083015	A	G	0.965867928602257	0.00259466410336533	2.40150307213487	subphenotype:add:sma
01	58729351	kgp15574245	A	G	0.850285093295596	0.00259551363335379	2.48344853321159	subphenotype:add:sma
01	58740549	1:58740549:A	G	A	0.774289097754331	0.0019369398962389	2.78833553430648	subphenotype:add:sma
01	58752901	rs139616645	T	C	0.934257489889218	0.00202071903760251	3.13138142772866	subphenotype:add:sma
01	58754683	rs78233113	A	G	0.948469731469526	0.00225368923176228	2.92869944682528	subphenotype:add:sma
01	58762194	rs116573399	G	T	0.975563679844759	0.00291300515161805	2.48061447306545	subphenotype:add:sma
01	59008247	rs142964195:CAA	C	CAA	0.00116789973430252	0.0139131163631561	9.80248479779295	casecontrol:add:fix:11111111111
01	59089497	rs12093800	G	A	0.310450145595151	0.0492275860823943	3.11983783151189	subphenotype:rec:cm_sma_other_ind
01	59177412	1:59177412:A:G	A	G	0.475824857369666	0.00188383414636855	9.40678824098504	subphenotype:het:cm
01	59621911	rs12063372	G	A	0.00109307831267228	0.0145993365178015	8.54853930860408	casecontrol:add:fix:11111111111
01	59622219	rs12563096	G	A	0.0676626036455236	0.0468271553673677	10.404441272696	casecontrol:het:fix:11110000000
01	59622766	rs587461:C	A	C	0.018161914101647	0.0788037305724331	13.82718116368	casecontrol:rec:fix:11110000000
01	59624384	rs7554924	A	T	0.00102302112426173	0.0143217903961159	8.98326558791655	casecontrol:add:fix:11111111111
01	59693495	rs11207428	A	G	0.362259918396789	0.0144983240338263	9.52776591650541	subphenotype:rec:sma
01	59809531	rs115689788	A	G	0.00491997723007498	0.0285085023638057	10.7031213955851	casecontrol:het:fix:11111111111
01	59825793	rs201845378:A	ATCATTG	A	0.00143747117157178	0.00497982925209915	16.0174179684093	casecontrol:add:fix:11111111111
01	59836046	1:59836046:C:T	C	T	0.00593993636693696	0.0166202053225902	11.3762006911334	casecontrol:het:fix:11111111111
01	59840125	rs187867136	T	G	0.409143539658529	0.000395530129311805	7.31693060565949	subphenotype:add:sma
01	59848388	rs76351259	G	A	0.515658603509225	0.00471948151849257	3.88384743802116	subphenotype:het:sma
01	59853940	rs114521068	A	G	0.0016042737072455	0.00235724005389788	9.34372881012878	casecontrol:add:fix:11111111111
01	59876359	rs72913730	A	G	0.113348327313344	0.000740194732598156	5.10437210905414	subphenotype:add:other
01	59885892	rs11207446	C	G	0.026111951781832	0.000127114210988426	16.8149078501288	subphenotype:add:other
01	59898453	rs72913765	G	A	0.000272417595121435	0.0076124777255964	21.6010554703216	casecontrol:add:fix:11111111111
01	59900456	rs11383080	G	GC	0.000228255609130089	0.00597276969964571	25.3601492279503	casecontrol:add:fix:11111111111
01	59900526	rs56812981	C	A	0.000696740133378855	0.0173468162450776	14.5514672733649	casecontrol:add:fix:11111111111
01	59907593	rs57640469	C	T	0.000813638874043454	0.0181831375089477	10.3564574502629	casecontrol:add:fix:11111111111
01	59915897	rs72913784	G	A	0.0369654997374099	0.215507340843825	15.088128404789	casecontrol:add:fix:11110000000
01	59919752	rs17119472	A	G	0.0220240449848958	0.198976387500151	11.048339614856	casecontrol:add:fix:11110000000
01	60050959	rs181703477	A	G	0.00171614651786967	0.00933585521375104	9.5345885165304	casecontrol:add:fix:11111111111
01	60053310	rs183451141	C	T	0.000855847221238931	0.00502868644126707	15.0880264969321	casecontrol:add:fix:11111111111
01	60053574	1:60053574:A:G	A	G	0.00166114488350557	0.00893964260289704	9.81683277178146	casecontrol:add:fix:11111111111
01	60055247	rs187122853	A	G	0.0016309371652246	0.0087152222724916	9.98302766842016	casecontrol:add:fix:11111111111
01	60056389	rs191784190	G	C	0.00161290647710661	0.00857618256136861	10.0845077619975	casecontrol:add:fix:11111111111
01	60056638	rs186433770	G	A	0.0028795833524664	0.0061750201934388	8.90111453606655	casecontrol:add:fix:11111111111
01	60056936	1:60056936:A:C	A	C	0.00160398090761843	0.00850763399966432	10.1360499264646	casecontrol:add:fix:11111111111
01	60192699	rs9436184	C	A	0.151081989825795	0.00475003576790054	8.64385938161272	subphenotype:rec:cm_sma_other_cor
01	60460443	rs10889167	C	T	0.125683722219835	0.239891983762758	12.6157958726995	casecontrol:add:fix:00000011100
01	60495515	rs142619386	G	A	0.000134242871937453	0.00144028252487933	51.6310107918085	casecontrol:add:fix:11111111111
01	60647433	rs35888784:GTT	GT	GTT	0.00855544265827145	0.000301428568186355	36.5714084677205	subphenotype:dom:sma_other_fix
01	60959006	1:60959006:C:T	C	T	0.000844820813134997	0.0143068730142639	14.5305896998971	casecontrol:add:fix:11111111111
01	61072541	rs149303790	G	A	0.0031683432436799	0.0116565129983688	11.2124709157767	casecontrol:het:fix:11111111111
01	61081625	rs142877799	C	T	0.000135621683192327	0.000531659247314866	75.2626369368514	casecontrol:add:fix:11111111111
01	61086285	rs79558124	C	T	0.106169304095744	0.00205211681064477	4.34875643571423	subphenotype:add:cm_sma_fix
01	61093061	rs190948563	T	C	0.00264560404323967	0.00955971406113505	10.9183914064002	casecontrol:add:fix:11111111111
01	61093294	rs114685835	C	G	0.241635803174667	0.00203153970698426	3.24427893331779	subphenotype:het:cm_sma_fix
01	61105839	rs186211021	C	T	0.000170599922986054	0.000443731728480229	66.0664016202336	casecontrol:add:fix:11111111111
01	61105908	rs146721774	C	T	0.213410059053918	0.00212038364561021	3.35306014895514	subphenotype:het:cm_sma_fix
01	61112681	rs369410704	CCCCAAAATAGATTTTAACAG	C	0.244801810075215	0.00226385471768819	2.98270168422024	subphenotype:het:cm_sma_fix
01	61114802	rs187620212	C	T	0.0947754536553466	0.00147421866586761	4.96792336187985	subphenotype:het:cm_sma_fix
01	61115069	1:61115069:A:G	A	G	0.094771065535859	0.00147510056229174	4.9657652141555	subphenotype:het:cm_sma_fix
01	61118905	rs145624425	G	A	0.000231178626716066	0.000506293199964423	51.2744873950727	casecontrol:add:fix:11111111111
01	61123270	rs72677086	T	G	0.0308275554912662	0.0138333637319327	5.65350959414487	subphenotype:het:sma
01	61130683	rs79355711	G	A	0.158041309614422	0.00138191238515091	3.9023371240449	subphenotype:add:cm_sma_other_ind
01	61131720	rs79662830	A	C	0.159506841128885	0.00142771298801621	3.82325969949321	subphenotype:add:cm_sma_other_ind
01	61133038	rs76142899	G	T	0.0755274652518108	0.00193891799079736	4.38492596252081	subphenotype:het:cm_sma_fix
01	61138488	rs150325614	G	A	0.508205850610769	0.00391348635262018	3.72917795816954	subphenotype:add:cm
01	61193395	rs72923909	C	G	0.0734999066375852	0.000965843427161703	3.01960745412255	subphenotype:add:sma
01	61193952	rs4915702	C	T	0.079909150261229	0.000993510180449972	3.04983251670507	subphenotype:add:sma
01	61196191	rs76015926	A	G	0.226473705288689	0.000634888277615371	2.61143705078726	subphenotype:add:sma
01	61255679	kgp12404413	C	T	0.127400911785592	0.00382858574365035	3.77310775507223	subphenotype:het:sma
01	61406415	rs12078846	C	T	0.296154932374969	0.00391192676579676	4.76089328926531	subphenotype:het:sma
01	61443189	kgp4747780	C	T	0.925142824806086	0.0792702746232814	3.375788199954	subphenotype:rec:cm_sma_fix
01	61443521	rs1858620:A	T	A	0.879120259732422	0.0759491568047689	4.45099239593512	subphenotype:rec:cm_sma_fix
01	61445751	rs146323891	G	A	0.915152845009514	0.00183916984824023	3.71877258946761	subphenotype:add:cm_sma_other_ind
01	61448498	rs17121432	C	T	0.646110329972411	0.0601150905245767	4.59603053222115	subphenotype:rec:cm_sma_other_ind
01	61547791	1:61547791:C:G	C	G	0.175071513525389	0.00430911336223702	3.79572163676924	subphenotype:add:other
01	61551835	rs114767410	A	G	0.732958338621308	0.00265319468458227	2.73733664359592	subphenotype:add:sma
01	61806983	rs142999602	G	A	0.245531706507032	0.383207347360896	8.14706814991299	casecontrol:het:cor:11111111111
01	61807231	rs111759251	A	AC	0.233240036209479	0.356088354075708	8.55545873053009	casecontrol:het:cor:11111111111
01	61807411	rs113069530	A	G	0.135018949273845	0.00237184166752869	2.63458211683264	subphenotype:add:cm_sma_fix
01	61810813	rs78697046	C	A	0.242239672930253	0.630492989463648	8.65402608469727	casecontrol:het:cor:11111111111
01	61812419	kgp15401262	T	C	0.246404002508408	0.00137907906786618	3.87935671202166	subphenotype:add:cm_sma_fix
01	61812517	rs112198070	C	T	0.262531449407678	0.659789827067149	8.20027650844039	casecontrol:het:cor:11111111111
01	61819698	rs9436209	T	G	0.0865006014354839	0.238494798844635	11.7203518185742	casecontrol:het:cor:11111111111
01	61828399	rs76918805	C	G	0.0447999369481939	0.00109641702372281	4.96778114471472	subphenotype:add:cm_sma_fix
01	61874054	rs17122178	C	T	0.0489726485006884	0.00417892157789175	2.94174597821028	subphenotype:add:other
01	61978312	rs111990381	C	A	0.00218671990863303	0.00342844902088797	16.1701588556979	casecontrol:add:fix:11111111111
01	61987278	kgp12316919	G	C	0.00215230491823722	0.0721631685624351	8.55846584031096	casecontrol:add:fix:11111111111
01	62035138	rs2886324	C	T	0.785802902227948	0.918882789172378	11.2220720184223	casecontrol:het:cor:11111111111
01	62038849	rs74088512	C	G	0.00218592740714647	0.115442244866865	8.50952352845558	casecontrol:add:fix:11111111111
01	62096454	rs72923616	T	G	0.00155694086380103	0.00219276428563847	15.031968540625	casecontrol:het:fix:11111111111
01	62409644	rs190397063	C	A	0.000780407014754336	0.0230422261906017	24.4940925985086	casecontrol:het:fix:11111111111
01	62423139	rs182537356	T	C	0.000996596251051151	0.0282639341356776	19.1034543698609	casecontrol:add:fix:11111111111
01	62452005	rs184692728	C	T	0.000205113765138977	0.0157960609151419	81.4030625976243	casecontrol:het:fix:11111111111
01	62453823	rs12563258:G	A	G	0.017699739151904	0.0294749076084113	15.0672536559426	casecontrol:het:fix:11111111111
01	62454365	rs68081851	C	T	0.0195929885692599	0.0517644121024245	23.6700174837167	casecontrol:het:fix:11111111111
01	62455781	rs143035955	A	T	0.000312767595978709	0.017531257661405	49.7854864817593	casecontrol:het:fix:11111111111
01	62460764	rs67417917	A	C	0.0255164684384119	0.0399931097935541	16.440707632698	casecontrol:het:fix:11111111111
01	62465767	1:62465767:G:A	G	A	0.000741919135065005	0.033322663328144	21.581700054179	casecontrol:add:fix:11111111111
01	62668694	rs4915604	G	A	0.0421806292337738	0.233199360774138	9.57873884835504	casecontrol:rec:fix:11110000000
01	62671239	rs13374682	T	G	0.0801775447242965	0.314867018659522	9.35514710619428	casecontrol:rec:fix:11110000000
01	62672041	rs57739616	A	ATTT	0.0811690654748576	0.347331483272755	11.920980178718	casecontrol:rec:fix:11110000000
01	62673691	rs2457827	A	T	0.116401482694712	0.410987186678482	9.31346964469217	casecontrol:rec:fix:11110000000
01	62681763	rs77259163	G	A	0.452390126060515	0.00211570523205116	3.06097230909557	subphenotype:add:cm_sma_other_ind
01	62688586	rs77593891	T	A	0.405626924473792	0.00264093505121174	2.54016962385933	subphenotype:add:cm_sma_other_ind
01	62751076	rs149062268	G	A	0.0879142772160263	0.00157832855467775	2.77924569073	subphenotype:add:cm_sma_fix
01	62758734	1:62758734:T	TTG	T	0.459909973400612	0.00313691617480678	3.16137044197858	subphenotype:add:sma
01	62851147	rs34283929:CTT	C	CTT	0.00236650366216304	0.000909420107586289	10.8649988485721	casecontrol:add:fix:11111111111
01	62853085	rs7543765	C	T	0.00456549592903292	0.0169105193428131	12.658306574368	casecontrol:het:fix:11111111111
01	62855198	rs1886829	T	C	0.00425475776238884	0.0157001403362608	11.459372771383	casecontrol:het:fix:11111111111
01	62857518	rs1473754	T	G	0.00459054893587016	0.0161347328426939	10.2740201918775	casecontrol:het:fix:11111111111
01	62860310	rs2095403	G	A	0.00443840484446875	0.0158363295901306	14.0587343318038	casecontrol:het:fix:11111111111
01	62862115	rs4915616	T	A	0.00354291206191816	0.0159673127206451	16.98493649448	casecontrol:het:fix:11111111111
01	63269580	rs12125325	A	G	0.00186272627009174	0.021482444311923	9.83400998934816	casecontrol:rec:cor:11111111111
01	63270558	rs1927484	A	C	0.00197645749026332	0.0153247231874607	17.4733956010603	casecontrol:rec:cor:11111111111
01	63416428	rs74077186	A	G	0.431319969293514	0.433332043831555	17.0617235136576	subphenotype:rec:sma
01	63431339	rs112958929	G	A	0.000463762504322248	0.000813646627930219	29.1723944828878	casecontrol:add:fix:11111111111
01	63502141	rs17124435	G	T	0.00111178976598614	0.00678145890027627	9.20561927488397	casecontrol:add:fix:11111111111
01	63514388	rs146174156	C	T	0.735252694589681	0.00457102760084007	4.2845493497194	subphenotype:dom:sma
01	63530944	rs11581198	G	A	0.000338274713557748	0.000909006860484219	25.7669450902569	casecontrol:add:fix:11111111111
01	63540334	rs4915874	A	G	0.00109361424272555	0.00555262980283758	13.3319394044395	casecontrol:add:fix:11111111111
01	63813022	rs77884686	C	A	0.201571823266197	0.00144565345831811	2.40807182138197	subphenotype:add:other
01	63935003	rs9659335:A	T	A	0.0456419647670921	0.148298990254433	63.6395224180881	casecontrol:het:fix:00001111100
01	64133117	rs138522194	A	G	0.323859479535533	0.00329181011850719	3.94049059740259	subphenotype:het:sma
01	64160050	rs79550973	C	T	0.0746608157676076	0.0555395824160603	3.8552143263046	subphenotype:het:other
01	64179312	rs1848024	A	G	0.969024921622883	0.00117033365417708	2.22186314948733	subphenotype:dom:other
01	64182303	rs12122526	A	G	0.99645111595433	0.00116112678540469	3.24737814509885	subphenotype:dom:cm_sma_other_cor
01	64214794	rs142106160	C	T	0.126499583083068	0.000616168410089268	8.61389120449362	subphenotype:add:sma
01	64393480	rs855857	C	T	0.550721115771562	0.536711928720357	2.47629599369102	subphenotype:het:cm
01	64393498	rs855858	C	T	0.552059279311147	0.535279549279816	2.46917981372916	subphenotype:het:cm
01	64583779	rs72685193	G	A	0.490148429229561	0.00268156647780989	2.57073553510684	subphenotype:add:cm
01	65190797	rs6588101	C	T	0.204394347479313	0.168925051122517	102.645833767851	casecontrol:het:fix:11111111111
01	65191963	rs72918008	T	C	0.00588297600201863	0.000905515972799595	5.6145110670368	subphenotype:add:sma_other_fix
01	65192026	rs72918010	G	A	0.00588676178015818	0.000906777408165159	5.60992682643472	subphenotype:add:sma_other_fix
01	65193053	rs111850808	C	T	0.00600847053730397	0.000930766424500422	5.4959962607812	subphenotype:add:sma_other_fix
01	65193463	rs1926311	C	T	0.127751626692327	0.158919946962538	24.7701400141524	casecontrol:het:fix:11111111111
01	65194164	rs59647682	T	G	0.00604203004315784	0.000958462027760312	5.42336114910114	subphenotype:add:sma_other_fix
01	65195980	rs72110116	ATTC	A	0.00592698365498073	0.000828389543003787	5.78039661671136	subphenotype:add:sma_other_fix
01	65196243	rs58624143	C	T	0.00593233477797675	0.000829467454145643	5.77650535295429	subphenotype:add:sma_other_fix
01	65198688	rs6699915	C	T	0.00509635323975775	0.000723321109793337	6.67442489066224	subphenotype:add:sma_other_fix
01	65201979	rs61260494	G	C	0.00517738479232921	0.000696013955243909	6.71925938433101	subphenotype:add:sma_other_fix
01	65204619	rs61128938	G	A	0.00502325677411856	0.000690709738241399	6.79998718925403	subphenotype:add:sma_other_fix
01	65207056	rs72918043	C	T	0.00459497773919038	0.000714832847957093	6.98987409929966	subphenotype:add:sma_other_fix
01	65207424	rs80261069	G	A	0.00560391942076693	0.000782791870843206	6.04081990955753	subphenotype:add:sma_other_fix
01	65208205	rs72918045	G	A	0.00353777636425883	0.00118800016495504	5.50092881548565	casecontrol:add:fix:11111111111
01	65208364	rs59368042	G	A	0.00319011263025879	0.00139397066683774	5.4533150442847	casecontrol:add:fix:11111111111
01	65212056	rs72918057	C	G	0.00745267029376247	0.000843825877887449	5.57343804097657	subphenotype:add:sma_other_fix
01	65213575	rs72918060	C	T	0.0174293536760735	0.000921263120351313	4.34927961269927	subphenotype:add:sma_other_fix
01	65215520	rs7527854	G	A	0.0174013414684698	0.000916590406815692	4.37125054482564	subphenotype:add:sma_other_fix
01	65218990	rs72918064	G	C	0.0152202895576225	0.000733129145023272	5.38212894010143	subphenotype:add:sma_other_fix
01	65221909	rs72918069	T	A	0.0150742198788216	0.000718067056601366	5.49335437469676	subphenotype:add:sma_other_fix
01	65229307	rs111361098	G	A	0.0123653403760752	0.000458974852067362	7.75973228074499	subphenotype:add:sma_other_fix
01	65232194	rs146146247	ACT	A	0.0138462082315911	0.000627887904015133	6.25297332210263	subphenotype:add:sma_other_fix
01	65233716	rs11349028	GT	G	0.0158804529280895	0.000786762133673103	5.04503724013547	subphenotype:add:sma_other_fix
01	65235174	rs72918078	T	C	0.0148183388127353	0.000715510474893597	5.70002761280924	subphenotype:add:sma_other_fix
01	65236372	rs61356865	C	T	0.0137506333805415	0.000621507184585719	6.31082505602953	subphenotype:add:sma_other_fix
01	65237792	rs74934663	C	A	0.0130575724142426	0.000377345083287361	9.16473204651681	subphenotype:add:sma_other_fix
01	65241992	rs72918079	A	G	0.0147272310448558	0.000712586331823969	5.73058993936095	subphenotype:add:sma_other_fix
01	65242177	rs77454638	A	G	0.0147202191247159	0.000712486662873232	5.7320738227136	subphenotype:add:sma_other_fix
01	65244381	rs147373190:AAT	A	AAT	0.00690215610701702	0.00083792898160578	5.45384428220169	subphenotype:add:sma_other_fix
01	65245762	rs11324364	TA	T	0.015180496023161	0.000765801314200751	5.33395012270233	subphenotype:add:sma_other_fix
01	65249043	rs150727566	C	T	0.00567373371835583	0.000535726999946386	8.29303666104816	subphenotype:add:sma_other_fix
01	65249958	rs113534054	G	A	0.00565023485584477	0.000502855361738777	8.58350892220552	subphenotype:add:sma_other_fix
01	65256595	rs61399651	C	A	0.0135568822000775	0.000753710300838912	5.3738075085634	subphenotype:add:sma_other_fix
01	65258285	rs72918084	G	A	0.00575719585556505	0.000528281651635306	8.27344041819923	subphenotype:add:sma_other_fix
01	65258818	rs111903956	G	A	0.00574107438758824	0.000441703850522546	9.34167852403111	subphenotype:add:sma_other_fix
01	65260783	rs72918089	C	G	0.00595396116981544	0.000478995128750545	8.70322695279405	subphenotype:add:sma_other_fix
01	65265807	1:65265807:G:T	G	T	0.00999150701243224	0.000629596895070863	6.40504597229595	subphenotype:add:sma_other_fix
01	65265808	1:65265808:T:G	T	G	0.00561159060511919	0.000451888889817282	9.21306341212926	subphenotype:add:sma_other_fix
01	65265820	rs72918097	T	G	0.0144977496703779	0.000711425079284994	5.4665513123579	subphenotype:add:sma_other_fix
01	65269999	rs55968271	T	A	0.00112786526213567	3.5764941632061e-05	68.2845045696994	subphenotype:add:sma_other_fix
01	65270372	rs72918102	G	A	0.00652547420980402	0.000570945918051095	7.42348059734335	subphenotype:add:sma_other_fix
01	65270387	rs138398947	TA	T	0.0166210142872981	0.000890157070384854	4.4580848654033	subphenotype:add:sma_other_fix
01	65272210	rs72920103	A	C	0.0145806509417285	0.000720315760398834	5.41194617286074	subphenotype:add:sma_other_fix
01	65279399	rs7524647	G	A	0.00994486746900569	0.000313684940764154	9.38953065477427	subphenotype:add:sma_other_fix
01	65281411	rs72920105	G	A	0.0065365355417724	0.000356145245442708	10.27711085484	subphenotype:add:sma_other_fix
01	65281637	rs6658731	G	A	0.0146309642356095	0.000719597883455347	5.40351474243898	subphenotype:add:sma_other_fix
01	65284091	rs58324248	C	T	0.0185123287143567	0.000883431976853132	3.68393714121839	subphenotype:add:sma_other_fix
01	65288839	rs72920109	A	G	0.0158290284212363	0.000734744505733763	5.04027116149968	subphenotype:add:sma_other_fix
01	65297699	rs144055339	AT	A	0.0126125887547022	0.000936217542118445	6.22508246933268	subphenotype:add:sma_other_fix
01	65319936	rs72920158	G	C	0.00901253436771858	0.00139685977728809	5.05832974117047	subphenotype:add:sma_other_fix
01	65330791	rs7524842	T	C	0.00961525545192857	0.00133685407249478	4.90177059697319	subphenotype:add:sma_other_fix
01	65333448	rs113192093	C	T	0.00641530271974301	0.00202757840945956	5.84888926673608	casecontrol:het:fix:11111111111
01	65387941	rs5774732	G	GT	0.000970845585707031	0.000675704357692669	10.8522359781497	casecontrol:add:fix:11111111111
01	65389227	rs17397674	A	G	0.00163055370139318	0.00118444710409846	12.381173581918	casecontrol:add:fix:11111111111
01	65396720	rs145151447	T	A	0.00364674493229215	0.000983157527095748	11.9556051648717	subphenotype:add:cm_sma_other_cor
01	65402292	rs61784748	G	A	0.00194800603742731	0.00159093098700133	10.2352683928717	casecontrol:add:fix:11111111111
01	65402878	kgp15589605	C	T	0.00650737661117317	0.00239846527098763	6.40392156087004	casecontrol:add:fix:11111111111
01	65408117	rs140565520	TTTTA	T	0.00490619442411466	0.00216325206551911	6.86001670497139	casecontrol:add:fix:11111111111
01	65408179	rs61784751	T	G	0.00225131879062184	0.00177745111337239	9.58409997481895	casecontrol:add:fix:11111111111
01	65408572	rs79593034	A	T	0.00263410120779438	0.00207101026653528	8.07616932588583	casecontrol:add:fix:11111111111
01	65409171	rs61784754	G	A	0.00247959431052792	0.0019381795427753	8.34625190881709	casecontrol:add:fix:11111111111
01	65412249	rs148350725	G	C	0.00413630350779642	0.00134565413302143	8.90085251596871	subphenotype:add:cm_sma_other_cor
01	65423676	rs192349088	C	T	0.0060335950848859	0.00192242802325984	6.07404090760022	subphenotype:add:cm_sma_other_cor
01	65426685	rs114108386	T	C	0.0059906268070517	0.0019026358326217	6.11292773197311	subphenotype:add:cm_sma_other_cor
01	65429551	rs112693317	T	C	0.00623102819595896	0.00159312084796671	6.30749079352421	subphenotype:add:cm_sma_other_cor
01	65437245	rs34048219:C	CT	C	0.183314099297095	0.1584409778552	10.235309825017	casecontrol:het:fix:11111111111
01	65450805	rs149588023	A	G	0.00355032916374271	0.00195468384156632	8.00130212220851	casecontrol:add:fix:11111111111
01	65454170	rs147780122	G	A	0.00606520076890147	0.00257627608979233	5.27182420696468	casecontrol:add:fix:11111111111
01	65463008	rs79342864	G	A	0.0043121988055142	0.00358975784311757	13.1516899338757	casecontrol:add:fix:11111111111
01	65468803	rs17127217	C	A	0.0293638428775451	0.00331635431406818	4.58460311279701	subphenotype:het:cm_sma_other_cor
01	65470505	rs78096512:T	G	T	0.00488417010054611	0.00444783709215027	10.188652522067	casecontrol:add:fix:11111111111
01	65472373	kgp15786536	C	T	0.00532671193336993	0.00478592679418457	9.29676302656486	casecontrol:add:fix:11111111111
01	65472915	rs79948327	G	A	0.00478285920735599	0.00424321590427254	10.1815838848458	casecontrol:add:fix:11111111111
01	65473670	rs148221518	C	T	0.00478830616469265	0.00424785757271641	10.1408718376481	casecontrol:add:fix:11111111111
01	65480492	rs192182033	C	T	0.0153672562572615	0.000896513880867952	10.8920162049704	subphenotype:het:cm_sma_other_cor
01	65480688	rs200154281	G	GA	0.033376650299471	0.00389270780781484	4.22825639579025	subphenotype:het:cm_sma_other_cor
01	65481501	rs74455367	T	C	0.0341159566829256	0.00401954350650985	4.23576823426709	subphenotype:het:cm_sma_other_cor
01	65482236	rs116132056	T	C	0.0329204173739059	0.00428529810213494	3.78529032937339	subphenotype:het:cm_sma_other_cor
01	65490377	rs375236731	A	G	0.0195682179101731	0.00602814214893633	3.41324642238461	subphenotype:het:cm_sma_other_cor
01	65491376	rs115601336	T	C	0.0202940644624127	0.00611856890872755	3.34754334869866	subphenotype:het:cm_sma_other_cor
01	65511767	rs79497697	A	G	0.429275203277509	0.00182995444140966	8.6350932373414	subphenotype:het:cm
01	65542499	rs76322769	G	A	0.000859905718100383	0.00164698487524089	19.4364565906114	casecontrol:add:fix:11111111111
01	65583011	rs115907125	T	C	0.504479876925882	0.10181281013358	19.1288265729544	casecontrol:add:ind:11111111111
01	65722718	rs12405704	G	A	0.233137525994917	0.00441791758200458	3.24253702772334	subphenotype:add:cm
01	65724380	rs12021760	C	T	0.15365914984443	0.00576436864709815	3.31629657523132	subphenotype:add:cm
01	65812070	rs10547705:AT	ATT	AT	0.0452735282640549	0.123976983535778	4.83712429671507	subphenotype:rec:cm_sma_other_cor
01	65816679	rs12022547	T	A	0.389599026356859	0.00782818942754928	2.64088655108607	subphenotype:het:cm_sma_fix
01	65949567	rs72921469	T	A	0.0377023162380234	0.481689948918065	8.49994886902245	casecontrol:het:fix:11110000000
01	65984856	rs75331601	C	T	0.257419322090657	0.00739360912553712	3.3992617995373	subphenotype:het:sma
01	66035390	rs199787348:T	TAAAAAAAAAA	T	0.284373106830075	0.000182195309761913	2.17942830574529	subphenotype:add:cm_sma_other_ind
01	66072448	rs115609856	A	G	0.0094176232253155	0.0746646807118956	8.74245159450365	casecontrol:add:cor:11111111111
01	66126758	rs114731044	G	A	0.0143765865503054	0.110004171778172	13.4127386114923	casecontrol:add:fix:00000011100
01	66244993	rs149273566	G	T	0.245163462334014	0.00572984848799812	3.35205582791221	subphenotype:add:other
01	66307064	rs143829481:AAAGGAAGGAAGGAAGG	A	AAAGGAAGGAAGGAAGG	0.128572722978546	0.00100666545440786	5.29468749708129	subphenotype:add:sma
01	66554319	rs4655815	T	G	0.00406096869920315	0.0117982182803704	6.1910841420034	casecontrol:dom:fix:11111111111
01	66712658	rs7523912	A	G	0.71136394550112	0.00375730466988603	3.38598127569355	subphenotype:dom:sma
01	67014082	rs139152861	C	T	0.00099563189144985	0.0235976635309594	9.03760689189178	casecontrol:add:fix:11111111111
01	67623781	rs149394306	C	T	0.0266970899824552	0.00161657139315615	4.02155288512691	subphenotype:add:sma
01	67629488	rs115193811	C	T	0.0265620832443756	0.00172657745694144	3.91156009976407	subphenotype:add:sma
01	67680235	rs189613305	G	T	0.109996196693682	0.480379546981749	8.1912825330567	casecontrol:add:str
01	67680868	rs149057711	C	T	0.108690501370311	0.476921646633624	8.41114780092473	casecontrol:add:str
01	67681355	rs191623379	T	A	0.107458172154158	0.474339016528136	8.4121881270835	casecontrol:add:str
01	67681356	rs182157765	C	A	0.107439646907845	0.474277358376782	8.41270467978208	casecontrol:add:str
01	67733803	rs370426639:AAAATAAAT	AAAAT	AAAATAAAT	0.536904296216856	0.000646870029011489	8.40048269552886	subphenotype:add:sma
01	67734912	rs113667198	C	A	0.26875354263182	0.00303038840752203	4.07328296271292	subphenotype:add:cm
01	67738632	rs77815796	C	T	0.272947144614154	0.00294113992663903	4.1523322090712	subphenotype:add:cm
01	67741329	rs146521687	C	T	0.282161445701181	0.00303368696410023	4.06560163669143	subphenotype:add:cm
01	67744092	rs78627475	G	A	0.29827618142728	0.00376770142241253	3.42748377968991	subphenotype:add:cm
01	67750639	rs75412372	G	A	0.301702841026238	0.00308900494206664	3.95571637304962	subphenotype:add:cm
01	67757208	rs116373446	T	C	0.307588683915364	0.0023791904841695	4.74051642059132	subphenotype:add:cm
01	67759352	rs76960676	C	T	0.311818040469772	0.00248409350783849	4.60735288128186	subphenotype:add:cm
01	67766017	rs76439822	C	A	0.540489919876241	0.00402903875265364	2.97998480723776	subphenotype:add:cm
01	67767554	rs35762681:G	GA	G	0.00265069782589656	0.000592645609558273	5.45442888199169	subphenotype:add:cm
01	67772123	rs11805450	T	C	0.00181852477402171	0.00784577070192763	10.6225260364742	casecontrol:add:fix:11111111111
01	67776874	rs77010140	G	C	0.00327049051059511	0.0161467194530269	9.99623374861545	casecontrol:add:fix:11111111111
01	67778803	rs17129742	T	G	0.0037204596943974	0.0187479020906457	8.71287558624235	casecontrol:add:fix:11111111111
01	67825320	rs144313176	A	G	0.473952672786278	0.00215789813215763	4.86128138583827	subphenotype:add:cm
01	67894019	rs76486077	G	A	0.448968948562625	0.00415405749300166	3.04875816132524	subphenotype:add:cm
01	67931958	kgp15484667	G	A	0.455284283311471	0.00417732333415515	3.25156610932988	subphenotype:add:cm
01	68040213	rs75963761	G	T	0.00105199682296148	0.00431202264698038	14.1956801800796	casecontrol:add:fix:11111111111
01	68433605	rs140584077	C	T	0.000356970750441698	0.00544744663294544	11.4019295129812	casecontrol:add:fix:11111111111
01	68439543	rs10889736	C	T	0.000215304358769657	0.00309324340310625	16.0517200776991	casecontrol:add:fix:11111111111
01	68478105	rs996253	A	T	0.0883875744082706	0.0156860344084717	17.1288771274979	subphenotype:dom:other
01	68521483	rs112221068	G	A	0.146927956976786	0.00301429922914593	3.13265388916822	subphenotype:add:cm_sma_other_ind
01	68567418	rs9436797	G	A	0.000578060287546858	0.00487449313578052	9.24045434369587	casecontrol:add:fix:11111111111
01	68591061	rs75116509	G	T	0.00618665114984191	0.000626463871050192	6.63240879664568	subphenotype:add:sma
01	68645003	rs34293239	G	A	0.0208984588806273	0.0370050438507481	9.1517839392078	casecontrol:dom:fix:00001111100
01	68720412	rs4655580	G	T	0.406533354447818	0.919599484841289	21.9020783490903	casecontrol:rec:fix:11111111111
01	68720435	rs4655581	C	T	0.276001263011868	0.80384145439991	65.0991817020456	casecontrol:rec:fix:11111111111
01	68720448	rs4655791	T	A	0.27383217029022	0.801854783260625	65.4753832702086	casecontrol:rec:fix:11111111111
01	68726643	rs34491972	T	TA	0.321703871477947	0.391101820371246	10.5248548071801	casecontrol:rec:fix:11111111111
01	68726830	rs34387644	C	T	0.306076536522027	0.560693402656583	9.89735582053983	casecontrol:rec:fix:11111111111
01	68727092	rs12725309	C	T	0.262063792440171	0.548379318004222	10.2871017358554	casecontrol:rec:fix:11111111111
01	68733204	rs67547287:CAAA	C	CAAA	0.00296188664857689	0.00368636228305838	21.5867617582269	casecontrol:dom:fix:11111111111
01	68755448	rs7414177	G	A	0.0613120597090727	0.126253494122522	9.50885922753425	subphenotype:rec:cm_sma_other_cor
01	68820213	1:68820213:TG	T	TG	0.118002790954012	0.00394999644274415	3.24286167308702	subphenotype:add:sma
01	68820214	1:68820214:C	A	C	0.117907996421668	0.0039516150022848	3.24256984243473	subphenotype:add:sma
01	68821833	1:68821833:T:TTCTA	T	TTCTA	0.259697891451402	0.00241870166158525	5.75456491827129	subphenotype:het:sma
01	68822595	rs201214562	C	CT	0.284573908245101	0.00349729488075343	3.36549720819765	subphenotype:add:sma
01	68860082	rs116091646	T	C	0.0119273656787125	0.0123375541235064	8.70779285461067	casecontrol:het:fix:11111111111
01	68918124	rs72674322	G	A	0.112602294999053	0.114265291867158	4.00454339757271	subphenotype:rec:sma_other_fix
01	68932496	rs149820027	T	A	0.0155938905933083	0.00434854102818384	10.3727983314234	subphenotype:het:cm_sma_other_cor
01	68966628	rs149441343	G	A	0.0205948456776298	0.00581911169895885	7.82413541801102	subphenotype:het:cm_sma_other_cor
01	69089034	rs72676356	T	C	0.445099225221588	0.454759832878853	38.5756525052769	casecontrol:rec:fix:11111111111
01	69102851	rs4926358	A	G	0.134566006537407	0.189533237452795	35.5551962132434	casecontrol:rec:fix:11111111111
01	69113455	rs72676371	G	T	0.129993567857222	0.170528106995494	14.427609065838	casecontrol:rec:fix:11111111111
01	69117377	1:69117377:A:AT	A	AT	0.00422484146704049	0.00662102310753271	13.3894337871225	casecontrol:het:fix:11111111111
01	69121455	kgp243026	T	C	0.110759560563592	0.172803876665453	12.6328720493576	casecontrol:rec:fix:11111111111
01	69156255	rs144529850	G	A	0.00130943970940567	0.00341303682770215	17.2254812005479	casecontrol:add:fix:11111111111
01	69169845	rs138622496	C	T	0.00470641934542042	0.00465435939890113	11.102106712663	casecontrol:het:fix:11111111111
01	69180228	rs146163141	G	C	0.00407612284763247	0.00425031450609925	8.70144804801895	casecontrol:het:fix:11111111111
01	69218008	rs145534176	T	C	0.00386116762628682	0.00294018634616089	12.4063368927802	casecontrol:het:fix:11111111111
01	69228461	rs150227312	A	G	0.00553228917726068	0.0046917885655754	9.46182673427808	casecontrol:het:fix:11111111111
01	69295070	rs955841	A	G	0.0964635473081705	0.29539115489686	24.4862504017671	casecontrol:het:fix:00000011100
01	69295510	rs114408093	A	C	0.00123506793886749	0.00209075620958857	27.1178106341122	casecontrol:het:fix:11111111111
01	69302771	kgp8883913	T	C	0.107213320518039	0.304108759894304	18.6385436705213	casecontrol:het:fix:00000011100
01	69332409	rs12240114	G	C	0.0105612451248718	0.00396551677352138	2.82234835029036	subphenotype:dom:cm
01	69332567	rs9436416	A	T	0.0105425621063601	0.00394309449184137	2.83476529381908	subphenotype:dom:cm
01	69334834	rs6674177	A	G	0.00380171369775912	0.00169373371235137	6.77906099476462	subphenotype:rec:cm_sma_other_cor
01	69341592	rs10789275	C	A	0.00643511591583557	0.0030825235668833	3.83820118649129	subphenotype:rec:cm
01	69363981	rs141670639:T	TTA	T	0.00190944678282654	0.00125035167793602	4.74489966487505	subphenotype:rec:cm_sma_other_cor
01	69364064	rs7554768:G	A	G	0.0094993274432985	0.00413795869934634	2.98495935804459	subphenotype:rec:cm
01	69369837	rs7551318	G	T	0.00445748476066163	0.00209799451579122	3.71121527877928	subphenotype:rec:cm_sma_other_cor
01	69447707	rs186531651:T	C	T	0.00101367487465803	0.00333788372226987	16.5194951276064	casecontrol:add:fix:11111111111
01	69474232	rs1507857	C	G	0.00152988608651251	0.000602685403641687	6.99125432483633	casecontrol:dom:fix:11111111111
01	69478238	rs34767330	C	CA	0.00381260481203723	0.0136358852959604	9.68874570594885	casecontrol:dom:fix:11111111111
01	69492862	rs116521781	G	A	0.00711964401564488	0.0140866180954436	9.49467587936457	casecontrol:het:fix:11111111111
01	69506482	rs145243460	A	G	0.000518947708406398	0.00141953597833628	32.2895216632446	casecontrol:het:fix:11111111111
01	69541384	rs115150887	C	A	0.000597783518920221	0.0144555227189863	19.591533532499	casecontrol:add:fix:11111111111
01	69547206	kgp15833590	T	C	0.00872736946970747	0.00160024627986041	7.13848811575627	subphenotype:add:other
01	69583681	rs191315991	T	G	0.00171113303145053	2.91909104656162e-05	294.922895223946	subphenotype:add:cm_sma_other_ind
01	69585481	1:69585481:T	C	T	0.00489176026324214	0.00156671276452597	7.85206492031681	casecontrol:add:fix:11111111111
01	69585482	1:69585482:G	A	G	0.00492217828410328	0.00141263112962241	8.22053264425673	casecontrol:add:fix:11111111111
01	69917076	rs149096725	G	A	0.00275865196712735	0.00143215305408817	9.24007182484298	casecontrol:add:fix:11111111111
01	70053341	rs61264188	G	A	0.215368869740715	0.00236091471180298	4.79901338078403	subphenotype:add:cm
01	70078627	rs58893640	C	T	0.246269797727776	0.00379762529779405	4.45502996125281	subphenotype:het:cm
01	70150432	kgp4177724	A	G	0.00922410309859001	0.0292164141975927	10.791701798458	casecontrol:het:fix:11111111111
01	70151958	rs1340763	G	C	0.0094983394675264	0.0264394848471313	11.0520445050487	casecontrol:het:fix:11111111111
01	70152159	rs1340762	C	A	0.00967733382812352	0.0246219558441132	12.1607025378251	casecontrol:het:fix:11111111111
01	70155099	rs17131017	T	C	0.00792654780369124	0.0246125983086666	18.5076354106307	casecontrol:het:fix:11111111111
01	70244658	rs12041656:C	T	C	0.066755322048235	0.000240291307002376	32.4268550171548	subphenotype:dom:sma
01	70268916	1:70268916:G:GC	G	GC	0.272847615914125	0.0016041492778665	2.48049738721288	subphenotype:add:cm_sma_other_ind
01	70319299	kgp15635061	G	A	0.067565676699713	0.000665320173604395	6.14746879766012	subphenotype:add:sma
01	70354280	rs61782599	G	A	0.0654389576951239	0.00237271208252242	3.28992423928698	subphenotype:add:sma
01	70376607	rs190774119	G	A	0.063113625921005	0.00115135420266604	5.24442722746342	subphenotype:add:sma
01	70385269	rs61782602	C	T	0.0584840967956116	0.000976247167168485	5.86983187651582	subphenotype:add:sma
01	70399053	rs61782603	C	T	0.0564087311681641	0.000909252688294389	6.13712077324867	subphenotype:add:sma
01	70420405	rs114463509	A	G	0.000504489793353462	7.4295607342074e-05	220.979407800816	casecontrol:het:fix:11111111111
01	70441922	rs115871434	C	T	0.000871856512462105	0.000476418685251444	61.5655750092569	casecontrol:het:fix:11111111111
01	70456664	rs114921601	C	A	0.000460785593814093	0.00021237737013084	115.517551229835	casecontrol:het:fix:11111111111
01	70463059	1:70463059:A:C	A	C	0.00255993773107859	0.00271137326900953	12.563386078851	casecontrol:het:fix:11111111111
01	70465654	rs115640226	T	G	0.000230232023164058	4.1830473095861e-05	442.11816293802	casecontrol:het:fix:11111111111
01	70466865	rs79688913	T	G	0.000363005611563256	5.18683574582301e-05	299.222380268892	casecontrol:het:fix:11111111111
01	70468272	rs76476002	G	T	0.000232623046386208	4.04691886259904e-05	442.544004753063	casecontrol:het:fix:11111111111
01	70485350	rs80269330	G	A	0.000214748397728927	4.09111069197314e-05	456.842420623763	casecontrol:het:fix:11111111111
01	70486915	rs116298337	A	C	0.00346150900469161	0.00410674625316164	9.39384700135371	casecontrol:het:fix:11111111111
01	70487582	rs60319405	G	A	0.0106352186291911	0.0696093436506703	13.6273669897671	casecontrol:add:fix:11111100000
01	70496632	kgp9951383	C	T	0.0012126637071613	7.34970785465043e-05	49.5234760035174	subphenotype:add:cm_sma_other_cor
01	70499063	rs17131138	T	C	0.00112486586630879	5.9716554653075e-05	52.0142585776237	subphenotype:add:cm_sma_other_cor
01	70499373	rs6674401	C	A	0.0717814006987108	0.0178644632063329	61.1980659182339	casecontrol:dom:fix:11110000000
01	70537353	rs139543693	CT	C	0.00722376713135994	0.111883176207364	11.7960583316622	casecontrol:add:fix:11110000000
01	70544762	rs12074817	T	G	0.0168649266671655	0.0415446098740693	18.5252905932232	casecontrol:add:fix:11110000000
01	70563991	rs12062097	C	T	0.0124192572739472	0.0785683842702922	23.7715378775912	casecontrol:het:fix:11111100000
01	70574660	rs12095169	T	G	0.00523164082444087	0.0509916664366891	106.184556312321	casecontrol:het:fix:11110000000
01	70575520	rs117528184	C	G	0.122738966608299	0.00130856425719297	3.51708855306971	subphenotype:add:cm_sma_other_ind
01	70581009	rs150499066	T	G	0.116337418094352	0.0013656476917114	3.47720497681855	subphenotype:add:cm_sma_other_ind
01	70591872	rs137942562	A	G	0.144521022684979	0.00197325300775	2.93501489670958	subphenotype:add:sma
01	70591873	rs142423500	A	G	0.144521022684979	0.00197325300775	2.93501489670958	subphenotype:add:sma
01	70594528	rs12062363	G	A	0.00350332792858856	0.0716524558589356	19.3307539374554	casecontrol:het:fix:11111100000
01	70595651	rs11209590	T	G	0.00483434558011624	0.048800192803386	56.7156155223043	casecontrol:het:fix:11111100000
01	70630061	rs11209593	G	A	0.00813319647952904	0.034726357205394	47.8689390628953	casecontrol:add:fix:11110000000
01	70647343	rs114850443	A	C	0.00120000284025188	0.00662079236959618	14.1306994853209	casecontrol:add:fix:11111111111
01	70652688	1:70652688:A:T	A	T	0.00171411895610347	0.0139447418184393	10.9020620053216	casecontrol:add:fix:11111111111
01	70672400	rs115060738	A	G	0.000604879676116067	0.005751063241315	21.3985116831277	casecontrol:add:fix:11111111111
01	70681888	kgp15455088	G	A	0.0783749049789419	0.012470391573737	152.303868792059	casecontrol:het:fix:11111100000
01	70713385	rs11209595	G	A	0.00224790073097124	0.0328110693082747	115.45533818989	casecontrol:add:fix:11110000000
01	70718098	rs12094004	G	A	0.0717938835959732	0.0104521045020816	151.279602442273	casecontrol:het:fix:11111100000
01	70754881	rs72929256	G	A	0.257239466661108	0.301414758134386	10.3072105794372	casecontrol:rec:fix:11111111111
01	70784221	rs115091940	T	C	0.00154130639735457	0.00744953306343845	9.17478334831903	casecontrol:add:fix:11111111111
01	70785245	rs6669932	G	A	0.00419085671897178	0.0539753558341751	16.9478182113373	casecontrol:add:fix:11000000000
01	70789046	rs1244274:A	G	A	0.00830388628796584	0.0215565979039067	10.2222474876616	casecontrol:dom:fix:11110000000
01	70793959	kgp15164661	T	G	0.00158740976837459	0.0342669100834014	26.1376381832246	casecontrol:add:fix:11000000000
01	70802249	rs4650039	T	C	0.00147321397316252	0.00363815688502588	148.57882564389	casecontrol:add:fix:11111100000
01	70808503	rs150806241	G	A	0.000470920964679885	0.00146132567005846	21.5772535914638	casecontrol:add:fix:11111111111
01	70812500	rs373094133	C	T	0.000470789085414216	0.00146081262274423	21.582102958846	casecontrol:add:fix:11111111111
01	70821559	rs188264474	C	T	0.0842634792608134	0.00146098887395909	3.96721186849347	subphenotype:add:sma
01	70827464	rs12083997	T	C	0.00279471937443768	0.0571587481625776	9.68010977965745	casecontrol:add:fix:11111111111
01	70860168	rs12065320	A	G	0.00143831888048698	0.0219099247253668	21.0522169549132	casecontrol:het:fix:11111111111
01	70861367	rs199816210:C	CTCT	C	0.00836811526466604	0.00798416649215092	24.6795436531904	casecontrol:add:fix:11111100000
01	70904523	1:70904523:TTGTGTG	T	TTGTGTG	0.0415593086805917	0.0783203980893883	229.113880396044	casecontrol:add:fix:11000000000
01	70994133	rs115180548	T	A	0.0273457186187103	0.00125275246846324	10.5315148109457	subphenotype:het:cm
01	70994305	rs115065428	G	A	0.0270646584334438	0.00129293987203168	10.192453527775	subphenotype:het:cm
01	71360342	rs35864143	C	T	0.550193859859342	0.754060781418865	4.88179210505323	subphenotype:rec:sma_other_fix
01	71360468	rs17131483	C	T	0.647596139760992	0.912936793746097	5.59771313684236	subphenotype:rec:sma_other_fix
01	71471502	rs114278916	T	C	0.000868331229853486	0.00749705892185561	12.717798798116	casecontrol:add:fix:11111111111
01	71475705	rs74686636	C	T	0.000278689478637886	0.00190368012096544	26.6036257725226	casecontrol:add:fix:11111111111
01	71482435	rs143813589	A	C	0.00108632295266942	0.00847692742679967	10.6339891854489	casecontrol:add:fix:11111111111
01	71485851	rs143130720	GT	G	0.000402926646342036	0.00241538126929735	19.7540013795173	casecontrol:add:fix:11111111111
01	71757793	rs2694950	G	T	0.0126394423924505	0.00127494119426775	4.3568957998575	casecontrol:add:fix:11111111111
01	71938287	rs12407846	C	T	0.0752935236607648	0.0068462055938938	3.79697447043513	subphenotype:het:cm_sma_other_ind
01	72098568	rs187131150	G	T	0.716299964731683	0.000564660953377381	4.74531127979519	subphenotype:add:cm_sma_other_ind
01	72147514	rs115122441	C	T	0.720928325524148	0.000650057299921655	4.15978221131654	subphenotype:add:cm_sma_other_ind
01	72212457	1:72212457:A:G	A	G	0.116043169760026	0.0038421126336936	5.78759820719434	subphenotype:het:sma
01	72478529	1:72478529:C	T	C	0.0199345203826	0.00395291931370169	4.68603352961283	casecontrol:add:fix:11111111111
01	72579402	rs187886378	C	A	0.484990720521287	0.00312296179299075	3.63373677441593	subphenotype:add:sma
01	72994429	1:72994429:CAT:C	CAT	C	0.722031753267276	0.00228360866362886	3.35600515476045	subphenotype:het:cm_sma_other_ind
01	73005010	rs72951121	G	T	0.934630423046843	0.00354166026965489	2.76200949515729	subphenotype:het:cm_sma_other_ind
01	73005164	rs72951124	G	A	0.92830964190088	0.00359363622749009	2.73614589910693	subphenotype:het:cm_sma_other_ind
01	73006605	rs113905920	A	G	0.876057586444769	0.00414254237122343	2.47775530689806	subphenotype:het:cm_sma_other_ind
01	73007011	rs72951129	G	A	0.861433258195171	0.00432219535163437	2.40655164799348	subphenotype:het:cm_sma_other_ind
01	73048787	rs7536009	C	T	0.0456408839668766	0.000906600231048608	2.63226393196573	subphenotype:add:sma
01	73336312	rs2462730	C	A	0.108983331940663	0.00183373733385524	5.71921172209754	subphenotype:add:cm
01	73445338	rs201445867	CA	C	0.0097571189972637	0.0408638587359303	8.88736226189678	casecontrol:add:fix:11110000000
01	73554900	rs201552033:AT	A	AT	0.312357115297193	0.153975201487513	10.3050516551887	casecontrol:rec:fix:11111111111
01	73570644	rs192554975	C	T	0.00824618472535095	0.00465315467735182	6.55044601270606	casecontrol:add:fix:11111111111
01	73576476	rs144731563	G	A	0.00705979147030993	0.00649446494089176	6.5052435072005	casecontrol:add:fix:11111111111
01	73577038	rs141520649	A	G	0.00954842669443454	0.00643025685798598	5.39844556460981	casecontrol:add:fix:11111111111
01	73578050	rs149230295	A	C	0.0070682888133217	0.00650148586607976	6.49901155682998	casecontrol:add:fix:11111111111
01	73581298	rs140523438	A	T	0.00996874389695626	0.00615806653277457	5.34571221431646	casecontrol:add:fix:11111111111
01	73583208	rs140653752	T	A	0.0100635250038499	0.00597332849040909	5.36139679822735	casecontrol:add:fix:11111111111
01	73590167	rs116070516	T	C	0.0102499058850947	0.00566985136281389	5.38513027037886	casecontrol:add:fix:11111111111
01	73590365	rs148458799	G	T	0.0102499058850947	0.00566985136281389	5.38513027037886	casecontrol:add:fix:11111111111
01	73593352	rs372087641	GT	G	0.0102569597470828	0.00567533424009026	5.38153060446942	casecontrol:add:fix:11111111111
01	73593444	rs376712114	GTT	G	0.0102569597470828	0.00567533424009026	5.38153060446942	casecontrol:add:fix:11111111111
01	73594406	rs185462087	C	T	0.0102592035205231	0.00567744223093626	5.38029403203703	casecontrol:add:fix:11111111111
01	73598620	rs140104088	A	G	0.0102679467916337	0.00568396256522584	5.37601258415608	casecontrol:add:fix:11111111111
01	73600455	rs188980328	A	G	0.0118003770452252	0.00651886107484642	4.78827003133483	casecontrol:add:fix:11111111111
01	73605053	rs140225805	A	G	0.0102816621114059	0.0056960984252883	5.36839540422967	casecontrol:add:fix:11111111111
01	73607280	rs181864694	T	C	0.0102862656897456	0.0057001665289862	5.36595476444688	casecontrol:add:fix:11111111111
01	73608689	rs142057049	G	T	0.0102888355824389	0.00570200614518152	5.36471093628662	casecontrol:add:fix:11111111111
01	73610517	rs146478360	C	T	0.0102960147278475	0.00570789045359826	5.36105083471487	casecontrol:add:fix:11111111111
01	73614254	rs189818192	G	A	0.0103645710330506	0.00578641036531191	5.31219425833018	casecontrol:add:fix:11111111111
01	73615061	rs188880459	A	G	0.0104599434259121	0.0059067615660297	5.24164245548754	casecontrol:add:fix:11111111111
01	73619061	rs139596745	T	C	0.0110104089408921	0.00661925787971298	4.87202810407768	casecontrol:add:fix:11111111111
01	74047756	rs61767168	T	A	0.0010702863422775	0.00251001375794657	10.5539055952913	casecontrol:add:fix:11111111111
01	74198339	rs114085286	T	C	0.240422385032111	0.00216365014780552	3.99820073026737	subphenotype:add:sma
01	74302428	rs72683852:TA	T	TA	0.339648716355037	0.000114317382740491	14.5121824290993	subphenotype:add:cm_sma_other_ind
01	74359517	rs71681306:C	CA	C	0.914633195235275	0.172547957898649	3.1742332033747	subphenotype:dom:cm
01	74421061	rs11803265	C	A	0.390447062611006	0.000533016043491988	2.59641664369611	subphenotype:add:cm_sma_other_cor
01	74424721	rs74093182	A	T	0.750199146447073	0.000349202368696213	3.19670488523269	subphenotype:add:cm_sma_other_ind
01	74484823	rs11210399	C	A	0.000102218898329361	0.000233361731665039	99.5127356806976	casecontrol:add:fix:11111111111
01	74704513	rs11210443	T	C	2.05729209428387e-05	4.72873976632123e-05	387.77792548605	casecontrol:add:fix:11111111111
01	74709711	rs3765654	C	G	1.94438762360634e-05	4.4972139531741e-05	404.316993060614	casecontrol:add:fix:11111111111
01	74727458	kgp5038629	A	G	0.0134430333314803	0.0255888125459149	11.213662456324	casecontrol:het:fix:11111111111
01	74760035	rs76756160	T	C	0.168996893743099	0.457977514752929	9.15769578619542	casecontrol:rec:fix:11111111111
01	74906841	rs60971377	T	C	0.00154903964122897	0.0579228326089054	9.0649638814229	casecontrol:add:fix:11111111111
01	74906925	rs60904696	A	C	0.00154952302414357	0.057934937672393	9.06333301030086	casecontrol:add:fix:11111111111
01	74907613	rs114206196	G	A	0.00154779063233354	0.0578971645088603	9.07322744566873	casecontrol:add:fix:11111111111
01	74908527	rs116270587	T	A	0.00154716803830087	0.0578905970886511	9.07667780999253	casecontrol:add:fix:11111111111
01	74910123	rs182694162	C	G	0.00154653318077879	0.057885990446038	9.08034856034556	casecontrol:add:fix:11111111111
01	74916029	1:74916029:A:G	A	G	0.00129894271619616	0.0517626555583433	10.3366205272109	casecontrol:add:fix:11111111111
01	75142815	rs143298425	G	A	0.0354283733181767	0.000672681970957455	9.97860256089602	subphenotype:add:cm
01	75142816	rs147517140	G	A	0.0394144368561823	0.00116568141867804	6.69731219142174	subphenotype:add:cm
01	75540096	rs11162464	A	G	0.00615727746381942	0.00137116105170658	9.81551162312407	casecontrol:add:cor:11111111111
01	75563291	rs6593566	A	G	0.141402259587905	0.00229724029272231	3.97756604713313	subphenotype:add:cm
01	75871581	rs201840926:AC	A	AC	0.646588215715866	0.144065950547771	32.4228858056537	casecontrol:rec:str
01	76134590	rs144071788	G	A	0.00219536731612471	0.0159690691399534	14.0544788604692	casecontrol:het:fix:11111111111
01	76192874	rs79227497	G	A	0.0054185691900926	0.00168008419615669	9.07015558119749	subphenotype:het:cm
01	76196991	kgp15647014	G	A	0.00095175300653831	0.000860187493992402	20.4243548392596	casecontrol:het:fix:11111111111
01	76197480	rs149196527	CAGG	C	0.000590226458473801	0.000365129187036829	45.3602227235515	subphenotype:het:cm_sma_other_cor
01	76199384	rs78470475	G	A	0.00137136990306858	0.000748373912476594	27.6721267681543	subphenotype:het:cm_sma_other_cor
01	76202135	rs200408553	CA	C	0.00515133274937673	0.00110707220112998	16.0742691724106	subphenotype:het:cm
01	76202138	1:76202138:T:G	T	G	0.00515133274937673	0.00110707220112998	16.0742691724106	subphenotype:het:cm
01	76215685	rs113921450	C	T	0.000825348079567895	0.000349414270523479	34.3125377908044	subphenotype:het:cm_sma_other_cor
01	76219032	rs12070736	T	C	0.00430753612757373	0.00122498913664955	12.6098946338144	subphenotype:het:cm
01	76227278	rs12073631	A	G	0.00384268151885568	0.0015390279679348	9.31682693334981	subphenotype:het:cm
01	76231776	rs12072013	A	T	0.00485595993306249	0.00186830537220229	5.76664396061568	subphenotype:het:cm
01	76261116	rs146191299	GC	G	0.00143480927492699	0.000838139325671622	10.0995687955148	casecontrol:dom:fix:11111111111
01	76261140	rs143225718	A	G	0.00143453179350919	0.000838347684464878	10.0964718297885	casecontrol:dom:fix:11111111111
01	76361698	rs5745528	G	A	0.000964078393216949	0.0054261791034644	10.2921255886417	casecontrol:dom:fix:11111111111
01	76362196	rs5745529	G	C	0.00288679553211005	0.00807122678103107	8.82375365087303	casecontrol:add:fix:11111111111
01	76362620	rs5745534	T	G	0.00288539781972056	0.00807082557773611	8.8275733535059	casecontrol:add:fix:11111111111
01	76362745	rs5745535	T	A	0.00288533474085417	0.00806984884832949	8.82741252253978	casecontrol:add:fix:11111111111
01	76363418	rs1493366	C	G	0.00288298936283261	0.00806634622069794	8.83318962616542	casecontrol:add:fix:11111111111
01	76370601	rs12081339	G	A	0.00179353337758436	0.00216570713458398	8.04862084230259	casecontrol:dom:fix:11111111111
01	76385473	1:76385473:G:T	G	T	0.000959713583203485	0.00528013682630276	10.3601034739186	casecontrol:dom:fix:11111111111
01	76398756	rs11161910	G	A	0.00141538423994706	0.0014899766663141	11.6235486099061	casecontrol:het:fix:11111111111
01	76417118	rs74671878	T	C	0.0186566455351374	0.0735035674185657	21.2071325894557	casecontrol:het:fix:11111100000
01	76418916	rs76992868	G	A	0.0172953866868291	0.0670173225660206	31.003211942997	casecontrol:het:fix:11111100000
01	76427074	rs139012259	C	T	0.0151767313571174	0.0636888267467532	25.7719073908337	casecontrol:het:fix:11111100000
01	76430471	rs1361487	A	C	0.0151325440235408	0.072278505285408	23.193564456891	casecontrol:add:fix:11111100000
01	76435420	rs12405994	A	T	0.0129577725939697	0.060470423132778	21.9013647599405	casecontrol:add:fix:11111100000
01	76435939	rs3920847	C	T	0.012961532784446	0.0605069168909837	21.8907913357232	casecontrol:add:fix:11111100000
01	76436020	rs7418941	A	G	0.0175158691927441	0.0853912494632551	25.8216533466675	casecontrol:het:fix:11111100000
01	76436302	rs112135994	C	T	0.000806561372343106	0.00282720675684461	51.2590746822905	casecontrol:add:fix:11110000000
01	76436427	rs78092629	G	A	0.0011753966871067	0.00542093339616439	17.3787149202128	casecontrol:add:fix:11111111111
01	76437196	rs1417402	G	A	0.0180232673945738	0.0674136091149069	20.487149696662	casecontrol:het:fix:11111100000
01	76437232	rs185532151	C	T	0.00121355381853953	0.00571979788175026	16.892951716148	casecontrol:add:fix:11111111111
01	76438446	rs60478460	G	A	0.0186460679269101	0.0870640538353395	23.8894316244073	casecontrol:het:fix:11111100000
01	76443196	rs4949682	T	C	0.0168148924665707	0.0755834853609106	14.5645061479647	casecontrol:add:fix:11111100000
01	76447986	rs12402347	C	T	0.021352624632927	0.119029858106793	16.8599349960126	casecontrol:add:fix:11111100000
01	76448102	rs12408897	T	C	0.0069692465993877	0.0301001826163863	96.341988967405	casecontrol:het:fix:11111100000
01	76449314	rs114457542	A	C	0.0133280773834686	0.0458364624522032	26.6475359676445	casecontrol:het:fix:11111100000
01	76451147	rs75435600	T	C	0.00761749735159699	0.0220682881028745	33.9340245003947	casecontrol:het:fix:11111100000
01	76451889	rs76612182	C	T	0.010994962202841	0.0400432395268106	29.1121618622115	casecontrol:het:fix:11111100000
01	76453777	rs4949684	G	A	0.0110687030508538	0.0402499742391553	29.0151324354958	casecontrol:het:fix:11111100000
01	76454792	rs76175698	C	T	0.0225923733449828	0.121934575242663	16.0191121754615	casecontrol:het:fix:11111100000
01	76455211	rs76735776	A	G	0.0138213165699816	0.0471059118380097	25.9472628448536	casecontrol:het:fix:11111100000
01	76455396	rs149314057	TTA	T	0.0111395392058098	0.0404519833174291	28.9129684121179	casecontrol:het:fix:11111100000
01	76459240	rs34574524	A	C	0.00911143115276782	0.0370452460971475	50.2528067561323	casecontrol:het:fix:11111100000
01	76459786	rs17097821	G	A	0.00906967404316917	0.0362222880983484	48.5498062398512	casecontrol:het:fix:11111100000
01	76460835	rs1438176	A	G	0.00890531386412957	0.0340692769217019	48.5690053905584	casecontrol:het:fix:11111100000
01	76462166	rs17097837	G	A	0.0244843913186124	0.124858704009535	8.5071894462455	casecontrol:het:fix:11111100000
01	76463270	rs4949685	A	T	0.00784878315911623	0.025970049607548	88.8417921759303	casecontrol:het:fix:11111100000
01	76463974	rs4949619	C	G	0.00771077621284441	0.0238855112803339	87.8807328938555	casecontrol:het:fix:11111100000
01	76464302	rs1938321	T	C	0.00764874014392683	0.0230947406295041	87.330692139427	casecontrol:het:fix:11111100000
01	76464492	rs1938323	G	A	0.00933333444695386	0.0365754820520257	54.1211198767236	casecontrol:het:fix:11111100000
01	76465401	rs79376884	C	T	0.0117090872113371	0.0437190683144073	35.6782533316649	casecontrol:het:fix:11111100000
01	76465711	rs77769002	A	T	0.0116975324611876	0.0435000644612043	35.5562717514514	casecontrol:het:fix:11111100000
01	76467878	rs75146987	T	G	0.0116334836315756	0.0421210845477778	34.6425873712059	casecontrol:het:fix:11111100000
01	76470793	rs76975224	T	C	0.0595595886963974	0.187706770416245	14.1701367987998	casecontrol:het:fix:11111100000
01	76471614	rs17097867	C	T	0.0123205325337106	0.0424976650087774	32.6324004472866	casecontrol:het:fix:11111100000
01	76474728	rs1438175	T	C	0.0120858569815017	0.0410731274772975	33.8018255183466	casecontrol:het:fix:11111100000
01	76475408	rs147480917	CACTT	C	0.00305346636605649	0.0036903867820749	12.3913768799892	casecontrol:het:fix:11111111111
01	76602125	rs289701	G	T	0.294901665520771	0.584672628423776	34.8491525335175	casecontrol:het:fix:11111111111
01	76803093	kgp6778274	T	C	0.00424779931875371	0.0176489713399689	9.48948473848948	casecontrol:dom:fix:11111111111
01	76883508	rs193013635	A	G	0.0197902913672455	0.00540470798157771	4.38918527852057	subphenotype:add:cm
01	76888243	rs114037259	C	T	0.00192554675810967	0.0042831217944338	10.4063172732374	casecontrol:add:fix:11111111111
01	76895424	rs139694500	C	CT	0.0011490296334388	0.00275710188224344	14.0559712680974	casecontrol:add:fix:11111111111
01	76909590	1:76909590:G:C	G	C	0.00628305837987372	0.00643793726654325	5.64402100466839	casecontrol:add:fix:11111111111
01	76910032	rs145197212	C	T	0.00624783790415356	0.00401549670872705	6.68654599923592	subphenotype:add:cm
01	76911511	1:76911511:C:T	C	T	0.00932864096585918	0.00449707967616858	5.70596871846609	subphenotype:add:cm
01	76920787	rs141988038:AC	A	AC	0.00498964787624882	0.00645250055551862	7.72548479655376	casecontrol:add:fix:11111111111
01	76947338	rs115688247	T	C	0.00258918230730867	0.00509963607530005	9.93672582060773	casecontrol:add:fix:11111111111
01	76947824	1:76947824:T	TACAC	T	0.000281969365032899	0.0012960369069111	39.0546350949785	casecontrol:add:fix:11111111111
01	76948823	1:76948823:G:T	G	T	0.00260209598183906	0.0051335947583036	9.94468643920447	casecontrol:add:fix:11111111111
01	76950728	rs139769221	A	G	0.00262100456772135	0.0052442299413358	9.99005990255232	casecontrol:add:fix:11111111111
01	76953769	rs185152423	G	C	0.00266233356586807	0.00545529336287723	10.0367415234627	casecontrol:add:fix:11111111111
01	76955535	1:76955535:G:A	G	A	0.00273222484575624	0.00567720247031498	9.88985525141887	casecontrol:add:fix:11111111111
01	76956204	rs189200458	T	C	0.00276818714205346	0.00576150419339534	9.78077328597851	casecontrol:add:fix:11111111111
01	76978654	rs111861027	A	C	0.205556591763972	0.000728500712666661	6.94072846294139	subphenotype:add:sma
01	76985465	rs189381150	A	G	0.302265518054589	0.000745024573411445	7.25936154885105	subphenotype:add:sma
01	76986490	rs78120204	T	G	0.300348354286742	0.000766258636142398	7.08958159267267	subphenotype:add:sma
01	76998192	kgp15712078	C	A	0.420184569057376	0.00133064565189651	3.89408444173517	subphenotype:add:sma
01	77017920	rs115720660	C	G	0.427451568183575	0.00121557343097231	4.78697755863968	subphenotype:add:sma
01	77036273	rs76202164	A	G	0.138480928235216	0.00211727175505954	3.60582178852085	subphenotype:het:cm_sma_other_ind
01	77037022	kgp15711431	C	A	0.134747202482112	0.00180885894928515	4.00340808879553	subphenotype:het:cm_sma_other_ind
01	77037255	rs112474338	C	G	0.125712858261154	0.00210811663942507	3.7683493651897	subphenotype:het:cm_sma_other_ind
01	77037734	rs11806882	G	A	0.171255060828949	0.000491036034902393	8.91576730358757	subphenotype:het:sma
01	77048940	rs116242739	C	A	0.0398541881522191	0.0014536638162205	3.95257391880918	subphenotype:add:sma
01	77257353	rs4949747	A	T	0.0715179410927995	0.0106361086150133	3.27517606575692	subphenotype:het:cm
01	77459352	rs147192611	G	A	0.11351083934094	0.0035278981928288	2.75591154816666	subphenotype:add:cm
01	78604206	rs114102240	T	C	0.0147852599944533	0.00522668110352637	4.44657901585069	subphenotype:add:other
01	78729647	rs201589966	C	A	0.915650562157754	0.00564890840141571	2.6000722249104	subphenotype:rec:cm_sma_other_ind
01	78733490	rs143525140:GCCTT	G	GCCTT	0.600477062797854	0.00380803935810201	2.98964112965249	subphenotype:rec:cm_sma_other_ind
01	78745986	rs35249904	GA	G	0.488166978175379	0.00414969324870156	2.71406413626119	subphenotype:rec:cm_sma_other_ind
01	78757939	rs17101646	A	G	0.0684632304164761	0.0011135602690053	5.50206372299991	subphenotype:add:sma
01	78760584	rs61778177	A	T	0.225289556356668	0.000562007335725483	5.09442055588423	subphenotype:add:sma
01	78805965	kgp22789602	G	T	0.138053991448726	0.00746872240838349	2.68994900655253	subphenotype:dom:cm_sma_fix
01	78806148	rs35042189	G	A	0.139710558101395	0.0068667097413588	3.02390239485604	subphenotype:het:cm_sma_fix
01	78806494	rs111727012:A	C	A	0.140264043778517	0.00700445758377949	3.00226586200753	subphenotype:het:cm_sma_fix
01	78806714	rs200840264	AAAAAC	A	0.139961130056696	0.00708434344560565	3.00255081573414	subphenotype:het:cm_sma_fix
01	78808954	rs114868904	T	C	0.143349333299352	0.00815649192590218	2.8499672618239	subphenotype:het:cm_sma_fix
01	78810031	rs147319213	T	C	0.144668991388688	0.0088187091778195	2.7817764889541	subphenotype:het:cm_sma_fix
01	78810468	rs148521516	C	T	0.143599727436018	0.00896563314508822	2.79226415526159	subphenotype:het:cm_sma_fix
01	78965778	rs11808292	T	A	0.541127689719035	0.0763518030608422	4.09919608620808	subphenotype:het:other
01	78967198	rs78786484	T	C	0.00267372867031433	0.000814019581716943	9.29106383875522	casecontrol:add:fix:11111111111
01	78969874	rs114699998	A	G	0.00222164512329626	0.000717687175593415	11.2889552382963	casecontrol:add:fix:11111111111
01	78977577	kgp5370564	G	A	0.513028197907516	0.0547981523226076	3.90288490163296	subphenotype:het:other
01	78986894	rs75920638	C	T	0.00393188730428918	0.000785984956720711	7.85165919662799	casecontrol:add:fix:11111111111
01	78987873	kgp12342274	C	T	0.401733471535912	0.0266787079518926	3.65552578480125	subphenotype:het:other
01	78999367	rs686262	A	G	0.000117074943261238	0.00249090528910506	13.7634973344702	casecontrol:add:fix:11111111111
01	79247953	rs12068122	G	A	0.0141702641637409	0.167047109809414	9.92000461291375	casecontrol:dom:fix:11000000000
01	79249508	rs12069814	G	A	0.0137332050322742	0.160391855393839	9.01406483040062	casecontrol:dom:fix:11000000000
01	79252874	rs7549049	C	T	0.0186703915862184	0.191368998799257	10.4113274820046	casecontrol:dom:fix:11000000000
01	79255347	rs1937009	G	A	0.013334649327572	0.146624260232559	8.67058766952543	casecontrol:dom:fix:11111111111
01	79255596	rs1937008	A	G	0.0138993588867764	0.154065359697436	8.4215628309826	casecontrol:dom:fix:11111111111
01	79257404	rs113025400	C	CT	0.0130557408628737	0.147939252987918	8.5954526599968	casecontrol:dom:fix:11111111111
01	79258288	rs7513681	G	A	0.0136013077604452	0.150523252386887	8.40375133805564	casecontrol:dom:fix:11111111111
01	79259874	rs72943472	T	G	0.00854474135192295	0.10532383556324	14.0327431548642	casecontrol:dom:fix:11111111111
01	79369656	1:79369656:A	AAATAAAT	A	0.000712178109535586	0.00381023025654344	19.2551026309965	casecontrol:add:fix:11111111111
01	79452147	rs200797250	AG	A	0.00368146929668372	9.4393073127703e-05	28.3925459826864	subphenotype:add:cm_sma_other_ind
01	79452651	rs145892958	C	T	0.00719031998168401	0.00021702010132922	15.0762862222102	subphenotype:add:cm_sma_other_ind
01	79463376	rs114367266	T	C	0.00143492213002013	0.00903132635858575	8.88062500279853	casecontrol:add:fix:11111111111
01	79468314	rs188136976	G	A	0.00438804756433396	0.00157343689667204	7.55513683546335	casecontrol:add:fix:11111111111
01	79472451	1:79472451:C:T	C	T	0.00461627673949142	0.00161141527206453	7.2925918217931	casecontrol:add:fix:11111111111
01	79474008	rs371324006	C	T	0.00381690632046986	0.00149699316381306	8.27721802280736	casecontrol:add:fix:11111111111
01	79477814	rs189025494	C	T	0.00461835209960464	0.00161182837707628	7.29028339929171	casecontrol:add:fix:11111111111
01	79481402	rs188361562	C	G	0.00371727730674234	0.000767246445672695	9.53746357624527	casecontrol:add:fix:11111111111
01	79482455	rs182497914	G	T	0.00461767382338528	0.00161062414959135	7.29127795369899	casecontrol:add:fix:11111111111
01	79486191	rs182298778	T	C	0.00461980894896379	0.0016165975222479	7.27766564789276	casecontrol:add:fix:11111111111
01	79486609	rs191055919	A	T	0.00461545246000089	0.00161539609267343	7.28214224393098	casecontrol:add:fix:11111111111
01	79491506	1:79491506:T:C	T	C	0.00402137743750357	0.00142786157917368	8.2019133578234	casecontrol:add:fix:11111111111
01	79708390	rs77211647	A	C	0.830391524941915	0.00102966026848503	4.81583407912747	subphenotype:add:cm_sma_other_ind
01	79941872	rs12073000	T	G	0.392828820700064	0.698835364402601	9.77860590069319	casecontrol:add:fix:00111100000
01	80236528	kgp10850896	G	A	0.000529297951388119	0.00482083884222913	14.8728778728881	casecontrol:add:fix:11111111111
01	80260654	rs377460477	CCTA	C	0.144679765470004	0.437107260004237	16.9382195448602	casecontrol:het:fix:00001111100
01	80266291	rs74864507:CTT	CT	CTT	0.135504150027196	0.386485687326986	10.3628021655701	casecontrol:het:fix:00001111100
01	80281995	rs2388923	A	T	0.0603211550596323	0.0924699918998018	10.8885920831816	casecontrol:dom:fix:11111111111
01	80287376	rs200143011	C	CTAAA	0.0750703589153057	0.222238872361187	27.0114131335037	casecontrol:het:fix:00001111100
01	80294720	rs7547159	T	A	0.112431544136742	0.288205555609283	8.16834562509338	casecontrol:het:fix:00001111100
01	80296598	rs12143037	T	C	0.000435711078815138	0.00378921754160159	22.5421835763507	casecontrol:add:fix:11111111111
01	80297074	rs12143869	T	C	0.000674460766113855	0.00538646347763517	14.459316745191	casecontrol:add:fix:11111111111
01	80297445	rs12144021	T	C	0.000658520603975309	0.0052455516668375	14.8820120558137	casecontrol:add:fix:11111111111
01	80297544	rs71776903	TCTTA	T	0.000655150025680354	0.00521584359689956	14.9741454139496	casecontrol:add:fix:11111111111
01	80297904	rs34533829	C	CAAT	0.000644973318755313	0.00512092653353829	15.280186974555	casecontrol:add:fix:11111111111
01	80299024	rs12118861	G	A	0.000671242315871069	0.00529513894455461	15.118745150182	casecontrol:add:fix:11111111111
01	80299516	rs2118542	T	C	0.000684082836113682	0.00538206072115282	15.0224405631552	casecontrol:add:fix:11111111111
01	80299961	rs138227152	A	AAATATTCT	0.000695141142442259	0.00545764409027729	14.9506215909577	casecontrol:add:fix:11111111111
01	80299982	rs17460039	G	C	0.000695592961960408	0.00546075827842668	14.9492026851533	casecontrol:add:fix:11111111111
01	80300059	rs12750217	G	T	0.0006975216006738	0.0054741216199598	14.9364537707378	casecontrol:add:fix:11111111111
01	80300321	rs12751797	C	T	0.00088654130757515	0.00604013044886397	12.1154707143304	casecontrol:add:fix:11111111111
01	80300567	rs12140857	A	C	0.000709325485344147	0.00555675842015974	14.8692707180946	casecontrol:add:fix:11111111111
01	80301025	rs57293258	G	GCT	0.000719818236576004	0.00563168779159863	14.8109670035827	casecontrol:add:fix:11111111111
01	80301604	rs11590789	G	A	0.000732913084881806	0.0057278524802603	14.740935664796	casecontrol:add:fix:11111111111
01	80302159	rs56136906	C	T	0.00074224920145383	0.00580578831855987	14.7168418714571	casecontrol:add:fix:11111111111
01	80302615	kgp5414726	T	C	0.000754297688048401	0.00589582313363707	14.6311005491142	casecontrol:add:fix:11111111111
01	80302660	rs17426304	C	G	0.000754324586955431	0.00587716809434347	14.5917900384961	casecontrol:add:fix:11111111111
01	80302688	rs17426381	A	C	0.000754994440238613	0.005880955296443	14.5796121709659	casecontrol:add:fix:11111111111
01	80303587	rs11162838	G	A	0.000777092109368366	0.00603013016437267	14.2272674432901	casecontrol:add:fix:11111111111
01	80303666	rs1561338	G	T	0.000779022240627435	0.0060414631270854	14.1940115732824	casecontrol:add:fix:11111111111
01	80304001	rs1561339	G	T	0.000787752774804353	0.00609210545345383	14.0461224401667	casecontrol:add:fix:11111111111
01	80304004	rs1561340	G	A	0.00122071714291538	0.00887955306898795	9.70668307106328	casecontrol:add:fix:11111111111
01	80304667	rs11577269	G	A	0.000809385847654628	0.00621799029613008	13.691065892578	casecontrol:add:fix:11111111111
01	80304712	rs11591084	T	A	0.000963075516889301	0.00748597902016625	11.9087818781807	casecontrol:add:fix:11111111111
01	80304740	rs11591093	T	C	0.000894815515471355	0.00663246452903575	12.8066044662295	casecontrol:add:fix:11111111111
01	80304887	rs11577665	G	A	0.000820876050456599	0.00628387043624881	13.5095219015882	casecontrol:add:fix:11111111111
01	80305206	kgp2619284	C	A	0.000895885274425101	0.00640070931067155	12.4852457198403	casecontrol:add:fix:11111111111
01	80306351	rs17426542	C	T	0.000901280241519096	0.00649649187454699	12.2482384368643	casecontrol:add:fix:11111111111
01	80307664	rs56069205	G	T	0.000905848663150254	0.00662271286799528	12.0321542562544	casecontrol:add:fix:11111111111
01	80320176	kgp9049468	T	C	0.0231476857457922	0.0764415587889209	9.64711556143172	casecontrol:het:fix:00001111100
01	80320666	rs61596146	C	A	0.0931913246865792	0.158911072493798	9.03149888847728	casecontrol:het:fix:11111111111
01	80452038	kgp4995156	G	T	0.0465132994629547	0.0612564427384598	24.130951041644	casecontrol:dom:fix:11111111111
01	80452521	rs2050469	A	T	0.0549246264539641	0.105812446141711	8.95689249596744	casecontrol:dom:fix:11111111111
01	80453134	rs1340680:G	C	G	0.076161245288754	0.070131153686718	10.8312322720342	casecontrol:dom:fix:11111111111
01	80455734	rs17104213	G	A	0.0513568665624824	0.0825283268383807	22.7237466997685	casecontrol:dom:fix:11111111111
01	80455800	rs17104215	A	C	0.0483820601125035	0.0791233741316227	26.3890441303486	casecontrol:dom:fix:11111111111
01	80455818	kgp6226237	G	T	0.00857279116804695	0.0148721816149496	46.0664749184891	casecontrol:rec:fix:11000000000
01	80456432	rs5775523	T	TA	0.0517875854728941	0.127522844466579	13.3662659601083	casecontrol:dom:fix:11111111111
01	80456524	rs1934813	A	G	0.0501072181269271	0.135558250029311	15.3152634483972	casecontrol:dom:fix:11111111111
01	80460149	rs61772647	A	G	0.0126079552164694	0.0373051937282858	11.5673139062884	casecontrol:rec:fix:11111111111
01	80464945	rs12076963	A	T	0.0117574794303675	0.0364870642102528	14.9740756149592	casecontrol:rec:fix:11111111111
01	80465288	rs11162889	G	A	0.0115852355034999	0.0359621978214705	15.2881414965567	casecontrol:rec:fix:11111111111
01	80469485	rs11162892	C	T	0.0101180070227365	0.0318530646850008	17.5411340385336	casecontrol:rec:fix:11111111111
01	80481528	rs61774278	G	C	0.00642173138133215	0.0213011372632956	24.2233370460723	casecontrol:rec:fix:11111111111
01	80481883	rs11162902	T	G	0.00330291998402843	0.0246289117340427	9.14585131993447	casecontrol:dom:fix:11111111111
01	80485934	kgp9129305	G	A	0.00660662417194397	0.0265075977442737	16.4608296267994	casecontrol:rec:fix:11000000000
01	80489406	rs77837188	A	T	0.485328867052675	0.00461428512343302	2.32361885984133	subphenotype:add:cm
01	80491744	rs111629394	C	T	0.489167265803372	0.00456730512965907	2.31944721993564	subphenotype:add:cm
01	80492226	rs56232264	T	C	0.00519491779875125	0.0198478892449012	20.0755035716222	casecontrol:rec:fix:11000000000
01	80494655	rs112733269	C	A	0.566270005870511	0.00186573118525108	5.35413710849489	subphenotype:add:cm
01	80495226	rs111438408	T	A	0.542032418971607	0.00364819667637021	2.70054131076225	subphenotype:add:cm
01	80497715	rs75129366	A	G	0.484073572102276	0.00459068912326397	2.31762265734851	subphenotype:add:cm
01	80498158	rs111452573	C	A	0.470588642008292	0.00467868355198232	2.32000048863927	subphenotype:add:cm
01	80500524	rs1578347	C	G	0.00196159680659774	0.0109274276197451	17.8604673791583	casecontrol:rec:fix:11000000000
01	80503127	rs145134058	A	G	0.379896193279235	0.00318442023823516	3.39094796712405	subphenotype:add:cm
01	80509415	rs1335748	T	C	0.00381605013135447	0.0208199643851545	12.255571208651	casecontrol:rec:fix:11000000000
01	80509777	rs11162909	A	T	0.00229897932095	0.0111116349347316	45.802955192288	casecontrol:rec:fix:11000000000
01	80513790	kgp1347238	A	G	0.0292318980238783	0.0992232671063904	23.4795122720959	casecontrol:dom:fix:11000000000
01	80514706	rs6699236	T	C	0.0338731752267045	0.125467877552903	9.48682263262611	casecontrol:dom:fix:11000000000
01	80516045	rs150328484	A	C	0.60513103467205	0.00148552462231022	2.71095416932915	subphenotype:add:sma
01	80516653	rs140204786	C	T	0.287582195397256	0.00448557450908873	2.92477733037362	subphenotype:add:cm
01	80516833	rs113169991	C	T	0.395053303313141	0.00502393058971244	2.36692800808484	subphenotype:add:cm
01	80517260	rs6660619:A	T	A	0.0459625724071869	0.210068430083354	38.1621356711638	casecontrol:dom:fix:11000000000
01	80518296	rs77680929	G	A	0.345424712423456	0.000886118113528782	3.02100779342607	subphenotype:add:sma
01	80519906	rs113758247	C	T	0.305621070243154	0.0049385427418255	2.67639437941789	subphenotype:add:cm
01	80521331	rs951404	C	T	0.0318216006975866	0.161417285012616	44.8285737335148	casecontrol:dom:fix:11000000000
01	80524493	rs2050468:C	A	C	0.000666303704515617	0.0180068465674257	8.91354340956677	casecontrol:dom:fix:11111111111
01	80525019	rs6413809	T	G	0.0175110388288493	0.103146883043185	31.4032225771821	casecontrol:dom:fix:11000000000
01	80529386	rs1029200	A	C	0.0189112451468828	0.0253432928403463	13.1053475961814	casecontrol:dom:fix:11111100000
01	80529525	rs1029201	C	T	0.00156165246357357	0.00656091737558301	8.77833057893461	casecontrol:dom:fix:11111100000
01	80529536	rs1029202	A	G	0.00305939386781747	0.00361465868895015	4.99473106338804	casecontrol:add:fix:11111111111
01	80538189	rs1414411	T	C	0.00278184303319395	0.0164870796055501	9.79868955844833	casecontrol:dom:fix:11111100000
01	80982632	rs242294	T	C	0.177988669831707	0.0115024084719183	5.1979245718462	subphenotype:dom:sma
01	81228009	kgp15249669	T	C	0.0124096719283213	0.00959365805601567	7.31858128562838	subphenotype:het:cm_sma_other_cor
01	81228146	rs115944901	T	C	0.0132333898777204	0.0113652062777417	5.95498195530344	subphenotype:het:cm_sma_other_cor
01	81228658	kgp15690805	T	C	0.0134572412973701	0.0120360522847364	8.9076811643206	subphenotype:het:cm_sma_other_cor
01	81246970	1:81246970:A	C	A	0.00211024333761482	0.00363330584604126	9.73097548621182	casecontrol:add:fix:11111111111
01	81257519	rs372872263	CA	C	0.0594958164391363	0.46562761746803	8.26718151880542	casecontrol:het:fix:00000011100
01	81277197	rs113309780	C	T	0.000525888335554273	0.00997721293994005	8.6020295626579	casecontrol:add:fix:11111111111
01	81292160	rs115141183	C	A	0.103817089837723	0.00224846453554302	6.88498799681937	subphenotype:het:other
01	81297351	rs199900551:C	CACACAAG	C	0.126000786032491	0.00125939820022735	14.3928782712087	subphenotype:het:other
01	81303291	rs77843952	T	C	0.154093373941712	0.00125978653169793	4.58330555795316	subphenotype:add:other
01	81321698	rs1338144	T	A	0.119414869519382	0.239395270374913	58.5761228951745	casecontrol:add:fix:00000011100
01	81324235	rs7521088	G	A	0.0500232391032022	0.09763691214415	100.942988845219	casecontrol:add:fix:00000011100
01	81325315	rs1577956	T	G	0.0874050551137285	0.140935511095351	59.9741134843003	casecontrol:add:fix:00001111100
01	81332324	rs142357854	A	G	0.0241356503129098	0.350733938707215	21.4390256059183	casecontrol:het:cor:11111111111
01	81340736	rs187829163	G	C	0.023741269898498	0.338326391668108	30.8801421803987	casecontrol:het:fix:00000011100
01	81364776	rs1415933	C	T	0.108646839075838	0.00979734242706294	5.47183767966697	subphenotype:rec:cm
01	81367133	rs142948837	GAA	G	0.102880731192159	0.00955848244217872	4.63786015195179	subphenotype:rec:cm
01	81368248	rs12757602	A	T	0.0942777011750129	0.0084243934386764	4.96722232475932	subphenotype:rec:cm
01	81371664	rs75705647	C	A	0.000574930995949109	0.00836684646249015	18.5815267352662	casecontrol:add:fix:11111111111
01	81376598	rs140963274:AACACACAC	A	AACACACAC	0.374806886547242	0.000180569871329711	4.39877887952436	subphenotype:add:cm_sma_fix
01	81377625	rs17404003	A	G	0.187066061024215	0.00853846986992481	2.64638123965489	subphenotype:rec:cm
01	81379082	rs2185044	T	C	0.172033428989319	0.00884466203299439	2.61296247365287	subphenotype:rec:cm
01	81384148	rs1338127	C	T	0.176827880647768	0.0100254806803763	2.52846184542773	subphenotype:rec:cm
01	81385365	rs17404476	G	T	0.165729931364505	0.0100446145718005	2.55110010134303	subphenotype:rec:cm
01	81387291	rs6424725	A	C	0.162416898679184	0.00951888115316253	2.55598012549723	subphenotype:rec:cm
01	81390910	rs35603571	ATG	A	0.167803490563057	0.0107660257055917	2.4594839294811	subphenotype:rec:cm
01	81390912	kgp8593874	G	A	0.143881191333344	0.0103479333512824	2.65537002464274	subphenotype:rec:cm
01	81393088	rs142231866	TAAAG	T	0.153974101471553	0.00933686464929667	2.30918608177141	subphenotype:rec:cm
01	81393718	rs12760072	G	A	0.158468400797818	0.00741436279120264	2.54585137740721	subphenotype:rec:cm
01	81393772	rs12746785	T	C	0.155026264490579	0.00745578346834489	2.53700036932116	subphenotype:rec:cm
01	81401925	rs12566435	G	A	0.0692685284155876	0.000415694942953094	3.90007652622786	subphenotype:add:cm_sma_fix
01	81402244	rs11584283	T	C	0.121265737846238	0.000389012971566336	11.843425605727	subphenotype:rec:cm_sma_other_ind
01	81487185	rs146718792	A	G	0.0262794178871982	0.00102913715822192	4.29719178680298	subphenotype:add:cm_sma_other_ind
01	81497824	rs115357252	C	T	0.00156547324793974	0.00536839967541831	13.4662562431526	casecontrol:add:fix:11111111111
01	81510716	rs75354601	A	G	0.000681084514980885	0.0029832822666258	18.0290499697946	casecontrol:add:fix:11111111111
01	81511069	rs9660842	G	A	0.000662975806056437	0.00287957309433646	18.3607012350938	casecontrol:add:fix:11111111111
01	81556495	rs114627554	C	A	0.0015423313859854	0.0206033264668384	12.167053992578	casecontrol:add:fix:11111111111
01	81577032	rs144773085	TC	T	0.00682061166691899	0.00157723367574623	15.1030355331367	casecontrol:add:fix:00001111100
01	81577517	rs114572583	T	A	0.00950470897201385	0.00327130487250368	5.95943121409901	casecontrol:add:fix:00001111100
01	81582326	rs114289866	C	G	0.0120067622716892	0.00273123335834514	5.70530438185075	casecontrol:add:fix:00001111100
01	81582341	1:81582341:G:C	G	C	0.0120067622716892	0.00273123335834514	5.70530438185075	casecontrol:add:fix:00001111100
01	81688435	rs78965018	G	A	0.000405975766324415	0.0156045870821566	10.447474269269	casecontrol:add:fix:11111111111
01	81690224	rs72949931	T	C	0.000359606021825494	0.0137771405759029	11.9046365867807	casecontrol:add:fix:11111111111
01	81692968	rs17106228	C	T	0.000340636019404648	0.013247560559612	12.4957871583913	casecontrol:add:fix:11111111111
01	81695065	rs58577085:TAAAAA	T	TAAAAA	0.000819653248052822	0.00550234809312511	9.6130313708366	casecontrol:add:fix:11111111111
01	81695641	rs72949934	T	C	0.000339333592331449	0.0132586166646253	12.6244793737737	casecontrol:add:fix:11111111111
01	81698194	rs72949945	G	A	0.000340126891023361	0.0133361617680969	12.6716065812327	casecontrol:add:fix:11111111111
01	81699080	rs140434090:TAA	TA	TAA	0.000285652704981486	0.0110882634163318	14.265451196632	casecontrol:add:fix:11111111111
01	81699321	rs147921148	T	TAC	0.000293203719084262	0.0112874297967008	14.1691371991409	casecontrol:add:fix:11111111111
01	81704582	rs9645301	A	T	6.77989656492261e-05	0.00262932991865181	55.0962794580183	casecontrol:add:fix:11111111111
01	81726138	rs72933304	C	A	4.99244747721136e-06	0.000345825207597578	570.723389601967	casecontrol:add:fix:11111111111
01	81726383	rs58323441	C	T	0.00127223397460891	0.0245425890512534	9.91675379270433	casecontrol:add:fix:11111111111
01	81727427	rs72933310	T	C	0.000105302924575354	0.00438661465301609	34.0197657297948	casecontrol:add:fix:11111111111
01	81744516	kgp15708968	G	T	0.000536756043513221	0.0313193474484842	12.0927700671567	casecontrol:add:fix:11111111111
01	81751439	rs72933350	T	C	0.00055185382118912	0.0186458665768308	19.8703799933121	casecontrol:add:fix:11111111111
01	81753690	rs72933354	T	C	0.000404946930933526	0.0252144756725063	17.6716711271591	casecontrol:add:fix:11111111111
01	81754401	kgp15174940	C	A	0.000139394615088576	0.0141525286064723	43.4270327918239	casecontrol:add:fix:11111111111
01	81755367	rs72933361	G	C	0.000212433454953776	0.0169079262598563	31.3427885521884	casecontrol:add:fix:11111111111
01	81755866	rs72933364	C	T	0.000221596888054195	0.017153469768447	30.1474141991337	casecontrol:add:fix:11111111111
01	81756148	rs147911457	A	AT	0.000277859039995204	0.0102384040935171	37.8253238025946	casecontrol:add:fix:11111111111
01	81822228	rs144533528	ATC	A	0.0756140422869371	0.361052107937572	14.7897348023748	casecontrol:add:cor:11111111111
01	81893855	rs12027794	C	T	0.080946786702295	0.439611508360278	37.7330929560994	subphenotype:het:sma
01	81910485	rs192393150	T	C	0.0272887769432141	0.0012255230046199	6.62715336052524	subphenotype:add:sma
01	81937077	rs183050398	A	T	0.000185243302172526	0.0091138550326793	52.8006013781278	casecontrol:add:fix:11111111111
01	82054449	rs76311630	T	C	0.0480639341208934	0.00261737724794316	4.57849403728498	subphenotype:add:other
01	82084401	rs3811469	T	C	0.163673071599757	0.00122628512714332	5.38733755873855	subphenotype:add:cm_sma_other_ind
01	82084650	rs3811471	T	C	0.165490841724197	0.00125005027037479	5.32107006012648	subphenotype:add:cm_sma_other_ind
01	82085054	rs17456369	T	G	0.167426054960523	0.00127460033889944	5.25529884070511	subphenotype:add:cm_sma_other_ind
01	82086743	rs17456431	G	C	0.167412280920168	0.00125618382922029	5.30904196305403	subphenotype:add:cm_sma_other_ind
01	82086809	rs76554848	C	T	0.167407828802801	0.00125539285711826	5.31137754329335	subphenotype:add:cm_sma_other_ind
01	82087917	rs6691253	G	A	0.166775332954764	0.00125709921947646	5.31352598472797	subphenotype:add:cm_sma_other_ind
01	82090235	rs141249649:A	AC	A	0.161129332665391	0.00130115874842647	5.25426737969778	subphenotype:add:cm_sma_other_ind
01	82090952	rs79232027	C	T	0.162114182491226	0.00131662594304487	5.19598206268272	subphenotype:add:cm_sma_other_ind
01	82091473	rs75505983	C	T	0.153659191839668	0.00151203968915448	4.80829563936494	subphenotype:add:cm_sma_other_ind
01	82092861	rs10493700	A	G	0.10871810685064	0.00378505883720583	3.10687154604743	subphenotype:add:cm_sma_other_ind
01	82093102	rs10493699	A	C	0.108498804946953	0.00381074411519911	3.09817390631327	subphenotype:add:cm_sma_other_ind
01	82093364	rs111767470	G	A	0.108224476995642	0.00383552351821807	3.09031277353376	subphenotype:add:cm_sma_other_ind
01	82093548	rs74853255	A	G	0.108030863775433	0.00385371256555217	3.08447798102626	subphenotype:add:cm_sma_other_ind
01	82093684	rs17456647	A	G	0.107942946019678	0.00386839557950043	3.0795291522444	subphenotype:add:cm_sma_other_ind
01	82094755	rs10493698	T	A	0.106855028611246	0.00398256359906945	3.04596873958377	subphenotype:add:cm_sma_other_ind
[truncated: 92,671 more rows]
