# Supplementary material for: Insights into malaria susceptibility using genome-wide data on 17,000 individuals from Africa, Asia and Oceania
Source: Nat Commun. 2019 Dec 16;10:5732. doi: 10.1038/s41467-019-13480-z (PMC6914791; doi:10.1038/s41467-019-13480-z)
Supplement: Supplementary file 9 — Source Data [file 41467_2019_13480_MOESM9_ESM.zip › Figure Source Data/Supplementary Figure 5-7 source data.csv]

discovery.rsid	rsid	chromosome	position	alleleA	alleleB	stage	type	mode	covariates	phenotype0	phenotype1	phenotype2	phenotype3	Gambia:beta_1	Gambia:se_1	Gambia:beta_2	Gambia:se_2	Gambia:beta_3	Gambia:se_3	Mali:beta_1	Mali:se_1	Mali:beta_2	Mali:se_2	Mali:beta_3	Mali:se_3	BurkinaFaso:beta_1	BurkinaFaso:se_1	BurkinaFaso:beta_2	BurkinaFaso:se_2	BurkinaFaso:beta_3	BurkinaFaso:se_3	Ghana:beta_1	Ghana:se_1	Ghana:beta_2	Ghana:se_2	Ghana:beta_3	Ghana:se_3	Nigeria:beta_1	Nigeria:se_1	Nigeria:beta_2	Nigeria:se_2	Nigeria:beta_3	Nigeria:se_3	Cameroon:beta_1	Cameroon:se_1	Cameroon:beta_2	Cameroon:se_2	Cameroon:beta_3	Cameroon:se_3
rs334	rs334	11	5248232	T	A	discovery	case-control	add	gwas	CONTROL	SM	NA	NA	-1.78693997859955	0.138958007097244	NA	NA	NA	NA	-1.47298002243042	0.508210003376007	NA	NA	NA	NA	-1.48617005348206	0.340577989816666	NA	NA	NA	NA	-0.749665975570679	0.317793011665344	NA	NA	NA	NA	-0.261308997869492	0.508804976940155	NA	NA	NA	NA	-0.298348993062973	0.154592007398605	NA	NA	NA	NA
rs334	rs334	11	5248232	T	A	discovery	subphenotype	add	gwas	CONTROL	CM	OTHER	SMA	-2.37541007995605	0.321296989917755	-1.54893004894257	0.174703001976013	-1.55471003055573	0.267343997955322	-9.85562038421631	57.0292015075684	-9.48758983612061	63.5396003723145	-1.025750041008	0.637569010257721	-2.88770008087158	1.41202998161316	-1.34481000900269	0.352209985256195	-8.42257022857666	48.2952499389648	-9.25724983215332	62.2692489624023	-0.684413015842438	0.33415699005127	-0.84502899646759	0.864886999130249	NA	NA	NA	NA	NA	NA	-0.374484986066818	0.58966600894928	-0.413275003433228	0.170236006379128	0.406708002090454	0.277851998806
rs334	rs334	11	5248232	T	A	discovery	case-control	dom	gwas	CONTROL	SM	NA	NA	-2.10382008552551	0.156020000576973	NA	NA	NA	NA	-2.34217000007629	0.713496029376984	NA	NA	NA	NA	-1.62864005565643	0.362125992774963	NA	NA	NA	NA	-0.860974013805389	0.328940004110336	NA	NA	NA	NA	-0.916860997676849	0.696744024753571	NA	NA	NA	NA	-0.52633398771286	0.181886002421379	NA	NA	NA	NA
rs334	rs334	11	5248232	T	A	discovery	subphenotype	dom	gwas	CONTROL	CM	OTHER	SMA	-2.48355007171631	0.324887007474899	-1.85488998889923	0.198020994663239	-2.07995009422302	0.34026899933815	-10.371000289917	66.6609497070312	-10.1274003982544	75.3794021606445	-1.63589000701904	0.878650009632111	-2.98028993606567	1.40644001960754	-1.4893399477005	0.375804990530014	-8.66421985626221	50.0057487487793	-9.34770011901855	63.636100769043	-0.808898985385895	0.346228986978531	-0.867973029613495	0.891542017459869	NA	NA	NA	NA	NA	NA	-0.373427003622055	0.654667019844055	-0.63205498456955	0.198054999113083	0.16193599998951	0.363088011741638
rs334	rs334	11	5248232	T	A	discovery	case-control	rec	gwas	CONTROL	SM	NA	NA	-0.373396992683411	0.383022010326385	NA	NA	NA	NA	NA	NA	NA	NA	NA	NA	NA	NA	NA	NA	NA	NA	NA	NA	NA	NA	NA	NA	NA	NA	NA	NA	NA	NA	1.03361999988556	0.576018989086151	NA	NA	NA	NA
rs334	rs334	11	5248232	T	A	discovery	subphenotype	rec	gwas	CONTROL	CM	OTHER	SMA	-9.29899024963379	45.342399597168	-0.128655001521111	0.455482006072998	0.434996008872986	0.513372004032135	NA	NA	NA	NA	NA	NA	NA	NA	NA	NA	NA	NA	NA	NA	NA	NA	NA	NA	NA	NA	NA	NA	NA	NA	NA	NA	NA	NA	NA	NA
rs334	rs334	11	5248232	T	A	discovery	case-control	het	gwas	CONTROL	SM	NA	NA	-2.33826994895935	0.179040998220444	NA	NA	NA	NA	-10.4706001281738	54.1159515380859	NA	NA	NA	NA	-1.66033005714417	0.374920010566711	NA	NA	NA	NA	-0.963347971439362	0.342016011476517	NA	NA	NA	NA	-1.71738004684448	0.79823100566864	NA	NA	NA	NA	-0.744453012943268	0.199672996997833	NA	NA	NA	NA
rs334	rs334	11	5248232	T	A	discovery	subphenotype	het	gwas	CONTROL	CM	OTHER	SMA	-2.42279005050659	0.323924005031586	-2.08810997009277	0.228185996413231	-2.87654995918274	0.539749026298523	-10.6121997833252	76.7423477172852	-10.2895002365112	90.8237533569336	-4.12483978271484	8.47045993804932	-2.93476009368896	1.37867999076843	-1.52948999404907	0.389950007200241	-8.66170978546143	51.0504989624023	-9.38708019256592	64.6132507324219	-0.936312973499298	0.363665997982025	-0.807937979698181	0.864453017711639	NA	NA	NA	NA	NA	NA	-0.268532991409302	0.644895017147064	-0.803417026996613	0.215617999434471	-0.39869698882103	0.456135004758835
rs334	rs334	11	5248232	T	A	replication	case-control	add	compressed_country_ethnicity	CONTROL	SM	NA	NA	-1.36849999427795	0.35487300157547	NA	NA	NA	NA	-0.542716979980469	0.413926005363464	NA	NA	NA	NA	-0.994912981987	0.427722007036209	NA	NA	NA	NA	-0.602127015590668	0.109821997582912	NA	NA	NA	NA	-0.367038995027542	0.195981994271278	NA	NA	NA	NA	-0.690311014652252	0.282272011041641	NA	NA	NA	NA
rs334	rs334	11	5248232	T	A	replication	subphenotype	add	compressed_country_ethnicity	CONTROL	CM	OTHER	SMA	-0.732891023159027	0.432384014129639	-1.57729005813599	0.523370981216431	-4.75893020629883	4.14821004867554	-3.71992993354797	4.55472993850708	0.113911002874374	0.499451994895935	-1.85578000545502	1.01288998126984	-3.95274996757507	4.46979999542236	-0.813540995121002	0.427141010761261	-3.51379990577698	4.70713996887207	-1.86605000495911	0.491138011217117	-0.752031028270721	0.155536994338036	-0.247575998306274	0.134307995438576	-1.5047299861908	0.586302995681763	-0.257367998361588	0.202080994844437	0.358161002397537	0.601080000400543	-0.603097975254059	0.964313983917236	-0.643399000167847	0.297511011362076	-0.931356012821198	0.699657022953033
rs334	rs334	11	5248232	T	A	replication	case-control	dom	compressed_country_ethnicity	CONTROL	SM	NA	NA	-1.88444995880127	0.42178601026535	NA	NA	NA	NA	-0.901781022548676	0.515497982501984	NA	NA	NA	NA	-0.998057007789612	0.439678996801376	NA	NA	NA	NA	-1.05558001995087	0.134575992822647	NA	NA	NA	NA	-0.429812997579575	0.236844003200531	NA	NA	NA	NA	-1.26712000370026	0.349698007106781	NA	NA	NA	NA
rs334	rs334	11	5248232	T	A	replication	subphenotype	dom	compressed_country_ethnicity	CONTROL	CM	OTHER	SMA	-1.24787998199463	0.543649017810822	-2.02211999893188	0.607913017272949	-4.87777996063232	3.97181010246277	-3.81641006469727	4.32560014724731	0.0450705997645855	0.60964697599411	-1.96494996547699	1.03717005252838	-3.98529005050659	4.46626996994019	-0.80697900056839	0.440950989723206	-3.54191994667053	4.69941997528076	-2.15343999862671	0.510385990142822	-1.0508199930191	0.178258001804352	-0.799476981163025	0.180766001343727	-1.60172998905182	0.616387009620667	-0.308973014354706	0.245387002825737	0.720963001251221	0.750122010707855	-0.754028975963593	1.06213998794556	-1.20580995082855	0.371136009693146	-1.85638999938965	1.02012002468109
rs334	rs334	11	5248232	T	A	replication	case-control	rec	compressed_country_ethnicity	CONTROL	SM	NA	NA	0.444499999284744	0.930427014827728	NA	NA	NA	NA	NA	NA	NA	NA	NA	NA	NA	NA	NA	NA	NA	NA	1.27705001831055	0.364127993583679	NA	NA	NA	NA	-0.620230972766876	0.565007984638214	NA	NA	NA	NA	4.53308010101318	4.21692991256714	NA	NA	NA	NA
rs334	rs334	11	5248232	T	A	replication	subphenotype	rec	compressed_country_ethnicity	CONTROL	CM	OTHER	SMA	1.29647994041443	1.03817999362946	0.137323006987572	1.23596000671387	-2.41040992736816	5.08605003356934	NA	NA	NA	NA	NA	NA	NA	NA	NA	NA	NA	NA	-3.63153004646301	4.55524015426636	0.585767984390259	0.496084004640579	1.99431002140045	0.380068987607956	-3.94514989852905	4.47900009155273	-0.372729986906052	0.565874993801117	-2.49275994300842	5.36464023590088	-0.33814999461174	8.47626972198486	3.96550011634827	3.07809996604919	4.13877010345459	3.19040989875793
rs334	rs334	11	5248232	T	A	replication	case-control	het	compressed_country_ethnicity	CONTROL	SM	NA	NA	-2.39556002616882	0.532949984073639	NA	NA	NA	NA	-1.19335997104645	0.59503698348999	NA	NA	NA	NA	-0.932012975215912	0.443807989358902	NA	NA	NA	NA	-1.53595995903015	0.162478998303413	NA	NA	NA	NA	-0.363530993461609	0.25221198797226	NA	NA	NA	NA	-1.88449001312256	0.431829005479813	NA	NA	NA	NA
rs334	rs334	11	5248232	T	A	replication	subphenotype	het	compressed_country_ethnicity	CONTROL	CM	OTHER	SMA	-1.91277003288269	0.735862970352173	-2.38659000396729	0.730054974555969	-4.8518500328064	4.04135990142822	-3.67416000366211	4.46226978302002	-0.103215999901295	0.67673397064209	-1.84676003456116	1.0404200553894	-3.93298006057739	4.49158000946045	-0.740680992603302	0.445086985826492	-3.49037003517151	4.72662019729614	-2.11503005027771	0.512802004814148	-1.23790001869202	0.194075003266335	-1.80736994743347	0.275205999612808	-1.37971997261047	0.620895981788635	-0.27037501335144	0.262156009674072	0.947161972522736	0.752647995948792	-0.740347027778625	1.06196999549866	-1.81974995136261	0.461403995752335	-4.86535978317261	4.04261016845703
rs8176719	rs8176719	09	136132908	T	TC	discovery	case-control	add	gwas	CONTROL	SM	NA	NA	0.245143994688988	0.0437115989625454	NA	NA	NA	NA	0.525883972644806	0.156007006764412	NA	NA	NA	NA	0.198304995894432	0.112305998802185	NA	NA	NA	NA	0.204300999641418	0.11565700173378	NA	NA	NA	NA	0.705331027507782	0.40863698720932	NA	NA	NA	NA	0.333671003580093	0.0929348021745682	NA	NA	NA	NA
rs8176719	rs8176719	09	136132908	T	TC	discovery	subphenotype	add	gwas	CONTROL	CM	OTHER	SMA	0.264308989048004	0.0626718029379845	0.209907993674278	0.0543989986181259	0.323222994804382	0.0769018977880478	0.61006098985672	0.229604005813599	0.614081978797913	0.224057003855705	0.591028988361359	0.205048993229866	0.252882987260818	0.176418006420135	0.162160992622375	0.11642000079155	0.185481995344162	0.290939003229141	0.626771986484528	0.279202997684479	0.148927003145218	0.122005000710487	0.399102985858917	0.251139998435974	NA	NA	NA	NA	NA	NA	0.547776997089386	0.273914009332657	0.31555101275444	0.0978479012846947	0.355185985565186	0.200159996747971
rs8176719	rs8176719	09	136132908	T	TC	discovery	case-control	dom	gwas	CONTROL	SM	NA	NA	0.308425009250641	0.0591314993798733	NA	NA	NA	NA	0.761155009269714	0.209078997373581	NA	NA	NA	NA	0.2447350025177	0.155017003417015	NA	NA	NA	NA	0.396587997674942	0.156209006905556	NA	NA	NA	NA	0.801900029182434	0.501025974750519	NA	NA	NA	NA	0.482767999172211	0.121224999427795	NA	NA	NA	NA
rs8176719	rs8176719	09	136132908	T	TC	discovery	subphenotype	dom	gwas	CONTROL	CM	OTHER	SMA	0.282160997390747	0.0860723033547401	0.28847199678421	0.0740460008382797	0.441226005554199	0.10860700160265	0.85318398475647	0.33534300327301	1.05668997764587	0.334903985261917	0.686801016330719	0.289499998092651	0.399351000785828	0.253767997026443	0.189628005027771	0.161274001002312	0.0876393988728523	0.405786991119385	0.940627992153168	0.433014988899231	0.32030400633812	0.164213001728058	0.721630990505219	0.365621000528336	NA	NA	NA	NA	NA	NA	0.866409003734589	0.386626005172729	0.424201995134354	0.127367004752159	0.74015200138092	0.277998000383377
rs8176719	rs8176719	09	136132908	T	TC	discovery	case-control	rec	gwas	CONTROL	SM	NA	NA	0.334421992301941	0.0907951965928078	NA	NA	NA	NA	0.469994008541107	0.307965993881226	NA	NA	NA	NA	0.283953011035919	0.225592002272606	NA	NA	NA	NA	-0.0485590994358063	0.23327100276947	NA	NA	NA	NA	1.21124005317688	1.08197999000549	NA	NA	NA	NA	0.252243012189865	0.205753996968269	NA	NA	NA	NA
rs8176719	rs8176719	09	136132908	T	TC	discovery	subphenotype	rec	gwas	CONTROL	CM	OTHER	SMA	0.457237005233765	0.123718999326229	0.231141999363899	0.113888002932072	0.379954993724823	0.153973996639252	0.667526006698608	0.427367985248566	0.371567994356155	0.445277005434036	0.833868980407715	0.375912994146347	0.210470005869865	0.354043990373611	0.254916995763779	0.23343400657177	0.521857023239136	0.533115983009338	0.57320499420166	0.491070002317429	-0.117881998419762	0.249417006969452	0.0901004001498222	0.511879980564117	NA	NA	NA	NA	NA	NA	0.305132001638412	0.623337984085083	0.323998004198074	0.214469999074936	-0.395998001098633	0.543672025203705
rs8176719	rs8176719	09	136132908	T	TC	discovery	case-control	het	gwas	CONTROL	SM	NA	NA	0.163625001907349	0.0586352981626987	NA	NA	NA	NA	0.506358981132507	0.204172000288963	NA	NA	NA	NA	0.104780003428459	0.152189999818802	NA	NA	NA	NA	0.402290999889374	0.153557002544403	NA	NA	NA	NA	0.429796993732452	0.51062399148941	NA	NA	NA	NA	0.404686003923416	0.122170001268387	NA	NA	NA	NA
rs8176719	rs8176719	09	136132908	T	TC	discovery	subphenotype	het	gwas	CONTROL	CM	OTHER	SMA	0.0777643993496895	0.0850671976804733	0.191768005490303	0.0731829032301903	0.266530007123947	0.105017997324467	0.471700996160507	0.312974005937576	0.795183002948761	0.305633008480072	0.22283199429512	0.279356986284256	0.281520009040833	0.24345800280571	0.0648240968585014	0.15879599750042	-0.183366999030113	0.409761995077133	0.542253971099854	0.382176011800766	0.360029011964798	0.161733999848366	0.635394990444183	0.341558009386063	NA	NA	NA	NA	NA	NA	0.762654006481171	0.373528003692627	0.321682006120682	0.128684997558594	0.841319024562836	0.271070003509521
rs8176719	rs8176719	09	136132908	T	TC	replication	case-control	add	compressed_country_ethnicity	CONTROL	SM	NA	NA	0.0564148984849453	0.130785003304482	NA	NA	NA	NA	0.245563998818398	0.146916002035141	NA	NA	NA	NA	0.275691986083984	0.149093002080917	NA	NA	NA	NA	0.262961000204086	0.0481351986527443	NA	NA	NA	NA	0.119608998298645	0.137893006205559	NA	NA	NA	NA	0.238680005073547	0.152221992611885	NA	NA	NA	NA
rs8176719	rs8176719	09	136132908	T	TC	replication	subphenotype	add	compressed_country_ethnicity	CONTROL	CM	OTHER	SMA	0.151525005698204	0.189007997512817	-0.01059740036726	0.162261992692947	-0.0447053015232086	0.257072985172272	0.220315992832184	0.307370007038116	0.0873098969459534	0.224113002419472	0.173775002360344	0.179144993424416	0.617965996265411	0.334441006183624	0.249388992786407	0.155454993247986	0.381049990653992	0.427199006080627	0.145812004804611	0.102935999631882	0.222746998071671	0.0581001006066799	0.342824995517731	0.0643929019570351	0.423712998628616	0.223205998539925	0.0345175005495548	0.145604997873306	0.547299981117249	0.504544019699097	-0.133835002779961	0.515354990959167	0.273889005184174	0.160032004117966	0.227246999740601	0.281547993421555
rs8176719	rs8176719	09	136132908	T	TC	replication	case-control	dom	compressed_country_ethnicity	CONTROL	SM	NA	NA	0.131167992949486	0.179703995585442	NA	NA	NA	NA	0.478451013565063	0.21466700732708	NA	NA	NA	NA	0.405250996351242	0.201303005218506	NA	NA	NA	NA	0.400339007377625	0.0660751983523369	NA	NA	NA	NA	0.149724006652832	0.185783997178078	NA	NA	NA	NA	0.306335985660553	0.202125996351242	NA	NA	NA	NA
rs8176719	rs8176719	09	136132908	T	TC	replication	subphenotype	dom	compressed_country_ethnicity	CONTROL	CM	OTHER	SMA	0.246224999427795	0.265812009572983	0.0791243016719818	0.221817001700401	-0.0857160985469818	0.346347004175186	0.746104001998901	0.491214990615845	0.305435985326767	0.324171006679535	0.354178011417389	0.260744005441666	0.941178023815155	0.52758800983429	0.341930001974106	0.209187000989914	0.920354008674622	0.671298980712891	0.251504987478256	0.141131997108459	0.372516989707947	0.0810068026185036	0.461322993040085	0.0907749012112617	0.474640995264053	0.318913996219635	0.0854784026741982	0.194555997848511	-0.029169699177146	0.720598995685577	-0.251058995723724	0.665970027446747	0.335988998413086	0.213672995567322	0.385190010070801	0.381193995475769
rs8176719	rs8176719	09	136132908	T	TC	replication	case-control	rec	compressed_country_ethnicity	CONTROL	SM	NA	NA	-0.0550188012421131	0.268218994140625	NA	NA	NA	NA	0.080501601099968	0.266656011343002	NA	NA	NA	NA	0.234707996249199	0.299349009990692	NA	NA	NA	NA	0.214010998606682	0.0978576019406319	NA	NA	NA	NA	0.17323300242424	0.296288013458252	NA	NA	NA	NA	0.325181007385254	0.335500985383987	NA	NA	NA	NA
rs8176719	rs8176719	09	136132908	T	TC	replication	subphenotype	rec	compressed_country_ethnicity	CONTROL	CM	OTHER	SMA	0.097053699195385	0.377290010452271	-0.234412997961044	0.347647994756699	0.00913438014686108	0.514518022537231	-0.455648005008698	0.650381982326508	-0.221421003341675	0.434065997600555	0.010075899772346	0.327389985322952	0.581264019012451	0.598098993301392	0.245104998350143	0.310402005910873	-0.391793012619019	1.05691003799438	0.0385770983994007	0.215417996048927	0.115207001566887	0.118951000273228	0.406338006258011	0.125663995742798	0.704146981239319	0.425366997718811	-0.0666643977165222	0.322629004716873	1.64642000198364	0.768074989318848	0.0556516014039516	1.09122002124786	0.40913999080658	0.347514986991882	0.0434313006699085	0.661822021007538
rs8176719	rs8176719	09	136132908	T	TC	replication	case-control	het	compressed_country_ethnicity	CONTROL	SM	NA	NA	0.15429000556469	0.178748995065689	NA	NA	NA	NA	0.375779986381531	0.201826006174088	NA	NA	NA	NA	0.278943985700607	0.195642992854118	NA	NA	NA	NA	0.299041986465454	0.0655578970909119	NA	NA	NA	NA	0.0815882980823517	0.188821002840996	NA	NA	NA	NA	0.192204996943474	0.206811994314194	NA	NA	NA	NA
rs8176719	rs8176719	09	136132908	T	TC	replication	subphenotype	het	compressed_country_ethnicity	CONTROL	CM	OTHER	SMA	0.195097997784615	0.260201990604401	0.176534995436668	0.220263004302979	-0.089341901242733	0.350194990634918	0.863986015319824	0.43970400094986	0.392441004514694	0.305678993463516	0.314272999763489	0.245451003313065	0.535112977027893	0.456950008869171	0.219184994697571	0.203758001327515	0.972772002220154	0.615760028362274	0.237904995679855	0.138891994953156	0.319027990102768	0.0798460990190506	0.259820014238358	0.0888369977474213	0.125860005617142	0.314850986003876	0.112875998020172	0.197630003094673	-1.53631997108459	1.06454002857208	-0.292560011148453	0.707158982753754	0.188467994332314	0.218288004398346	0.378414988517761	0.382292002439499
rs4951377	rs4951377	01	203658471	A	G	discovery	case-control	add	gwas	CONTROL	SM	NA	NA	0.200440004467964	0.0451406016945839	NA	NA	NA	NA	-0.0360536985099316	0.158921003341675	NA	NA	NA	NA	-0.101199999451637	0.123866997659206	NA	NA	NA	NA	0.158939003944397	0.120917998254299	NA	NA	NA	NA	-0.106265000998974	0.373883992433548	NA	NA	NA	NA	0.13289600610733	0.0868771970272064	NA	NA	NA	NA
rs4951377	rs4951377	01	203658471	A	G	discovery	subphenotype	add	gwas	CONTROL	CM	OTHER	SMA	0.237788006663322	0.0663745999336243	0.1457210034132	0.0561944991350174	0.170182004570961	0.0814934000372887	0.0752770975232124	0.245397001504898	-0.117211997509003	0.228065997362137	0.166283994913101	0.223030999302864	0.114417999982834	0.201481997966766	-0.11201000213623	0.128670006990433	-0.368546009063721	0.306262999773026	0.136730000376701	0.29866498708725	0.137242004275322	0.127335995435715	0.398129999637604	0.279953986406326	NA	NA	NA	NA	NA	NA	0.50094997882843	0.296074002981186	0.150273993611336	0.0915988981723785	-0.0588456988334656	0.192229002714157
rs4951377	rs4951377	01	203658471	A	G	discovery	case-control	dom	gwas	CONTROL	SM	NA	NA	0.510298013687134	0.102679997682571	NA	NA	NA	NA	0.0367432981729507	0.372720003128052	NA	NA	NA	NA	0.0448402017354965	0.307622998952866	NA	NA	NA	NA	0.506841003894806	0.279265999794006	NA	NA	NA	NA	-0.377254992723465	0.822794020175934	NA	NA	NA	NA	0.353720992803574	0.178660005331039	NA	NA	NA	NA
rs4951377	rs4951377	01	203658471	A	G	discovery	subphenotype	dom	gwas	CONTROL	CM	OTHER	SMA	0.528276026248932	0.156773999333382	0.384972006082535	0.127728000283241	0.575402975082397	0.20108500123024	0.861733973026276	0.777494013309479	-0.644496023654938	0.466064006090164	0.243403002619743	0.547230005264282	0.56920599937439	0.573364973068237	-0.0337212011218071	0.317640990018845	-0.403802990913391	0.669807970523834	0.263740003108978	0.647612988948822	0.468573004007339	0.29653599858284	0.955340027809143	0.757618010044098	NA	NA	NA	NA	NA	NA	0.110843002796173	0.556012988090515	0.459461003541946	0.193295001983643	-0.313648998737335	0.361968994140625
rs4951377	rs4951377	01	203658471	A	G	discovery	case-control	rec	gwas	CONTROL	SM	NA	NA	0.170120000839233	0.0587926991283894	NA	NA	NA	NA	-0.0698195993900299	0.203071996569633	NA	NA	NA	NA	-0.162984997034073	0.151739001274109	NA	NA	NA	NA	0.102421000599861	0.153734996914864	NA	NA	NA	NA	-0.0390078015625477	0.505760014057159	NA	NA	NA	NA	0.093722403049469	0.120872996747494	NA	NA	NA	NA
rs4951377	rs4951377	01	203658471	A	G	discovery	subphenotype	rec	gwas	CONTROL	CM	OTHER	SMA	0.227048993110657	0.0853950008749962	0.116300001740456	0.0734445974230766	0.103301003575325	0.10563699901104	-0.0569947995245457	0.312837988138199	0.0511690005660057	0.303043007850647	0.204139992594719	0.283506006002426	0.0521445013582706	0.243843004107475	-0.16006800532341	0.158143997192383	-0.471015989780426	0.405248999595642	0.138361006975174	0.385760009288788	0.0792094990611076	0.162033006548882	0.367186009883881	0.344411998987198	NA	NA	NA	NA	NA	NA	0.819979012012482	0.379857003688812	0.0864410027861595	0.127451002597809	0.041932400316	0.266782999038696
rs4951377	rs4951377	01	203658471	A	G	discovery	case-control	het	gwas	CONTROL	SM	NA	NA	0.00180378998629749	0.0595426000654697	NA	NA	NA	NA	0.084970198571682	0.208589002490044	NA	NA	NA	NA	0.178023993968964	0.153678998351097	NA	NA	NA	NA	0.0527338981628418	0.154486998915672	NA	NA	NA	NA	-0.114000000059605	0.496564000844955	NA	NA	NA	NA	0.0716072991490364	0.121184997260571	NA	NA	NA	NA
rs4951377	rs4951377	01	203658471	A	G	discovery	subphenotype	het	gwas	CONTROL	CM	OTHER	SMA	-0.0508361011743546	0.0867573022842407	0.0199174005538225	0.0743656978011131	0.087940901517868	0.106348000466824	0.245946004986763	0.316971004009247	-0.342218995094299	0.324658989906311	-0.145198002457619	0.293392986059189	0.0724826008081436	0.246876999735832	0.153987005352974	0.160169005393982	0.343252003192902	0.402969986200333	-0.0504173003137112	0.386155992746353	0.0649446994066238	0.162775993347168	-0.0975546017289162	0.344945996999741	NA	NA	NA	NA	NA	NA	-0.846949994564056	0.422159999608994	0.119216002523899	0.127341002225876	-0.1910600066185	0.274670988321304
rs4951377	rs7539122	01	203655043	C	T	replication	case-control	add	compressed_country_ethnicity	CONTROL	SM	NA	NA	0.140561997890472	0.145676001906395	NA	NA	NA	NA	0.0891394019126892	0.167183995246887	NA	NA	NA	NA	-0.0612870007753372	0.153512001037598	NA	NA	NA	NA	0.144591003656387	0.0488151013851166	NA	NA	NA	NA	0.0184898003935814	0.139503002166748	NA	NA	NA	NA	-0.25203800201416	0.151548996567726	NA	NA	NA	NA
rs4951377	rs7539122	01	203655043	C	T	replication	subphenotype	add	compressed_country_ethnicity	CONTROL	CM	OTHER	SMA	0.00935226026922464	0.210066005587578	0.168199002742767	0.181466996669769	0.222458004951477	0.293911010026932	-0.172486007213593	0.342797994613647	0.0686310976743698	0.250243008136749	0.114398002624512	0.20830799639225	0.2810919880867	0.379388988018036	-0.127011999487877	0.159599006175995	0.0536461994051933	0.45914500951767	0.213980004191399	0.103990003466606	0.0379332005977631	0.0597289986908436	0.225683003664017	0.067536398768425	0.109264999628067	0.234025001525879	0.0174839999526739	0.146813005208969	-0.536260008811951	0.525568008422852	-0.0236264001578093	0.472238004207611	-0.302258014678955	0.159338995814323	-0.103068999946117	0.285201996564865
rs4951377	rs7539122	01	203655043	C	T	replication	case-control	dom	compressed_country_ethnicity	CONTROL	SM	NA	NA	1.01760005950928	0.387041002511978	NA	NA	NA	NA	0.245149001479149	0.417618006467819	NA	NA	NA	NA	0.196188002824783	0.35759499669075	NA	NA	NA	NA	0.251973986625671	0.10181599855423	NA	NA	NA	NA	0.159503996372223	0.275698006153107	NA	NA	NA	NA	-0.696376979351044	0.336039990186691	NA	NA	NA	NA
rs4951377	rs7539122	01	203655043	C	T	replication	subphenotype	dom	compressed_country_ethnicity	CONTROL	CM	OTHER	SMA	0.770151019096375	0.557485997676849	1.54448997974396	0.620042979717255	0.702748000621796	0.756636023521423	-0.725278973579407	0.69855397939682	0.355089992284775	0.666006982326508	0.335702985525131	0.545755982398987	3.94064998626709	4.43140983581543	0.0635685995221138	0.36412501335144	0.143405005335808	1.06477999687195	0.359223991632462	0.221781998872757	0.0905823037028313	0.124874003231525	0.370184987783432	0.145697996020317	0.251053005456924	0.481572985649109	0.220966994762421	0.294378995895386	-1.3116500377655	0.759527027606964	3.3503999710083	4.76289987564087	-0.856085002422333	0.342779010534286	-0.153658002614975	0.665310978889465
rs4951377	rs7539122	01	203655043	C	T	replication	case-control	rec	compressed_country_ethnicity	CONTROL	SM	NA	NA	-0.0362965986132622	0.181823998689651	NA	NA	NA	NA	0.0752457976341248	0.205267995595932	NA	NA	NA	NA	-0.157244995236397	0.195245996117592	NA	NA	NA	NA	0.156202003359795	0.0655447021126747	NA	NA	NA	NA	-0.0407897010445595	0.191614001989365	NA	NA	NA	NA	-0.183826997876167	0.201792001724243	NA	NA	NA	NA
rs4951377	rs7539122	01	203655043	C	T	replication	subphenotype	rec	compressed_country_ethnicity	CONTROL	CM	OTHER	SMA	-0.200538992881775	0.265249013900757	-0.0676283985376358	0.224667996168137	0.139016002416611	0.356267988681793	-0.0367137007415295	0.429634988307953	0.0221027992665768	0.306744009256363	0.0949608981609344	0.254299998283386	0.0677352026104927	0.451034992933273	-0.227923005819321	0.203924000263214	0.0396715998649597	0.573651015758514	0.238324001431465	0.139065995812416	0.0307727996259928	0.0801346004009247	0.253235012292862	0.0891894027590752	0.0875200033187866	0.314907997846603	-0.070422001183033	0.201914995908737	-0.0496820993721485	0.743978023529053	-0.373860001564026	0.643124997615814	-0.188427001237869	0.213192000985146	-0.133631005883217	0.37975600361824
rs4951377	rs7539122	01	203655043	C	T	replication	case-control	het	compressed_country_ethnicity	CONTROL	SM	NA	NA	0.302408009767532	0.185004994273186	NA	NA	NA	NA	-0.0165954995900393	0.207946002483368	NA	NA	NA	NA	0.221904993057251	0.198772996664047	NA	NA	NA	NA	-0.0489760003983974	0.0646423995494843	NA	NA	NA	NA	0.109940998256207	0.186413004994392	NA	NA	NA	NA	-0.0891852974891663	0.200227007269859	NA	NA	NA	NA
rs4951377	rs7539122	01	203655043	C	T	replication	subphenotype	het	compressed_country_ethnicity	CONTROL	CM	OTHER	SMA	0.425749987363815	0.266936987638474	0.408942997455597	0.227663993835449	0.0641828030347824	0.363233000040054	-0.194060996174812	0.445053994655609	0.0601755008101463	0.307837009429932	-0.0192386005073786	0.257016986608505	0.292172998189926	0.452414005994797	0.255818009376526	0.207084998488426	0.00487266015261412	0.588010013103485	-0.0780360996723175	0.137760996818542	0.0118605997413397	0.0790411978960037	-0.09981369972229	0.0882885977625847	0.0270959995687008	0.309253007173538	0.164195001125336	0.196052998304367	-0.979517996311188	0.82098001241684	0.723304986953735	0.64783501625061	-0.170083001255989	0.211913004517555	0.0845367014408112	0.374623000621796
rs567544458	rs567544458	04	144513361	T	G	discovery	case-control	add	gwas	CONTROL	SM	NA	NA	NA	NA	NA	NA	NA	NA	NA	NA	NA	NA	NA	NA	NA	NA	NA	NA	NA	NA	NA	NA	NA	NA	NA	NA	NA	NA	NA	NA	NA	NA	NA	NA	NA	NA	NA	NA
rs567544458	rs567544458	04	144513361	T	G	discovery	subphenotype	add	gwas	CONTROL	CM	OTHER	SMA	NA	NA	NA	NA	NA	NA	NA	NA	NA	NA	NA	NA	NA	NA	NA	NA	NA	NA	NA	NA	NA	NA	NA	NA	NA	NA	NA	NA	NA	NA	NA	NA	NA	NA	NA	NA
rs567544458	rs567544458	04	144513361	T	G	discovery	case-control	dom	gwas	CONTROL	SM	NA	NA	NA	NA	NA	NA	NA	NA	NA	NA	NA	NA	NA	NA	NA	NA	NA	NA	NA	NA	NA	NA	NA	NA	NA	NA	NA	NA	NA	NA	NA	NA	NA	NA	NA	NA	NA	NA
rs567544458	rs567544458	04	144513361	T	G	discovery	subphenotype	dom	gwas	CONTROL	CM	OTHER	SMA	NA	NA	NA	NA	NA	NA	NA	NA	NA	NA	NA	NA	NA	NA	NA	NA	NA	NA	NA	NA	NA	NA	NA	NA	NA	NA	NA	NA	NA	NA	NA	NA	NA	NA	NA	NA
rs567544458	rs567544458	04	144513361	T	G	discovery	case-control	het	gwas	CONTROL	SM	NA	NA	NA	NA	NA	NA	NA	NA	NA	NA	NA	NA	NA	NA	NA	NA	NA	NA	NA	NA	NA	NA	NA	NA	NA	NA	NA	NA	NA	NA	NA	NA	NA	NA	NA	NA	NA	NA
rs567544458	rs567544458	04	144513361	T	G	discovery	subphenotype	het	gwas	CONTROL	CM	OTHER	SMA	NA	NA	NA	NA	NA	NA	NA	NA	NA	NA	NA	NA	NA	NA	NA	NA	NA	NA	NA	NA	NA	NA	NA	NA	NA	NA	NA	NA	NA	NA	NA	NA	NA	NA	NA	NA
rs567544458	rs111374053	04	144501489	C	T	replication	case-control	add	compressed_country_ethnicity	CONTROL	SM	NA	NA	NA	NA	NA	NA	NA	NA	NA	NA	NA	NA	NA	NA	NA	NA	NA	NA	NA	NA	NA	NA	NA	NA	NA	NA	NA	NA	NA	NA	NA	NA	NA	NA	NA	NA	NA	NA
rs567544458	rs111374053	04	144501489	C	T	replication	subphenotype	add	compressed_country_ethnicity	CONTROL	CM	OTHER	SMA	NA	NA	NA	NA	NA	NA	NA	NA	NA	NA	NA	NA	NA	NA	NA	NA	NA	NA	NA	NA	NA	NA	NA	NA	NA	NA	NA	NA	NA	NA	NA	NA	NA	NA	NA	NA
rs567544458	rs111374053	04	144501489	C	T	replication	case-control	dom	compressed_country_ethnicity	CONTROL	SM	NA	NA	NA	NA	NA	NA	NA	NA	NA	NA	NA	NA	NA	NA	NA	NA	NA	NA	NA	NA	NA	NA	NA	NA	NA	NA	NA	NA	NA	NA	NA	NA	NA	NA	NA	NA	NA	NA
rs567544458	rs111374053	04	144501489	C	T	replication	subphenotype	dom	compressed_country_ethnicity	CONTROL	CM	OTHER	SMA	NA	NA	NA	NA	NA	NA	NA	NA	NA	NA	NA	NA	NA	NA	NA	NA	NA	NA	NA	NA	NA	NA	NA	NA	NA	NA	NA	NA	NA	NA	NA	NA	NA	NA	NA	NA
rs567544458	rs111374053	04	144501489	C	T	replication	case-control	het	compressed_country_ethnicity	CONTROL	SM	NA	NA	NA	NA	NA	NA	NA	NA	NA	NA	NA	NA	NA	NA	NA	NA	NA	NA	NA	NA	NA	NA	NA	NA	NA	NA	NA	NA	NA	NA	NA	NA	NA	NA	NA	NA	NA	NA
rs567544458	rs111374053	04	144501489	C	T	replication	subphenotype	het	compressed_country_ethnicity	CONTROL	CM	OTHER	SMA	NA	NA	NA	NA	NA	NA	NA	NA	NA	NA	NA	NA	NA	NA	NA	NA	NA	NA	NA	NA	NA	NA	NA	NA	NA	NA	NA	NA	NA	NA	NA	NA	NA	NA	NA	NA
rs116423146	rs116423146	03	160396863	C	T	discovery	case-control	add	gwas	CONTROL	SM	NA	NA	0.319355994462967	0.0787222012877464	NA	NA	NA	NA	-0.143546998500824	0.263208001852036	NA	NA	NA	NA	0.116360999643803	0.166492000222206	NA	NA	NA	NA	0.350468009710312	0.183096006512642	NA	NA	NA	NA	0.959712028503418	1.07983005046844	NA	NA	NA	NA	-0.0365216992795467	0.156769007444382	NA	NA	NA	NA
rs116423146	rs116423146	03	160396863	C	T	discovery	subphenotype	add	gwas	CONTROL	CM	OTHER	SMA	0.314049005508423	0.110351003706455	0.360531002283096	0.0947901979088783	0.16593299806118	0.141753003001213	0.210805997252464	0.372601985931396	-0.342177987098694	0.424641013145447	-0.208417996764183	0.373174995183945	-0.0401378981769085	0.277889996767044	0.165529996156693	0.173307999968529	-0.0153181003406644	0.464991003274918	0.288540989160538	0.438849985599518	0.346796989440918	0.191644996404648	0.241767004132271	0.392102003097534	NA	NA	NA	NA	NA	NA	0.230678007006645	0.438798993825912	-0.0984262004494667	0.167401000857353	0.0453656986355782	0.33967599272728
rs116423146	rs116423146	03	160396863	C	T	discovery	case-control	dom	gwas	CONTROL	SM	NA	NA	0.336650997400284	0.0837982967495918	NA	NA	NA	NA	-0.143977999687195	0.276075005531311	NA	NA	NA	NA	0.158481001853943	0.180824995040894	NA	NA	NA	NA	0.378807008266449	0.192184001207352	NA	NA	NA	NA	0.959712028503418	1.07983005046844	NA	NA	NA	NA	-0.0559616982936859	0.160551995038986	NA	NA	NA	NA
rs116423146	rs116423146	03	160396863	C	T	discovery	subphenotype	dom	gwas	CONTROL	CM	OTHER	SMA	0.281199008226395	0.119804002344608	0.404963999986649	0.101130999624729	0.176592007279396	0.150956004858017	0.267946988344193	0.391770005226135	-0.480343997478485	0.456414014101028	-0.180509001016617	0.388677000999451	-0.0261284001171589	0.298801988363266	0.214515000581741	0.18792399764061	0.0683298036456108	0.490541011095047	0.159622997045517	0.482915014028549	0.402197003364563	0.200675994157791	0.156478002667427	0.425680011510849	NA	NA	NA	NA	NA	NA	0.243820995092392	0.447647005319595	-0.127349004149437	0.171680003404617	0.0547427013516426	0.346000999212265
rs116423146	rs116423146	03	160396863	C	T	discovery	case-control	rec	gwas	CONTROL	SM	NA	NA	0.542761027812958	0.380984008312225	NA	NA	NA	NA	NA	NA	NA	NA	NA	NA	-0.307065010070801	0.679818987846375	NA	NA	NA	NA	NA	NA	NA	NA	NA	NA	NA	NA	NA	NA	NA	NA	NA	NA	NA	NA	NA	NA
rs116423146	rs116423146	03	160396863	C	T	discovery	subphenotype	rec	gwas	CONTROL	CM	OTHER	SMA	1.16187000274658	0.433512985706329	0.13298599421978	0.511466026306152	0.246574997901917	0.718083024024963	NA	NA	NA	NA	NA	NA	-0.237060993909836	1.13973999023438	-0.302432000637054	0.718815982341766	-7.2713098526001	60.6832504272461	NA	NA	NA	NA	NA	NA	NA	NA	NA	NA	NA	NA	NA	NA	NA	NA	NA	NA
rs116423146	rs116423146	03	160396863	C	T	discovery	case-control	het	gwas	CONTROL	SM	NA	NA	0.322293996810913	0.0855038017034531	NA	NA	NA	NA	-0.133515000343323	0.279780000448227	NA	NA	NA	NA	0.187343999743462	0.184683993458748	NA	NA	NA	NA	0.378986001014709	0.194648995995522	NA	NA	NA	NA	0.959712028503418	1.07983005046844	NA	NA	NA	NA	-0.0746525004506111	0.161704003810883	NA	NA	NA	NA
rs116423146	rs116423146	03	160396863	C	T	discovery	subphenotype	het	gwas	CONTROL	CM	OTHER	SMA	0.20940899848938	0.124089002609253	0.41270500421524	0.102715998888016	0.171445995569229	0.154008999466896	0.307808995246887	0.393570005893707	-0.619588971138	0.483370006084442	-0.134611994028091	0.390496999025345	-0.00840025953948498	0.305191993713379	0.244462996721268	0.191781997680664	0.156017005443573	0.491371005773544	-0.0174749996513128	0.51519101858139	0.430218011140823	0.202520996332169	0.0392361991107464	0.445748001337051	NA	NA	NA	NA	NA	NA	0.249144002795219	0.44794499874115	-0.153848007321358	0.173260003328323	0.0625825971364975	0.346336990594864
rs116423146	rs76242613	03	160383935	A	T	replication	case-control	add	compressed_country_ethnicity	CONTROL	SM	NA	NA	0.263779997825623	0.256035000085831	NA	NA	NA	NA	0.231964007019997	0.236044004559517	NA	NA	NA	NA	0.016923600807786	0.227094992995262	NA	NA	NA	NA	0.03159099817276	0.0740536004304886	NA	NA	NA	NA	-0.275281012058258	0.242475003004074	NA	NA	NA	NA	-0.321635007858276	0.244049996137619	NA	NA	NA	NA
rs116423146	rs76242613	03	160383935	A	T	replication	subphenotype	add	compressed_country_ethnicity	CONTROL	CM	OTHER	SMA	0.478709012269974	0.340155005455017	0.379449993371964	0.301867008209229	-0.822498023509979	0.7360879778862	-0.0935603976249695	0.540979981422424	0.628408014774323	0.311755001544952	0.164631992578506	0.287927985191345	-0.239972993731499	0.558843970298767	0.107564002275467	0.233809992671013	-4.17211008071899	4.20747995376587	0.0166496001183987	0.159600004553795	0.09043999761343	0.0893822014331818	0.0173672009259462	0.101586997509003	-0.0385945998132229	0.390255987644196	-0.394721001386642	0.263009011745453	0.872542023658752	0.718433022499084	-4.01468992233276	4.35502004623413	-0.111813999712467	0.247492998838425	-1.92978000640869	1.00521004199982
rs116423146	rs76242613	03	160383935	A	T	replication	case-control	dom	compressed_country_ethnicity	CONTROL	SM	NA	NA	0.260394990444183	0.273905992507935	NA	NA	NA	NA	0.107051998376846	0.261689007282257	NA	NA	NA	NA	0	0.239096999168396	NA	NA	NA	NA	-0.0042327200062573	0.0810521990060806	NA	NA	NA	NA	-0.247912004590034	0.24753899872303	NA	NA	NA	NA	-0.257678985595703	0.271039009094238	NA	NA	NA	NA
rs116423146	rs76242613	03	160383935	A	T	replication	subphenotype	dom	compressed_country_ethnicity	CONTROL	CM	OTHER	SMA	0.376394987106323	0.377214014530182	0.447611004114151	0.319094002246857	-0.836583018302917	0.752400994300842	-0.438071995973587	0.646548986434937	0.507920980453491	0.359589010477066	0.0726976990699768	0.320196002721786	-0.226262003183365	0.576461970806122	0.0884257033467293	0.246589004993439	-4.22252988815308	4.22353982925415	0.0171447992324829	0.173192992806435	0.0578348003327847	0.0981794968247414	-0.0332928001880646	0.111611001193523	-0.00406118016690016	0.39767399430275	-0.370723009109497	0.267628014087677	0.963626027107239	0.752650022506714	-4.0617299079895	4.38468980789185	-0.0160891003906727	0.275774985551834	-1.93456995487213	1.0195300579071
rs116423146	rs76242613	03	160383935	A	T	replication	case-control	rec	compressed_country_ethnicity	CONTROL	SM	NA	NA	NA	NA	NA	NA	NA	NA	4.68797016143799	4.15899991989136	NA	NA	NA	NA	NA	NA	NA	NA	NA	NA	0.573590993881226	0.306798994541168	NA	NA	NA	NA	NA	NA	NA	NA	NA	NA	-1.71953999996185	1.11442995071411	NA	NA	NA	NA
rs116423146	rs76242613	03	160383935	A	T	replication	subphenotype	rec	compressed_country_ethnicity	CONTROL	CM	OTHER	SMA	NA	NA	NA	NA	NA	NA	3.98842000961304	2.70394992828369	4.41028022766113	2.58461999893188	3.2910099029541	2.60607004165649	NA	NA	NA	NA	NA	NA	-0.00294167990796268	0.752506017684937	0.666728019714355	0.353967994451523	0.706089973449707	0.380832999944687	NA	NA	NA	NA	NA	NA	-2.46129989624023	5.38100004196167	-1.49233996868134	1.12063002586365	-3.06743001937866	4.74376010894775
rs116423146	rs76242613	03	160383935	A	T	replication	case-control	het	compressed_country_ethnicity	CONTROL	SM	NA	NA	0.227108001708984	0.279531985521317	NA	NA	NA	NA	-0.0836410969495773	0.269199997186661	NA	NA	NA	NA	-0.0253168009221554	0.24202099442482	NA	NA	NA	NA	-0.0486373007297516	0.0830881968140602	NA	NA	NA	NA	-0.211713999509811	0.249073997139931	NA	NA	NA	NA	-0.124946996569633	0.280238002538681	NA	NA	NA	NA
rs116423146	rs76242613	03	160383935	A	T	replication	subphenotype	het	compressed_country_ethnicity	CONTROL	CM	OTHER	SMA	0.194154992699623	0.399948000907898	0.477537989616394	0.321067988872528	-0.798117995262146	0.753719985485077	-0.862693011760712	0.75550502538681	0.214073002338409	0.380190014839172	-0.0563236996531487	0.329216003417969	-0.195214003324509	0.576967000961304	0.0586141012609005	0.2498379945755	-4.20250988006592	4.24277019500732	0.0146072003990412	0.176201999187469	0.00776690011844039	0.100859999656677	-0.0919362977147102	0.115116998553276	0.0322305001318455	0.398672014474869	-0.335559010505676	0.269035995006561	1.00056004524231	0.753121018409729	-3.92652010917664	4.4558801651001	0.113605000078678	0.284931004047394	-1.77565002441406	1.02223002910614
rs62418762	rs62418762	06	93218698	C	T	discovery	case-control	add	gwas	CONTROL	SM	NA	NA	0.21747599542141	0.0748874992132187	NA	NA	NA	NA	0.215147003531456	0.294779986143112	NA	NA	NA	NA	0.648844003677368	0.228054001927376	NA	NA	NA	NA	0.35682600736618	0.212950006127357	NA	NA	NA	NA	-0.192514002323151	0.875082015991211	NA	NA	NA	NA	0.166002005338669	0.191202998161316	NA	NA	NA	NA
rs62418762	rs62418762	06	93218698	C	T	discovery	subphenotype	add	gwas	CONTROL	CM	OTHER	SMA	0.349575012922287	0.102718003094196	0.14614699780941	0.0936496034264565	0.192322999238968	0.131464004516602	0.232194006443024	0.454495996236801	-0.442236006259918	0.549436986446381	0.42814901471138	0.391537994146347	1.23223996162415	0.302511990070343	0.495730012655258	0.238928005099297	0.997748970985413	0.489737987518311	0.126727998256683	0.550063014030457	0.264342993497849	0.224622994661331	0.909641981124878	0.387457013130188	NA	NA	NA	NA	NA	NA	-0.515501022338867	0.89776599407196	0.16168899834156	0.19946600496769	0.569734990596771	0.393139988183975
rs62418762	rs62418762	06	93218698	C	T	discovery	case-control	dom	gwas	CONTROL	SM	NA	NA	0.24591900408268	0.0794809013605118	NA	NA	NA	NA	0.160352006554604	0.309601992368698	NA	NA	NA	NA	0.69828599691391	0.232187002897263	NA	NA	NA	NA	0.388624012470245	0.222222998738289	NA	NA	NA	NA	-0.192514002323151	0.875082015991211	NA	NA	NA	NA	0.250773012638092	0.207850992679596	NA	NA	NA	NA
rs62418762	rs62418762	06	93218698	C	T	discovery	subphenotype	dom	gwas	CONTROL	CM	OTHER	SMA	0.375275999307632	0.109826996922493	0.172121003270149	0.0993731990456581	0.227001994848251	0.139419004321098	0.234556004405022	0.457502007484436	-0.506852984428406	0.550652980804443	0.434128999710083	0.394299000501633	1.29051995277405	0.313378989696503	0.542003989219666	0.243415996432304	1.09300994873047	0.507874011993408	-0.15310899913311	0.637098014354706	0.325172990560532	0.233449995517731	0.89811897277832	0.424858003854752	NA	NA	NA	NA	NA	NA	-0.460204005241394	0.914744973182678	0.245178997516632	0.216851994395256	0.68639999628067	0.415396004915237
rs62418762	rs62418762	06	93218698	C	T	discovery	case-control	rec	gwas	CONTROL	SM	NA	NA	-0.0154272001236677	0.366367995738983	NA	NA	NA	NA	NA	NA	NA	NA	NA	NA	NA	NA	NA	NA	NA	NA	NA	NA	NA	NA	NA	NA	NA	NA	NA	NA	NA	NA	NA	NA	NA	NA	NA	NA
rs62418762	rs62418762	06	93218698	C	T	discovery	subphenotype	rec	gwas	CONTROL	CM	OTHER	SMA	0.419889986515045	0.465826004743576	-0.167312994599342	0.483292013406754	-0.262033998966217	0.749509990215302	NA	NA	NA	NA	NA	NA	NA	NA	NA	NA	NA	NA	NA	NA	NA	NA	NA	NA	NA	NA	NA	NA	NA	NA	NA	NA	NA	NA	NA	NA
rs62418762	rs62418762	06	93218698	C	T	discovery	case-control	het	gwas	CONTROL	SM	NA	NA	0.255447000265121	0.08090890198946	NA	NA	NA	NA	0.0838273987174034	0.313832998275757	NA	NA	NA	NA	0.730448007583618	0.234696000814438	NA	NA	NA	NA	0.399114996194839	0.226356998085976	NA	NA	NA	NA	-0.192514002323151	0.875082015991211	NA	NA	NA	NA	0.323228001594543	0.213942006230354	NA	NA	NA	NA
rs62418762	rs62418762	06	93218698	C	T	discovery	subphenotype	het	gwas	CONTROL	CM	OTHER	SMA	0.366748988628387	0.111933000385761	0.185914993286133	0.101033002138138	0.245282992720604	0.14138500392437	0.232970997691154	0.457453995943069	-0.651950001716614	0.59384298324585	0.433564007282257	0.394262999296188	1.28679001331329	0.317811995744705	0.583077013492584	0.245881006121635	1.15057003498077	0.509355008602142	-0.553269028663635	0.756614029407501	0.373194992542267	0.236344993114471	0.787114977836609	0.441370993852615	NA	NA	NA	NA	NA	NA	-0.380385994911194	0.911710023880005	0.316159009933472	0.223098993301392	0.758475005626678	0.417733013629913
rs62418762	rs62418762	06	93218698	C	T	replication	case-control	add	compressed_country_ethnicity	CONTROL	SM	NA	NA	0.404085993766785	0.223155006766319	NA	NA	NA	NA	-0.135564997792244	0.294611006975174	NA	NA	NA	NA	-0.18087600171566	0.312346994876862	NA	NA	NA	NA	0.055561501532793	0.0905587002635002	NA	NA	NA	NA	0.0737394988536835	0.278133988380432	NA	NA	NA	NA	-0.799480974674225	0.328797996044159	NA	NA	NA	NA
rs62418762	rs62418762	06	93218698	C	T	replication	subphenotype	add	compressed_country_ethnicity	CONTROL	CM	OTHER	SMA	0.807211995124817	0.287077993154526	0.47621101140976	0.266330003738403	-1.70379996299744	1.00182998180389	-0.685037970542908	0.728340029716492	-0.379335999488831	0.465588003396988	0.182280004024506	0.337523013353348	0.165937006473541	0.658419013023376	-0.196538001298904	0.327989995479584	-0.381188988685608	1.05996000766754	0.28812301158905	0.1822389960289	-0.0344404987990856	0.11183799803257	0.174981996417046	0.119232997298241	0.556545972824097	0.395395994186401	-0.0708454996347427	0.300509005784988	-0.0144643997773528	1.06837999820709	-3.76028990745544	4.29229021072388	-0.611679971218109	0.336697995662689	-1.73058998584747	1.02303004264832
rs62418762	rs62418762	06	93218698	C	T	replication	case-control	dom	compressed_country_ethnicity	CONTROL	SM	NA	NA	0.351125985383987	0.24804000556469	NA	NA	NA	NA	-0.0569325983524323	0.320692002773285	NA	NA	NA	NA	-0.18087600171566	0.312346994876862	NA	NA	NA	NA	0.0376690998673439	0.0947081968188286	NA	NA	NA	NA	0.126711994409561	0.286540985107422	NA	NA	NA	NA	-0.799480974674225	0.328797996044159	NA	NA	NA	NA
rs62418762	rs62418762	06	93218698	C	T	replication	subphenotype	dom	compressed_country_ethnicity	CONTROL	CM	OTHER	SMA	0.80466502904892	0.328153997659683	0.423608988523483	0.297614008188248	-1.79544997215271	1.01708996295929	-0.627986013889313	0.7846400141716	-0.27870300412178	0.502036988735199	0.262118995189667	0.369334995746613	0.165937006473541	0.658419013023376	-0.196538001298904	0.327989995479584	-0.381188988685608	1.05996000766754	0.299955993890762	0.191377997398376	-0.0552918016910553	0.116976998746395	0.154878005385399	0.12525400519371	0.635369002819061	0.407783001661301	-0.0221788007766008	0.308486014604568	0.0364034995436668	1.0876499414444	-3.76028990745544	4.29229021072388	-0.611679971218109	0.336697995662689	-1.73058998584747	1.02303004264832
rs62418762	rs62418762	06	93218698	C	T	replication	case-control	rec	compressed_country_ethnicity	CONTROL	SM	NA	NA	1.89525997638702	1.08272004127502	NA	NA	NA	NA	NA	NA	NA	NA	NA	NA	NA	NA	NA	NA	NA	NA	0.698143005371094	0.543870985507965	NA	NA	NA	NA	NA	NA	NA	NA	NA	NA	NA	NA	NA	NA	NA	NA
rs62418762	rs62418762	06	93218698	C	T	replication	subphenotype	rec	compressed_country_ethnicity	CONTROL	CM	OTHER	SMA	2.49066996574402	1.17195999622345	2.05178999900818	1.15990996360779	-2.05795001983643	5.69359016418457	NA	NA	NA	NA	NA	NA	NA	NA	NA	NA	NA	NA	0.522440016269684	1.10673999786377	0.54907101392746	0.638495981693268	1.03150999546051	0.636412978172302	NA	NA	NA	NA	NA	NA	NA	NA	NA	NA	NA	NA
rs62418762	rs62418762	06	93218698	C	T	replication	case-control	het	compressed_country_ethnicity	CONTROL	SM	NA	NA	0.209652006626129	0.256060004234314	NA	NA	NA	NA	0.0471071004867554	0.328754991292953	NA	NA	NA	NA	-0.18087600171566	0.312346994876862	NA	NA	NA	NA	0.0148892998695374	0.0959104001522064	NA	NA	NA	NA	0.178360000252724	0.290149003267288	NA	NA	NA	NA	-0.799480974674225	0.328797996044159	NA	NA	NA	NA
rs62418762	rs62418762	06	93218698	C	T	replication	subphenotype	het	compressed_country_ethnicity	CONTROL	CM	OTHER	SMA	0.605800986289978	0.342463999986649	0.272572994232178	0.308710992336273	-1.75109994411469	1.01761996746063	-0.412317991256714	0.782880008220673	-0.0964701026678085	0.502700984477997	0.316293001174927	0.37950798869133	0.165937006473541	0.658419013023376	-0.196538001298904	0.327989995479584	-0.381188988685608	1.05996000766754	0.289620995521545	0.193382993340492	-0.0744919031858444	0.118578001856804	0.120618999004364	0.127252995967865	0.689698994159698	0.410347998142242	0.0308621004223824	0.311897993087769	0.0898618996143341	1.08890998363495	-3.76028990745544	4.29229021072388	-0.611679971218109	0.336697995662689	-1.73058998584747	1.02303004264832
rs57032711	rs57032711	09	129250119	G	A	discovery	case-control	add	gwas	CONTROL	SM	NA	NA	-0.138772994279861	0.0573307015001774	NA	NA	NA	NA	-0.218977004289627	0.189827993512154	NA	NA	NA	NA	-0.218918994069099	0.163182005286217	NA	NA	NA	NA	-0.53404700756073	0.182517006993294	NA	NA	NA	NA	0.554754018783569	0.613372981548309	NA	NA	NA	NA	-0.256179004907608	0.131660997867584	NA	NA	NA	NA
rs57032711	rs57032711	09	129250119	G	A	discovery	subphenotype	add	gwas	CONTROL	CM	OTHER	SMA	-0.0638564005494118	0.0816807970404625	-0.23709499835968	0.0736289992928505	-0.0337495990097523	0.100979000329971	-0.308061003684998	0.306960999965668	-0.0502832010388374	0.270767986774445	-0.327131986618042	0.281567007303238	-0.18342499434948	0.263236999511719	-0.283755004405975	0.170862004160881	0.136675998568535	0.385241985321045	-0.264831990003586	0.451972007751465	-0.478585988283157	0.190715998411179	-1.43508005142212	0.684234023094177	NA	NA	NA	NA	NA	NA	-1.46060001850128	0.721504986286163	-0.208963006734848	0.137585997581482	-0.403028011322021	0.325866997241974
rs57032711	rs57032711	09	129250119	G	A	discovery	case-control	dom	gwas	CONTROL	SM	NA	NA	-0.159344002604485	0.0661811009049416	NA	NA	NA	NA	-0.0952055007219315	0.235023006796837	NA	NA	NA	NA	-0.234472006559372	0.180138006806374	NA	NA	NA	NA	-0.549015998840332	0.195104002952576	NA	NA	NA	NA	0.503261983394623	0.665655016899109	NA	NA	NA	NA	-0.262183010578156	0.141260996460915	NA	NA	NA	NA
rs57032711	rs57032711	09	129250119	G	A	discovery	subphenotype	dom	gwas	CONTROL	CM	OTHER	SMA	-0.115417003631592	0.0955365002155304	-0.257335990667343	0.0841348990797997	-0.00766897015273571	0.116455003619194	-0.194239005446434	0.370052993297577	0.125809997320175	0.338376998901367	-0.280602991580963	0.349117010831833	-0.21552300453186	0.292681008577347	-0.304529011249542	0.188525006175041	0.128753006458282	0.445235997438431	-0.215832993388176	0.477396994829178	-0.494127005338669	0.204169005155563	-1.45780003070831	0.695968985557556	NA	NA	NA	NA	NA	NA	-1.48701000213623	0.73206502199173	-0.205902993679047	0.14767399430275	-0.485888987779617	0.350609987974167
rs57032711	rs57032711	09	129250119	G	A	discovery	case-control	rec	gwas	CONTROL	SM	NA	NA	-0.194438993930817	0.181681007146835	NA	NA	NA	NA	-1.23443996906281	0.559270024299622	NA	NA	NA	NA	-0.398218989372253	0.632095992565155	NA	NA	NA	NA	NA	NA	NA	NA	NA	NA	NA	NA	NA	NA	NA	NA	-0.583248972892761	0.60250598192215	NA	NA	NA	NA
rs57032711	rs57032711	09	129250119	G	A	discovery	subphenotype	rec	gwas	CONTROL	CM	OTHER	SMA	0.172656998038292	0.232114002108574	-0.455143004655838	0.248739004135132	-0.305216997861862	0.350598990917206	-1.5966500043869	1.2305999994278	-1.09419000148773	0.978335976600647	-1.03235995769501	0.788590013980865	-0.12754400074482	0.944097995758057	-0.514900982379913	0.668210983276367	0.39274799823761	1.16122996807098	NA	NA	NA	NA	NA	NA	NA	NA	NA	NA	NA	NA	-7.28899002075195	61.4258995056152	-0.663819015026093	0.667487025260925	0.22341600060463	1.0864200592041
rs57032711	rs57032711	09	129250119	G	A	discovery	case-control	het	gwas	CONTROL	SM	NA	NA	-0.143466994166374	0.0685677975416183	NA	NA	NA	NA	0.166759997606277	0.25687301158905	NA	NA	NA	NA	-0.214390993118286	0.185306996107101	NA	NA	NA	NA	-0.503601014614105	0.199053004384041	NA	NA	NA	NA	0.323136001825333	0.664705991744995	NA	NA	NA	NA	-0.236085996031761	0.144048005342484	NA	NA	NA	NA
rs57032711	rs57032711	09	129250119	G	A	discovery	subphenotype	het	gwas	CONTROL	CM	OTHER	SMA	-0.157253995537758	0.100082002580166	-0.214697003364563	0.0868444964289665	0.0307772997766733	0.119492001831532	0.097182996571064	0.389851003885269	0.385998994112015	0.363009989261627	-0.0476286001503468	0.373921006917953	-0.220008000731468	0.303550988435745	-0.278261005878448	0.193800002336502	0.0676727965474129	0.461856007575989	-0.132733002305031	0.478507995605469	-0.455226987600327	0.208446994423866	-1.37875998020172	0.694037020206451	NA	NA	NA	NA	NA	NA	-1.41086995601654	0.731181025505066	-0.175027996301651	0.150432005524635	-0.53004401922226	0.363579005002975
rs57032711	rs887652	09	129251940	A	C	replication	case-control	add	compressed_country_ethnicity	CONTROL	SM	NA	NA	-0.0217940993607044	0.175255998969078	NA	NA	NA	NA	0.0131462998688221	0.201574996113777	NA	NA	NA	NA	0.0924279987812042	0.207482993602753	NA	NA	NA	NA	-0.0257772002369165	0.0701998025178909	NA	NA	NA	NA	0.519926011562347	0.22563299536705	NA	NA	NA	NA	-0.247884005308151	0.190237998962402	NA	NA	NA	NA
rs57032711	rs887652	09	129251940	A	C	replication	subphenotype	add	compressed_country_ethnicity	CONTROL	CM	OTHER	SMA	0.230024993419647	0.249633997678757	-0.137197002768517	0.221366003155708	-0.103376001119614	0.352528005838394	-0.015000999905169	0.422194987535477	0.25593501329422	0.284018993377686	-0.180660992860794	0.254595994949341	0.675688982009888	0.393703997135162	0.0357231013476849	0.219117000699043	-0.0852776989340782	0.633975028991699	0.145070001482964	0.14198899269104	-0.0671475976705551	0.0862914025783539	0.00687152985483408	0.0949850976467133	0.68045699596405	0.333101004362106	0.50414502620697	0.235533997416496	-0.345732003450394	1.0393899679184	0.107276998460293	0.544349014759064	-0.274120002985001	0.203424006700516	-0.259362995624542	0.36887401342392
rs57032711	rs887652	09	129251940	A	C	replication	case-control	dom	compressed_country_ethnicity	CONTROL	SM	NA	NA	-0.0867019966244698	0.197147995233536	NA	NA	NA	NA	0.0230197999626398	0.226301997900009	NA	NA	NA	NA	0.105108000338078	0.229504004120827	NA	NA	NA	NA	-0.0231807008385658	0.0770094022154808	NA	NA	NA	NA	0.533124983310699	0.241310998797417	NA	NA	NA	NA	-0.351945996284485	0.227459996938705	NA	NA	NA	NA
rs57032711	rs887652	09	129251940	A	C	replication	subphenotype	dom	compressed_country_ethnicity	CONTROL	CM	OTHER	SMA	0.232613995671272	0.283852994441986	-0.299816995859146	0.251038014888763	-0.0405588001012802	0.387376010417938	-0.10445199906826	0.483579993247986	0.444270014762878	0.324723988771439	-0.315200001001358	0.290522009134293	0.755210995674133	0.459517985582352	0.0442196987569332	0.241357997059822	-0.0116173001006246	0.679014980792999	0.13646499812603	0.15913499891758	-0.0660787969827652	0.0945433005690575	0.0216167997568846	0.10394199937582	0.729746997356415	0.365886002779007	0.509720981121063	0.252530008554459	-0.339040994644165	1.0772500038147	-0.125091999769211	0.698648989200592	-0.380111008882523	0.242759004235268	-0.341313004493713	0.436608999967575
rs57032711	rs887652	09	129251940	A	C	replication	case-control	rec	compressed_country_ethnicity	CONTROL	SM	NA	NA	0.54312801361084	0.60342001914978	NA	NA	NA	NA	-0.0598271004855633	0.686595022678375	NA	NA	NA	NA	0.091879703104496	0.767875015735626	NA	NA	NA	NA	-0.0992226004600525	0.274087995290756	NA	NA	NA	NA	1.18288004398346	1.08324003219604	NA	NA	NA	NA	0	0.553744971752167	NA	NA	NA	NA
rs57032711	rs887652	09	129251940	A	C	replication	subphenotype	rec	compressed_country_ethnicity	CONTROL	CM	OTHER	SMA	0.59663999080658	0.864378988742828	0.946406006813049	0.659012973308563	-2.99531006813049	4.77667999267578	0.598352015018463	1.16147005558014	-3.64341998100281	4.62753009796143	0.532963991165161	0.729808986186981	1.03181004524231	1.17184996604919	-0.00675712013617158	0.820155024528503	-2.17406010627747	5.46679019927979	0.414249986410141	0.472901999950409	-0.187984004616737	0.340249985456467	-0.176696002483368	0.387735992670059	1.21958005428314	1.40445005893707	1.22896003723145	1.10459995269775	-1.26705002784729	6.56629991531372	1.08319997787476	1.13591003417969	-0.0674094036221504	0.590847015380859	-0.184092998504639	1.09370005130768
rs57032711	rs887652	09	129251940	A	C	replication	case-control	het	compressed_country_ethnicity	CONTROL	SM	NA	NA	-0.153074994683266	0.20228199660778	NA	NA	NA	NA	0.0308867003768682	0.23174199461937	NA	NA	NA	NA	0.101756997406483	0.235239997506142	NA	NA	NA	NA	-0.0160655006766319	0.0788263976573944	NA	NA	NA	NA	0.475244998931885	0.245535999536514	NA	NA	NA	NA	-0.38426199555397	0.238180994987488	NA	NA	NA	NA
rs57032711	rs887652	09	129251940	A	C	replication	subphenotype	het	compressed_country_ethnicity	CONTROL	CM	OTHER	SMA	0.179639995098114	0.289332002401352	-0.458963990211487	0.264277994632721	0.0470906011760235	0.388705998659134	-0.204258993268013	0.506651997566223	0.569100975990295	0.327407002449036	-0.431589007377625	0.305938005447388	0.657535016536713	0.471119999885559	0.0473802983760834	0.247264996170998	0.0790916010737419	0.680130004882812	0.100445002317429	0.164208993315697	-0.0526803992688656	0.0967210009694099	0.037160899490118	0.106090001761913	0.677359998226166	0.37278801202774	0.447629988193512	0.257257997989655	-0.296503990888596	1.07894003391266	-0.466865986585617	0.794960021972656	-0.405048012733459	0.254337012767792	-0.341856986284256	0.45720499753952
rs79124314	rs79124314	11	79337866	G	A	discovery	case-control	add	gwas	CONTROL	SM	NA	NA	0.38170999288559	0.105228997766972	NA	NA	NA	NA	0.1630519926548	0.341825008392334	NA	NA	NA	NA	-0.061454001814127	0.252656012773514	NA	NA	NA	NA	-0.230522006750107	0.268889993429184	NA	NA	NA	NA	NA	NA	NA	NA	NA	NA	-0.152447000145912	0.215027004480362	NA	NA	NA	NA
rs79124314	rs79124314	11	79337866	G	A	discovery	subphenotype	add	gwas	CONTROL	CM	OTHER	SMA	0.655273020267487	0.133341997861862	0.204552993178368	0.132102996110916	0.352892011404037	0.178777992725372	0.252481997013092	0.489089012145996	0.118390999734402	0.492888003587723	0.237894997000694	0.445381999015808	-0.115595996379852	0.41771000623703	-0.168900996446609	0.266833007335663	0.761875987052917	0.527709007263184	-1.21995997428894	1.03106999397278	-0.264721989631653	0.288854986429214	0.414725989103317	0.473664999008179	NA	NA	NA	NA	NA	NA	-0.333038985729218	0.741744995117188	-0.192211002111435	0.228955000638962	0.281549006700516	0.426916003227234
rs79124314	rs79124314	11	79337866	G	A	discovery	case-control	dom	gwas	CONTROL	SM	NA	NA	0.39360499382019	0.107332997024059	NA	NA	NA	NA	0.228338003158569	0.369969010353088	NA	NA	NA	NA	-0.0141559997573495	0.263128995895386	NA	NA	NA	NA	-0.275581985712051	0.275739014148712	NA	NA	NA	NA	NA	NA	NA	NA	NA	NA	-0.11880400031805	0.221527993679047	NA	NA	NA	NA
rs79124314	rs79124314	11	79337866	G	A	discovery	subphenotype	dom	gwas	CONTROL	CM	OTHER	SMA	0.697813987731934	0.136017993092537	0.182935997843742	0.135826006531715	0.379406988620758	0.181841000914574	0.386390000581741	0.528313994407654	0.0184532999992371	0.557089984416962	0.367707997560501	0.481013000011444	-0.0718981027603149	0.42740398645401	-0.126487001776695	0.276394993066788	0.834644019603729	0.544938981533051	-1.25182998180389	1.04033994674683	-0.275243014097214	0.292560011148453	0.252552002668381	0.524595022201538	NA	NA	NA	NA	NA	NA	-0.304630011320114	0.753169000148773	-0.160348996520042	0.235238000750542	0.33881801366806	0.441545009613037
rs79124314	rs79124314	11	79337866	G	A	discovery	case-control	het	gwas	CONTROL	SM	NA	NA	0.394477993249893	0.10818599909544	NA	NA	NA	NA	0.281729996204376	0.382207989692688	NA	NA	NA	NA	0.0393348000943661	0.266952991485596	NA	NA	NA	NA	-0.313214004039764	0.277841001749039	NA	NA	NA	NA	NA	NA	NA	NA	NA	NA	-0.0770424976944923	0.223987996578217	NA	NA	NA	NA
rs79124314	rs79124314	11	79337866	G	A	discovery	subphenotype	het	gwas	CONTROL	CM	OTHER	SMA	0.716934978961945	0.13646200299263	0.155466005206108	0.137926995754242	0.39656800031662	0.182126000523567	0.495067000389099	0.53526097536087	-0.128032997250557	0.60607898235321	0.475217998027802	0.488977998495102	-0.0205779001116753	0.429490000009537	-0.0756587982177734	0.27997300028801	0.883431017398834	0.546563982963562	-1.24149000644684	1.04007995128632	-0.279312998056412	0.292479008436203	0.0138124004006386	0.569446980953217	NA	NA	NA	NA	NA	NA	-0.263399988412857	0.754195988178253	-0.119529999792576	0.237528994679451	0.382483005523682	0.443152010440826
rs2523650	rs2523650	06	31449022	T	C	discovery	case-control	add	gwas	CONTROL	SM	NA	NA	-0.0675754994153976	0.0433070994913578	NA	NA	NA	NA	-0.162689998745918	0.155967995524406	NA	NA	NA	NA	0.150508999824524	0.116815000772476	NA	NA	NA	NA	-0.252236992120743	0.111346997320652	NA	NA	NA	NA	-0.111762002110481	0.407806009054184	NA	NA	NA	NA	-0.224264994263649	0.11676000058651	NA	NA	NA	NA
rs2523650	rs2523650	06	31449022	T	C	discovery	subphenotype	add	gwas	CONTROL	CM	OTHER	SMA	-0.0793590024113655	0.0623872987926006	-0.102270998060703	0.0537596009671688	0.062227800488472	0.0792886987328529	-0.377519994974136	0.231025993824005	-0.152698993682861	0.228520005941391	0.180341005325317	0.227584004402161	0.225070998072624	0.189752995967865	0.132522001862526	0.122041001915932	0.286819994449615	0.322643011808395	-0.191929996013641	0.274556994438171	-0.202326998114586	0.117252998054028	-0.607059001922607	0.232621997594833	NA	NA	NA	NA	NA	NA	-0.0686419010162354	0.360684007406235	-0.263498991727829	0.121499001979828	-0.0290629006922245	0.263278007507324
rs2523650	rs2523650	06	31449022	T	C	discovery	case-control	dom	gwas	CONTROL	SM	NA	NA	-0.02943230047822	0.0912925004959106	NA	NA	NA	NA	-0.0784733965992928	0.353641986846924	NA	NA	NA	NA	-0.0572687014937401	0.269804000854492	NA	NA	NA	NA	-0.0867511034011841	0.22979199886322	NA	NA	NA	NA	NA	NA	NA	NA	NA	NA	0.2987340092659	0.379397988319397	NA	NA	NA	NA
rs2523650	rs2523650	06	31449022	T	C	discovery	subphenotype	dom	gwas	CONTROL	CM	OTHER	SMA	-0.0586849004030228	0.129310995340347	-0.094855397939682	0.11140800267458	0.292198985815048	0.182805001735687	-0.237479001283646	0.516887009143829	-0.0454214997589588	0.51791900396347	0.554529011249542	0.58654397726059	0.249166995286942	0.456708997488022	-0.0713248029351234	0.280930012464523	0.20252899825573	0.774565994739532	-0.121129997074604	0.566601991653442	-0.023556200787425	0.244175001978874	-0.481252998113632	0.455190986394882	NA	NA	NA	NA	NA	NA	9.31962966918945	101.441101074219	0.101144999265671	0.378508001565933	9.34875965118408	70.2158508300781
rs2523650	rs2523650	06	31449022	T	C	discovery	case-control	rec	gwas	CONTROL	SM	NA	NA	-0.111807003617287	0.0586136989295483	NA	NA	NA	NA	-0.254952996969223	0.204161003232002	NA	NA	NA	NA	0.268896013498306	0.151218995451927	NA	NA	NA	NA	-0.44454300403595	0.153380006551743	NA	NA	NA	NA	-0.0334377996623516	0.500232994556427	NA	NA	NA	NA	-0.325682997703552	0.132368996739388	NA	NA	NA	NA
rs2523650	rs2523650	06	31449022	T	C	discovery	subphenotype	rec	gwas	CONTROL	CM	OTHER	SMA	-0.121339000761509	0.0854199007153511	-0.148403003811836	0.0734760016202927	0.00512681994587183	0.105163000524044	-0.587157011032104	0.313104003667831	-0.245727002620697	0.301088005304337	0.140165001153946	0.284718990325928	0.295055001974106	0.242982000112534	0.242480993270874	0.157600998878479	0.408262014389038	0.405550986528397	-0.308306992053986	0.382093995809555	-0.373071998357773	0.161411002278328	-1.01867997646332	0.359865009784698	NA	NA	NA	NA	NA	NA	-0.239520996809006	0.399044990539551	-0.355060994625092	0.138457998633385	-0.193755000829697	0.291085988283157
rs2523650	rs2523650	06	31449022	T	C	discovery	case-control	het	gwas	CONTROL	SM	NA	NA	0.100697003304958	0.0589227005839348	NA	NA	NA	NA	0.247722998261452	0.213029995560646	NA	NA	NA	NA	-0.29492399096489	0.153118997812271	NA	NA	NA	NA	0.426512986421585	0.157675996422768	NA	NA	NA	NA	-0.100809000432491	0.494468003511429	NA	NA	NA	NA	0.381581991910934	0.136059999465942	NA	NA	NA	NA
rs2523650	rs2523650	06	31449022	T	C	discovery	subphenotype	het	gwas	CONTROL	CM	OTHER	SMA	0.0969595983624458	0.085343100130558	0.107900001108646	0.0734694004058838	0.10232400149107	0.105660997331142	0.531481027603149	0.317342013120651	0.249249994754791	0.312198996543884	0.00652915984392166	0.296227991580963	-0.222099006175995	0.246404007077217	-0.273965001106262	0.159630998969078	-0.361303985118866	0.4167859852314	0.272648990154266	0.391030013561249	0.3836550116539	0.165968999266624	0.769608974456787	0.338604003190994	NA	NA	NA	NA	NA	NA	0.407564997673035	0.399233996868134	0.387551993131638	0.142476007342339	0.365936011075974	0.291994005441666
rs2523650	rs2523650	06	31449022	T	C	replication	case-control	add	compressed_country_ethnicity	CONTROL	SM	NA	NA	0.0651165023446083	0.138594999909401	NA	NA	NA	NA	-0.0509054996073246	0.150496006011963	NA	NA	NA	NA	0.0308919996023178	0.157159999012947	NA	NA	NA	NA	0.0311114992946386	0.048506498336792	NA	NA	NA	NA	-0.334444999694824	0.143124997615814	NA	NA	NA	NA	-0.132440000772476	0.17441999912262	NA	NA	NA	NA
rs2523650	rs2523650	06	31449022	T	C	replication	subphenotype	add	compressed_country_ethnicity	CONTROL	CM	OTHER	SMA	-0.112379997968674	0.20244799554348	0.0331643000245094	0.17119200527668	0.203442007303238	0.278618007898331	0.0603395998477936	0.323724985122681	0.00941301044076681	0.230676993727684	0.00992303993552923	0.186574995517731	0.361445009708405	0.386097997426987	0.0290380995720625	0.164194002747536	-0.596900999546051	0.439543008804321	0.0768307968974113	0.104378998279572	0.0490636005997658	0.0593737997114658	0.0129364002496004	0.0657740980386734	-0.266369998455048	0.230102002620697	-0.368519008159637	0.149485006928444	0.270433992147446	0.619287014007568	-0.737718999385834	0.453370988368988	-0.132180005311966	0.184625998139381	-0.00264980993233621	0.333604991436005
rs2523650	rs2523650	06	31449022	T	C	replication	case-control	dom	compressed_country_ethnicity	CONTROL	SM	NA	NA	-0.200789004564285	0.308696001768112	NA	NA	NA	NA	-0.0769926011562347	0.338788002729416	NA	NA	NA	NA	0.0822267979383469	0.369224011898041	NA	NA	NA	NA	0.0350968018174171	0.107887998223305	NA	NA	NA	NA	-0.8074089884758	0.34553000330925	NA	NA	NA	NA	-0.536334991455078	0.477061003446579	NA	NA	NA	NA
rs2523650	rs2523650	06	31449022	T	C	replication	subphenotype	dom	compressed_country_ethnicity	CONTROL	CM	OTHER	SMA	-0.476357012987137	0.413459986448288	-0.24677799642086	0.37254598736763	0.557186007499695	0.757911026477814	-0.166379004716873	0.676025986671448	0.391911000013351	0.584721028804779	0.0229410007596016	0.421018987894058	0.640061020851135	1.04973995685577	0.0988790020346642	0.386978000402451	-0.890152990818024	0.824858009815216	-0.146470993757248	0.21773099899292	0.179492995142937	0.135939002037048	-0.0275021996349096	0.143858000636101	-0.595327019691467	0.526546001434326	-0.896773993968964	0.354144006967545	2.8220899105072	4.83794021606445	-0.948634028434753	1.1166900396347	-0.530332982540131	0.498250007629395	-0.477169007062912	0.824559986591339
rs2523650	rs2523650	06	31449022	T	C	replication	case-control	rec	compressed_country_ethnicity	CONTROL	SM	NA	NA	0.18308000266552	0.182552993297577	NA	NA	NA	NA	-0.0655255988240242	0.203741997480392	NA	NA	NA	NA	0.0264411997050047	0.201728999614716	NA	NA	NA	NA	0.0419375002384186	0.0640643984079361	NA	NA	NA	NA	-0.319972991943359	0.187990993261337	NA	NA	NA	NA	-0.0883551985025406	0.215033993124962	NA	NA	NA	NA
rs2523650	rs2523650	06	31449022	T	C	replication	subphenotype	rec	compressed_country_ethnicity	CONTROL	CM	OTHER	SMA	-0.0110446996986866	0.272904008626938	0.142821997404099	0.223555997014046	0.189094007015228	0.354487001895905	0.174132004380226	0.435443997383118	-0.102259002625942	0.306349009275436	0.0101757999509573	0.250456988811493	0.402862995862961	0.467209011316299	0.0185439009219408	0.210371002554893	-0.711935997009277	0.642273008823395	0.191989004611969	0.137752994894981	0.0238521993160248	0.0783433020114899	0.0317654013633728	0.0872111991047859	-0.282875001430511	0.310238003730774	-0.346408009529114	0.197539001703262	0.152059003710747	0.743458986282349	-1.029629945755	0.633356988430023	-0.0866006016731262	0.227458000183105	0.0998108983039856	0.410879999399185
rs2523650	rs2523650	06	31449022	T	C	replication	case-control	het	compressed_country_ethnicity	CONTROL	SM	NA	NA	-0.26180699467659	0.185870006680489	NA	NA	NA	NA	0.0422593988478184	0.21611300110817	NA	NA	NA	NA	0	0.207324996590614	NA	NA	NA	NA	-0.0308260004967451	0.0654084011912346	NA	NA	NA	NA	0.0514267012476921	0.194875001907349	NA	NA	NA	NA	-0.0295937992632389	0.22477500140667	NA	NA	NA	NA
rs2523650	rs2523650	06	31449022	T	C	replication	subphenotype	het	compressed_country_ethnicity	CONTROL	CM	OTHER	SMA	-0.185736000537872	0.277368009090424	-0.234700992703438	0.227947995066643	-0.0374572016298771	0.357369989156723	-0.283780008554459	0.479016005992889	0.239568993449211	0.318264991044998	-0.0030260500498116	0.26605099439621	-0.262542992830276	0.482286989688873	0.0112701002508402	0.216058000922203	0.315600991249084	0.623573005199432	-0.269666999578476	0.145217001438141	0.0396117009222507	0.0796625018119812	-0.0438068993389606	0.0893784984946251	0.107647001743317	0.320867002010345	0.0355086997151375	0.205007001757622	0.131978005170822	0.744198977947235	0.854537010192871	0.632179021835327	-0.0308746993541718	0.238143995404243	-0.226410999894142	0.43809100985527
rs116782507	rs116782507	02	5435704	A	G	discovery	case-control	add	gwas	CONTROL	SM	NA	NA	-0.395426005125046	0.10971599817276	NA	NA	NA	NA	-0.229503005743027	0.436082988977432	NA	NA	NA	NA	-0.54286801815033	0.322710990905762	NA	NA	NA	NA	-0.206411004066467	0.31351900100708	NA	NA	NA	NA	NA	NA	NA	NA	NA	NA	-0.458243995904922	0.317306011915207	NA	NA	NA	NA
rs116782507	rs116782507	02	5435704	A	G	discovery	subphenotype	add	gwas	CONTROL	CM	OTHER	SMA	-0.636160016059875	0.17977499961853	-0.306275010108948	0.136369004845619	-0.42569899559021	0.20788100361824	0.159725993871689	0.614421010017395	-0.780121982097626	0.793015003204346	0.0511406995356083	0.574186980724335	-0.0228636991232634	0.467141002416611	-0.598100006580353	0.34129598736763	-8.48458003997803	45.8415985107422	0.667544007301331	0.59627902507782	-0.37382099032402	0.344832986593246	-0.241641998291016	0.763903021812439	NA	NA	NA	NA	NA	NA	0.316489011049271	0.766368985176086	-0.532755970954895	0.344909012317657	-1.03501999378204	1.03620994091034
rs116782507	rs116782507	02	5435704	A	G	discovery	case-control	dom	gwas	CONTROL	SM	NA	NA	-0.383078992366791	0.111210003495216	NA	NA	NA	NA	-0.2275730073452	0.436616003513336	NA	NA	NA	NA	-0.543569028377533	0.322764992713928	NA	NA	NA	NA	-0.206633999943733	0.313533991575241	NA	NA	NA	NA	NA	NA	NA	NA	NA	NA	-0.458144009113312	0.317344009876251	NA	NA	NA	NA
rs116782507	rs116782507	02	5435704	A	G	discovery	subphenotype	dom	gwas	CONTROL	CM	OTHER	SMA	-0.628014028072357	0.181348994374275	-0.292750000953674	0.138102993369102	-0.413585007190704	0.210146993398666	0.162247002124786	0.61505001783371	-0.779069006443024	0.793465971946716	0.053447000682354	0.574760019779205	-0.0251451004296541	0.467418998479843	-0.598576009273529	0.341425001621246	-8.48567962646484	45.8485984802246	0.667573988437653	0.596329987049103	-0.374083012342453	0.344841986894608	-0.241696000099182	0.7639399766922	NA	NA	NA	NA	NA	NA	0.316722989082336	0.766479015350342	-0.532670021057129	0.344949007034302	-1.03498995304108	1.03623998165131
rs116782507	rs116782507	02	5435704	A	G	discovery	case-control	het	gwas	CONTROL	SM	NA	NA	-0.361811995506287	0.111630000174046	NA	NA	NA	NA	-0.225685000419617	0.437045007944107	NA	NA	NA	NA	-0.544216990470886	0.3228679895401	NA	NA	NA	NA	-0.20686599612236	0.313567996025085	NA	NA	NA	NA	NA	NA	NA	NA	NA	NA	-0.458005994558334	0.317360013723373	NA	NA	NA	NA
rs116782507	rs116782507	02	5435704	A	G	discovery	subphenotype	het	gwas	CONTROL	CM	OTHER	SMA	-0.606905996799469	0.181590005755424	-0.271842986345291	0.138435006141663	-0.391234010457993	0.210339993238449	0.164296999573708	0.615384995937347	-0.777145981788635	0.793713986873627	0.0555272996425629	0.575118005275726	-0.0265650991350412	0.467862993478775	-0.598626971244812	0.34144601225853	-8.48593044281006	45.853099822998	0.667501986026764	0.596329987049103	-0.374428987503052	0.344906985759735	-0.241735994815826	0.7639399766922	NA	NA	NA	NA	NA	NA	0.316837012767792	0.766484975814819	-0.532531023025513	0.344963997602463	-1.03489005565643	1.03624999523163
rs116782507	rs116782507	02	5435704	A	G	replication	case-control	add	compressed_country_ethnicity	CONTROL	SM	NA	NA	-0.607298016548157	0.450147986412048	NA	NA	NA	NA	3.13152003288269	4.83610010147095	NA	NA	NA	NA	0.475140988826752	0.548141002655029	NA	NA	NA	NA	0.212527006864548	0.180077999830246	NA	NA	NA	NA	0.0588119998574257	0.504332005977631	NA	NA	NA	NA	-0.550162017345428	0.740222990512848	NA	NA	NA	NA
rs116782507	rs116782507	02	5435704	A	G	replication	subphenotype	add	compressed_country_ethnicity	CONTROL	CM	OTHER	SMA	-1.53717005252838	1.01732003688812	-0.882503986358643	0.736683011054993	0.347117990255356	0.631794989109039	NA	NA	NA	NA	NA	NA	0.398674011230469	1.1136599779129	0.570129990577698	0.557300984859467	-2.64675998687744	5.14939022064209	-0.255995988845825	0.475944012403488	0.275157988071442	0.204633995890617	0.247803002595901	0.259503990411758	-0.700613975524902	1.08552002906799	0.208086997270584	0.515637993812561	-2.06429004669189	5.60383987426758	-2.53711009025574	5.07904005050659	-0.716193974018097	0.846152007579803	0.243530005216599	1.11291003227234
rs116782507	rs116782507	02	5435704	A	G	replication	case-control	dom	compressed_country_ethnicity	CONTROL	SM	NA	NA	-0.579028010368347	0.480037987232208	NA	NA	NA	NA	3.13152003288269	4.83610010147095	NA	NA	NA	NA	0.475140988826752	0.548141002655029	NA	NA	NA	NA	0.189496994018555	0.183856993913651	NA	NA	NA	NA	0.0588119998574257	0.504332005977631	NA	NA	NA	NA	-0.550162017345428	0.740222990512848	NA	NA	NA	NA
rs116782507	rs116782507	02	5435704	A	G	replication	subphenotype	dom	compressed_country_ethnicity	CONTROL	CM	OTHER	SMA	-1.56377995014191	1.03835999965668	-0.8750039935112	0.769940972328186	0.482201009988785	0.689598977565765	NA	NA	NA	NA	NA	NA	0.398674011230469	1.1136599779129	0.570129990577698	0.557300984859467	-2.64675998687744	5.14939022064209	-0.25975900888443	0.476947993040085	0.257321000099182	0.20728999376297	0.257993996143341	0.262187987565994	-0.700613975524902	1.08552002906799	0.208086997270584	0.515637993812561	-2.06429004669189	5.60383987426758	-2.53711009025574	5.07904005050659	-0.716193974018097	0.846152007579803	0.243530005216599	1.11291003227234
rs116782507	rs116782507	02	5435704	A	G	replication	case-control	het	compressed_country_ethnicity	CONTROL	SM	NA	NA	-0.44072499871254	0.490125000476837	NA	NA	NA	NA	3.13152003288269	4.83610010147095	NA	NA	NA	NA	0.475140988826752	0.548141002655029	NA	NA	NA	NA	0.158829003572464	0.184937998652458	NA	NA	NA	NA	0.0588119998574257	0.504332005977631	NA	NA	NA	NA	-0.550162017345428	0.740222990512848	NA	NA	NA	NA
rs116782507	rs116782507	02	5435704	A	G	replication	subphenotype	het	compressed_country_ethnicity	CONTROL	CM	OTHER	SMA	-1.44635999202728	1.04499995708466	-0.743048012256622	0.777805984020233	0.581646978855133	0.696382999420166	NA	NA	NA	NA	NA	NA	0.398674011230469	1.1136599779129	0.570129990577698	0.557300984859467	-2.64675998687744	5.14939022064209	-0.263545989990234	0.476956993341446	0.23496800661087	0.208535000681877	0.263981997966766	0.262210011482239	-0.700613975524902	1.08552002906799	0.208086997270584	0.515637993812561	-2.06429004669189	5.60383987426758	-2.53711009025574	5.07904005050659	-0.716193974018097	0.846152007579803	0.243530005216599	1.11291003227234
rs74806154	rs74806154	10	620483	G	GGCAC	discovery	case-control	add	gwas	CONTROL	SM	NA	NA	0.146006003022194	0.0466318987309933	NA	NA	NA	NA	0.369917005300522	0.164302006363869	NA	NA	NA	NA	0.137000992894173	0.133310005068779	NA	NA	NA	NA	0.24447700381279	0.127150997519493	NA	NA	NA	NA	0.264984995126724	0.455413013696671	NA	NA	NA	NA	0.0692526027560234	0.0978536978363991	NA	NA	NA	NA
rs74806154	rs74806154	10	620483	G	GGCAC	discovery	subphenotype	add	gwas	CONTROL	CM	OTHER	SMA	0.161409005522728	0.0667624995112419	0.141798004508018	0.0578331984579563	0.184261992573738	0.082320399582386	0.781130015850067	0.235910996794701	0.57489800453186	0.231340005993843	0.180740997195244	0.227523997426033	-0.119506999850273	0.228332996368408	0.196811005473137	0.138738006353378	-0.013077899813652	0.36641600728035	0.370348006486893	0.29194501042366	0.230578005313873	0.135073006153107	0.331990987062454	0.262674003839493	NA	NA	NA	NA	NA	NA	0.0378980003297329	0.299342006444931	0.138337999582291	0.10233099758625	-0.558911025524139	0.25908300280571
rs74806154	rs74806154	10	620483	G	GGCAC	discovery	case-control	dom	gwas	CONTROL	SM	NA	NA	0.178232997655869	0.0585515983402729	NA	NA	NA	NA	0.457390993833542	0.207739993929863	NA	NA	NA	NA	0.147741004824638	0.158430993556976	NA	NA	NA	NA	0.346303999423981	0.157909005880356	NA	NA	NA	NA	0.395204991102219	0.536526024341583	NA	NA	NA	NA	0.0398421995341778	0.121060997247696	NA	NA	NA	NA
rs74806154	rs74806154	10	620483	G	GGCAC	discovery	subphenotype	dom	gwas	CONTROL	CM	OTHER	SMA	0.189648002386093	0.0848791003227234	0.184421002864838	0.0730634033679962	0.202132001519203	0.105141997337341	0.920533001422882	0.320187002420425	0.863285005092621	0.30773800611496	0.205572992563248	0.285544008016586	-0.191284000873566	0.266241997480392	0.222620993852615	0.165393993258476	-0.00544524984434247	0.430132985115051	0.597880005836487	0.3819719851017	0.331326991319656	0.166783004999161	0.429212003946304	0.347474008798599	NA	NA	NA	NA	NA	NA	0.0281304996460676	0.369727998971939	0.121389001607895	0.127364993095398	-0.615077018737793	0.291128009557724
rs74806154	rs74806154	10	620483	G	GGCAC	discovery	case-control	rec	gwas	CONTROL	SM	NA	NA	0.193992003798485	0.112732999026775	NA	NA	NA	NA	0.532595992088318	0.401618987321854	NA	NA	NA	NA	0.259429007768631	0.376767009496689	NA	NA	NA	NA	0.138883993029594	0.318471997976303	NA	NA	NA	NA	NA	NA	NA	NA	NA	NA	0.274320989847183	0.246972993016243	NA	NA	NA	NA
rs74806154	rs74806154	10	620483	G	GGCAC	discovery	subphenotype	rec	gwas	CONTROL	CM	OTHER	SMA	0.239782005548477	0.156565994024277	0.150120005011559	0.13968800008297	0.320989012718201	0.188814997673035	1.19855999946594	0.490705013275146	0.411664992570877	0.564576983451843	0.277806013822556	0.547258973121643	0.179789006710052	0.628136992454529	0.319835990667343	0.389984995126724	-0.080248698592186	1.10746002197266	-0.00206618010997772	0.782096982002258	0.0911640971899033	0.342462986707687	0.371232986450195	0.592055022716522	NA	NA	NA	NA	NA	NA	0.130360007286072	0.759962022304535	0.367574006319046	0.25288000702858	-1.11871004104614	1.01816999912262
rs74806154	rs74806154	10	620483	G	GGCAC	discovery	case-control	het	gwas	CONTROL	SM	NA	NA	0.130851998925209	0.0597323998808861	NA	NA	NA	NA	0.331820011138916	0.217083007097244	NA	NA	NA	NA	0.107780002057552	0.163219004869461	NA	NA	NA	NA	0.338182985782623	0.164559006690979	NA	NA	NA	NA	0.459208995103836	0.568400979042053	NA	NA	NA	NA	-0.027717299759388	0.124098002910614	NA	NA	NA	NA
rs74806154	rs74806154	10	620483	G	GGCAC	discovery	subphenotype	het	gwas	CONTROL	CM	OTHER	SMA	0.127889007329941	0.0862874984741211	0.15039099752903	0.0742769986391068	0.115936003625393	0.107152000069618	0.487192988395691	0.325816005468369	0.800543010234833	0.313318997621536	0.147138997912407	0.29900199174881	-0.247649997472763	0.279307991266251	0.17569200694561	0.170369997620583	0.00580522976815701	0.442447990179062	0.641420006752014	0.38968500494957	0.333833992481232	0.173197999596596	0.341040998697281	0.361880004405975	NA	NA	NA	NA	NA	NA	-0.00118984002619982	0.378962010145187	0.0295326001942158	0.13034600019455	-0.512488007545471	0.300803989171982
rs73289758	rs73289758	12	24535213	C	T	discovery	case-control	add	gwas	CONTROL	SM	NA	NA	0.023598600178957	0.10478500276804	NA	NA	NA	NA	-0.0885640010237694	0.281814992427826	NA	NA	NA	NA	-0.203941002488136	0.238939002156258	NA	NA	NA	NA	0.0379045009613037	0.196724995970726	NA	NA	NA	NA	1.93401002883911	1.0516300201416	NA	NA	NA	NA	0.419854998588562	0.158077999949455	NA	NA	NA	NA
rs73289758	rs73289758	12	24535213	C	T	discovery	subphenotype	add	gwas	CONTROL	CM	OTHER	SMA	0.00431161979213357	0.152784004807472	-0.100610002875328	0.135897994041443	0.369096010923386	0.16567200422287	0.0713995024561882	0.403452008962631	-0.595570027828217	0.53811901807785	-0.26978999376297	0.404038995504379	0.305137991905212	0.335114985704422	-0.355459004640579	0.252494990825653	0.385834991931915	0.524917006492615	0.0557251982390881	0.500202000141144	-0.0447022989392281	0.210373997688293	0.709468007087708	0.368245989084244	NA	NA	NA	NA	NA	NA	0.464051008224487	0.455437004566193	0.360341012477875	0.167283996939659	0.91430801153183	0.292199999094009
rs73289758	rs73289758	12	24535213	C	T	discovery	case-control	dom	gwas	CONTROL	SM	NA	NA	0.0221791006624699	0.10852999985218	NA	NA	NA	NA	-0.0709090009331703	0.318019986152649	NA	NA	NA	NA	-0.204026997089386	0.240003004670143	NA	NA	NA	NA	0.0484806001186371	0.20753900706768	NA	NA	NA	NA	1.93401002883911	1.0516300201416	NA	NA	NA	NA	0.44115799665451	0.167091995477676	NA	NA	NA	NA
rs73289758	rs73289758	12	24535213	C	T	discovery	subphenotype	dom	gwas	CONTROL	CM	OTHER	SMA	0.0122852995991707	0.158072993159294	-0.107014000415802	0.1406269967556	0.367298990488052	0.173905000090599	0.208001002669334	0.456957995891571	-0.899680972099304	0.644106984138489	-0.35471698641777	0.468970000743866	0.331999003887177	0.339101999998093	-0.343760997056961	0.253717988729477	0.158694997429848	0.579402029514313	-0.167538002133369	0.562732994556427	-0.00302925007417798	0.219861999154091	0.693700015544891	0.403688013553619	NA	NA	NA	NA	NA	NA	0.53286999464035	0.474884003400803	0.363840013742447	0.176745995879173	1.05116999149323	0.312454998493195
rs73289758	rs73289758	12	24535213	C	T	discovery	case-control	rec	gwas	CONTROL	SM	NA	NA	NA	NA	NA	NA	NA	NA	NA	NA	NA	NA	NA	NA	NA	NA	NA	NA	NA	NA	NA	NA	NA	NA	NA	NA	NA	NA	NA	NA	NA	NA	NA	NA	NA	NA	NA	NA
rs73289758	rs73289758	12	24535213	C	T	discovery	subphenotype	rec	gwas	CONTROL	CM	OTHER	SMA	NA	NA	NA	NA	NA	NA	NA	NA	NA	NA	NA	NA	NA	NA	NA	NA	NA	NA	NA	NA	NA	NA	NA	NA	NA	NA	NA	NA	NA	NA	NA	NA	NA	NA	NA	NA
rs73289758	rs73289758	12	24535213	C	T	discovery	case-control	het	gwas	CONTROL	SM	NA	NA	0.0194616001099348	0.109727002680302	NA	NA	NA	NA	-0.0317393988370895	0.331385999917984	NA	NA	NA	NA	-0.202764004468918	0.240345999598503	NA	NA	NA	NA	0.0563752986490726	0.210574001073837	NA	NA	NA	NA	1.93401002883911	1.0516300201416	NA	NA	NA	NA	0.425323992967606	0.169632002711296	NA	NA	NA	NA
rs73289758	rs73289758	12	24535213	C	T	discovery	subphenotype	het	gwas	CONTROL	CM	OTHER	SMA	0.0206266008317471	0.159418001770973	-0.108199998736382	0.142215996980667	0.342009007930756	0.177009999752045	0.336834996938705	0.462844014167786	-1.21431005001068	0.766070008277893	-0.387551009654999	0.49940100312233	0.346004009246826	0.339294999837875	-0.325352013111115	0.253594011068344	-0.154091000556946	0.646097004413605	-0.457951009273529	0.631751000881195	0.043027501553297	0.221585005521774	0.591966986656189	0.416289001703262	NA	NA	NA	NA	NA	NA	0.563154995441437	0.475419014692307	0.334596008062363	0.17985500395298	1.08966994285583	0.313553988933563
HLA-B*53	HLA-B*53	06	31323332	non-53_alleles	53	discovery	case-control	add	hlaimp	CONTROL	SM	NA	NA	-0.000335013988660648	0.0642092004418373	NA	NA	NA	NA	-0.0692211017012596	0.20490700006485	NA	NA	NA	NA	0.16389399766922	0.155577003955841	NA	NA	NA	NA	-0.0954411998391151	0.142882004380226	NA	NA	NA	NA	-0.437463998794556	0.450879007577896	NA	NA	NA	NA	0.177835002541542	0.135457992553711	NA	NA	NA	NA
HLA-B*53	HLA-B*53	06	31323332	non-53_alleles	53	discovery	subphenotype	add	hlaimp	CONTROL	CM	OTHER	SMA	-0.00688969995826483	0.0930403992533684	-0.0196195002645254	0.0805165991187096	0.0292573999613523	0.114207997918129	-0.151234000921249	0.329508006572723	-0.209393993020058	0.321130990982056	0.0860005989670753	0.276001006364822	0.292636007070541	0.236366003751755	0.111547999083996	0.162386000156403	0.578387022018433	0.369208991527557	0.00667823012918234	0.348423987627029	-0.122360996901989	0.15174899995327	0.112075001001358	0.299701988697052	NA	NA	NA	NA	NA	NA	0.199854999780655	0.397866994142532	0.168880999088287	0.142036005854607	0.166644006967545	0.306605994701385
HLA-B*53	HLA-B*53	06	31323332	non-53_alleles	53	discovery	case-control	dom	hlaimp	CONTROL	SM	NA	NA	0.0222727004438639	0.0712514966726303	NA	NA	NA	NA	-0.16483299434185	0.231558993458748	NA	NA	NA	NA	0.162013992667198	0.170889005064964	NA	NA	NA	NA	-0.0890401005744934	0.16745400428772	NA	NA	NA	NA	-0.145759001374245	0.522875010967255	NA	NA	NA	NA	0.218182995915413	0.147385999560356	NA	NA	NA	NA
HLA-B*53	HLA-B*53	06	31323332	non-53_alleles	53	discovery	subphenotype	dom	hlaimp	CONTROL	CM	OTHER	SMA	0.0210225004702806	0.102999001741409	0.00313497008755803	0.0891643986105919	0.0423419997096062	0.127371996641159	-0.216934993863106	0.365952998399734	-0.269556999206543	0.356180995702744	-0.0174592006951571	0.313347011804581	0.226511001586914	0.268718987703323	0.128749996423721	0.177965000271797	0.470519006252289	0.436605006456375	0.0240061990916729	0.406684994697571	-0.138767004013062	0.177742004394531	0.274610012769699	0.349207013845444	NA	NA	NA	NA	NA	NA	0.126767992973328	0.44498598575592	0.209055006504059	0.154853001236916	0.253122001886368	0.325410008430481
HLA-B*53	HLA-B*53	06	31323332	non-53_alleles	53	discovery	case-control	rec	hlaimp	CONTROL	SM	NA	NA	-0.259407013654709	0.242199003696442	NA	NA	NA	NA	NA	NA	NA	NA	NA	NA	0.462435990571976	0.612051010131836	NA	NA	NA	NA	-0.279009997844696	0.432363986968994	NA	NA	NA	NA	NA	NA	NA	NA	NA	NA	-0.100133001804352	0.549477994441986	NA	NA	NA	NA
HLA-B*53	HLA-B*53	06	31323332	non-53_alleles	53	discovery	subphenotype	rec	hlaimp	CONTROL	CM	OTHER	SMA	-0.354066997766495	0.378776013851166	-0.317620009183884	0.315171003341675	-0.0605001002550125	0.415717989206314	NA	NA	NA	NA	NA	NA	1.11732995510101	0.721199989318848	0.0807423964142799	0.660136997699738	1.72408998012543	0.920520007610321	-0.0826520025730133	1.06491005420685	-0.182688996195793	0.446534007787704	-7.64956998825073	54.5133514404297	NA	NA	NA	NA	NA	NA	0.980011999607086	1.10268998146057	-0.108814001083374	0.574998021125793	-7.25647020339966	47.1458015441895
HLA-B*53	HLA-B*53	06	31323332	non-53_alleles	53	discovery	case-control	het	hlaimp	CONTROL	SM	NA	NA	0.0476066991686821	0.0733202025294304	NA	NA	NA	NA	-0.255353987216949	0.237972006201744	NA	NA	NA	NA	0.13332000374794	0.1754419952631	NA	NA	NA	NA	-0.0506086982786655	0.173892006278038	NA	NA	NA	NA	0.306885987520218	0.571254014968872	NA	NA	NA	NA	0.235978007316589	0.150857001543045	NA	NA	NA	NA
HLA-B*53	HLA-B*53	06	31323332	non-53_alleles	53	discovery	subphenotype	het	hlaimp	CONTROL	CM	OTHER	SMA	0.0534859001636505	0.105797000229359	0.0321651995182037	0.0916408970952034	0.0513411015272141	0.131467998027802	-0.259202003479004	0.376677006483078	-0.292084008455276	0.364957988262177	-0.153733998537064	0.32582899928093	0.0908794030547142	0.280647993087769	0.130675002932549	0.18231999874115	0.197117000818253	0.464127004146576	0.0427412986755371	0.419465005397797	-0.118730001151562	0.185087993741035	0.422695994377136	0.355087012052536	NA	NA	NA	NA	NA	NA	0.0111595001071692	0.470036000013351	0.227421998977661	0.158516004681587	0.321749985218048	0.326436012983322
rs56292300	rs56292300	17	34027605	G	T	discovery	case-control	add	gwas	CONTROL	SM	NA	NA	-0.385841995477676	0.403151005506516	NA	NA	NA	NA	NA	NA	NA	NA	NA	NA	-2.08583998680115	0.48913699388504	NA	NA	NA	NA	NA	NA	NA	NA	NA	NA	NA	NA	NA	NA	NA	NA	-0.830488979816437	0.339197009801865	NA	NA	NA	NA
rs56292300	rs56292300	17	34027605	G	T	discovery	subphenotype	add	gwas	CONTROL	CM	OTHER	SMA	-0.138280004262924	0.559256017208099	-0.77665501832962	0.629534006118774	-0.357320994138718	0.749925017356873	NA	NA	NA	NA	NA	NA	-10.3815002441406	62.9893493652344	-1.8968700170517	0.4930399954319	-10.5580997467041	127.987396240234	NA	NA	NA	NA	NA	NA	NA	NA	NA	NA	NA	NA	-9.49728965759277	84.6091537475586	-0.624909996986389	0.338384002447128	-9.56529998779297	59.9836006164551
rs56292300	rs56292300	17	34027605	G	T	discovery	case-control	dom	gwas	CONTROL	SM	NA	NA	-0.385841995477676	0.403151005506516	NA	NA	NA	NA	NA	NA	NA	NA	NA	NA	-2.08583998680115	0.48913699388504	NA	NA	NA	NA	NA	NA	NA	NA	NA	NA	NA	NA	NA	NA	NA	NA	-0.829560995101929	0.344159990549088	NA	NA	NA	NA
rs56292300	rs56292300	17	34027605	G	T	discovery	subphenotype	dom	gwas	CONTROL	CM	OTHER	SMA	-0.138280004262924	0.559256017208099	-0.77665501832962	0.629534006118774	-0.357320994138718	0.749925017356873	NA	NA	NA	NA	NA	NA	-10.3815002441406	62.9893493652344	-1.8968700170517	0.4930399954319	-10.5580997467041	127.987396240234	NA	NA	NA	NA	NA	NA	NA	NA	NA	NA	NA	NA	-9.54778003692627	86.2629470825195	-0.615975022315979	0.345454007387161	-9.56626033782959	60.074951171875
rs56292300	rs56292300	17	34027605	G	T	discovery	case-control	het	gwas	CONTROL	SM	NA	NA	-0.385841995477676	0.403151005506516	NA	NA	NA	NA	NA	NA	NA	NA	NA	NA	-2.08583998680115	0.48913699388504	NA	NA	NA	NA	NA	NA	NA	NA	NA	NA	NA	NA	NA	NA	NA	NA	-0.799616992473602	0.34594601392746	NA	NA	NA	NA
rs56292300	rs56292300	17	34027605	G	T	discovery	subphenotype	het	gwas	CONTROL	CM	OTHER	SMA	-0.138280004262924	0.559256017208099	-0.77665501832962	0.629534006118774	-0.357320994138718	0.749925017356873	NA	NA	NA	NA	NA	NA	-10.3815002441406	62.9893493652344	-1.8968700170517	0.4930399954319	-10.5580997467041	127.987396240234	NA	NA	NA	NA	NA	NA	NA	NA	NA	NA	NA	NA	-9.53421974182129	86.9027481079102	-0.580105006694794	0.347335994243622	-9.55130004882812	60.0119514465332
[truncated: 103 more columns]
