# Supplementary material for: Insights into malaria susceptibility using genome-wide data on 17,000 individuals from Africa, Asia and Oceania
Source: Nat Commun. 2019 Dec 16;10:5732. doi: 10.1038/s41467-019-13480-z (PMC6914791; doi:10.1038/s41467-019-13480-z)
Supplement: Supplementary file 9 — Source Data [file 41467_2019_13480_MOESM9_ESM.zip › Figure Source Data/Figure 04a - source data.csv]

variant	CM:beta	SMA:beta	OTHER:beta	BOTH:beta	CM:se	SMA:se	OTHER:se	BOTH:se
HbS	-1.8167619105668	-1.93152670442878	-1.51090110089156	-2.27316656622516	0.148621881793994	0.209074887683671	0.11040611480065	0.36853111984705
HbC	-0.222924684785939	-0.00994135627147581	-0.364593582001467	-0.0609803158859986	0.201721956873077	0.226158823918661	0.140194151730359	0.329572609593826
rs4951377	-0.442086455903869	-0.460133939801318	-0.273438433785897	-0.904636887931526	0.0909582724695471	0.12670364080476	0.0808105322364476	0.211591467433851
DUP4	-0.443040924851544	-0.550663315515061	-0.568099496209586	-0.677501326998722	0.120493344441821	0.210729462434601	0.158137789108879	0.23976713280819
rs62418762	-0.369560560221643	-0.219396945280136	-0.044708523707374	-0.171015285467794	0.0659044462717208	0.0900801384717296	0.0599934372392121	0.142585838549411
O_blood_group	-0.304482545592832	-0.378115490379623	-0.232771755260101	-0.395400387268752	0.0564981045734226	0.0763243005672519	0.0514581346255365	0.108073306603936
B_blood_group	-0.0544192558883528	-0.0873902038858745	-0.0434737158106864	0.0343476138562437	0.0502341201103946	0.0658491905496829	0.0456993644886898	0.0966875670801444
