# Supplementary material for: Insights into malaria susceptibility using genome-wide data on 17,000 individuals from Africa, Asia and Oceania
Source: Nat Commun. 2019 Dec 16;10:5732. doi: 10.1038/s41467-019-13480-z (PMC6914791; doi:10.1038/s41467-019-13480-z)
Supplement: Supplementary file 9 — Source Data [file 41467_2019_13480_MOESM9_ESM.zip › Figure Source Data/Figure 04b - source data.csv]

variant	min	mean	max	Gambia	Mali	BurkinaFaso	Ghana	Nigeria	Cameroon	Malawi	Tanzania	Kenya	Vietnam	PNG
HbS	0	0.110629327554577	0.206638682972301	0.162848427565679	0.113437339907787	0.128021957090237	0.114840507507324	0.206638682972301	0.175480618442062	0.0527943210703184	0.145471766923852	0.16926316772083	0	0.000344913911054479
DUP4	0	0.0179222941643013	0.0896299970639374	0.000506356436986171	0.000639378032261575	0.000614943702914013	0.000917186427100024	0.000568398565651944	0.000691991074029089	0.0375919965792911	0.0485690501978277	0.0896299970639374	0	0
rs4951377	0	0.0864517593564908	0.154792685404311	0.109799621933481	0.087431693989071	0.0738372290694474	0.10625	0.0909090909090909	0.154792685404311	0.106460907283658	0.126550868486352	0.117525687675358	0	0.00075943074761865
O_blood_group	0.336478411832595	0.469198541966634	0.547670667902235	0.461557387573476	0.468557222293374	0.432112469769164	0.449990653991699	0.545454545454545	0.538207250441948	0.499420652628488	0.481615468822697	0.547670667902235	0.39247807652959	0.336478411832595
rs62418762	0.799777299929888	0.931545559446508	0.971402516084559	0.924171966142709	0.937385267247268	0.940897666367909	0.935192203521728	0.931818181818182	0.955552550824019	0.963062271894427	0.960292806696359	0.971402516084559	0.799777299929888	0.920074830080736
HbC	0	0.0309037816477451	0.0972688674926758	0.0104349440210383	0.0756587461044228	0.090766829932296	0.0972688674926758	0.0347955877130682	0.00085839041828239	0.00381554304512505	0.00434992863581731	0.00152392313576335	0	0
B_blood_group	0.759412479400635	0.8145085284609	0.873306152017359	0.832104228599973	0.797021917958077	0.780812129078295	0.759412479400635	0.795454545454545	0.824744521092324	0.831192491628405	0.843877181817521	0.86594427244582	0.773319593716017	0.873306152017359
