# Supplementary material for: Insights into malaria susceptibility using genome-wide data on 17,000 individuals from Africa, Asia and Oceania
Source: Nat Commun. 2019 Dec 16;10:5732. doi: 10.1038/s41467-019-13480-z (PMC6914791; doi:10.1038/s41467-019-13480-z)
Supplement: Supplementary file 9 — Source Data [file 41467_2019_13480_MOESM9_ESM.zip › Figure Source Data/Figure 04c - source data.csv]

HbS	DUP4	rs4951377	O_blood_group	rs62418762	HbC	N	expected_beta	beta	se
0	0	0	1	2	0	1091	-0.653430523586377	-0.686344782514888	0.30154684232338
0	0	0	0	2	0	43	-0.364338982438685	-0.363853013112038	0.301022746303349
0	0	0	1	1	0	6883	-0.471261032367034	-0.508353163740173	0.309543824113916
0	0	1	0	1	0	233	-0.581521592625566	-0.857902599467861	0.390278880479051
0	0	1	1	2	0	49	-1.0527826249926	-1.22505752030022	0.317733498492401
0	0	0	0	2	1	779	-0.628704378028796	-0.747338212352194	0.339251507509296
0	0	0	0	1	0	5371	-0.182169491219343	-0.211504654250271	0.306648234137995
1	0	0	0	2	0	166	-2.06994561760011	-2.02925380859837	0.324098161558563
0	0	0	0	1	1	77	-0.446534886809453	-0.140079814915306	0.493242654128538
0	0	1	0	2	0	629	-0.763691083844909	-0.754238158571421	0.313038780455399
0	0	0	1	2	1	54	-0.917795919176487	-0.744389826253404	0.358799342050983
1	0	0	1	2	0	502	-2.35903715874781	-2.33465021938402	0.33273193547725
0	0	0	1	0	0	237	-0.289091541147692	-0.211312577029256	0.439821185019363
1	0	0	0	1	0	251	-1.88777612638077	-1.59925590427734	0.447426158998568
1	0	0	1	1	0	44	-2.17686766752846	-3.21733123637224	0.669579256621427
1	0	1	1	2	0	56	-2.75838926015403	-1.96076971877953	0.483414323102358
0	0	1	1	1	0	509	-0.870613133773258	-0.57761378477853	0.431944704492492
1	0	1	0	2	0	58	-2.46929771900634	-2.17530384159491	0.457046935436065
0	1	0	1	2	0	449	-1.16839225602598	-1.28124820990753	0.337828279535182
0	1	0	0	2	0	71	-0.879300714878287	-0.85795470444777	0.33494962397736
0	1	1	1	2	0	51	-1.5677443574322	-1.32729238584814	0.475458557634151
1	1	0	0	2	0	38	-2.58490735003972	-2.85045699832301	0.680683915606071
1	1	0	1	2	0	35	-2.87399889118741	-2.07698736979246	0.584899900206722
